# Supplementary material for: Comprehensive analysis of bioinformatics and system biology reveals the association between Girdin and hepatocellular carcinoma
Source: PLoS One. 2024 Dec 13;19(12):e0315534. doi: 10.1371/journal.pone.0315534 (PMC11642971; doi:10.1371/journal.pone.0315534)
Supplement: S1 Table — (XLSX) [file pone.0315534.s001.xlsx]

## Sheet: Table S1
Table S1. Summary of RNA-seq data
Sample	Raw reads	Clean reads(%)	Unique_Mapped(%)	RawData(bp)	CleanData(bp)	Q20(%)	Q30(%)	GC(%)
si-NC1	37183002	36926634 (99.31%)	34049091 (94.26%)	5577450300	5514140538	5351615299 (97.05%)	5062413181 (91.81%)	2676597531 (48.54%)
si-NC2	40824102	40561564 (99.36%)	37587513 (94.76%)	6123615300	6061025189	5900642635 (97.35%)	5600994000 (92.41%)	2934309050 (48.41%)
si-NC3	42593180	42288614 (99.28%)	39102902 (94.51%)	6388977000	6315297092	6145030031 (97.30%)	5834390391 (92.39%)	3061632634 (48.48%)
si-Girdin1	36590272	36338358 (99.31%)	33655594 (94.59%)	5488540800	5426951795	5280387397 (97.30%)	5007485623 (92.27%)	2606401996 (48.03%)
si-Girdin2	41839624	41544206 (99.29%)	38546355 (94.74%)	6275943600	6198866128	6040603709 (97.45%)	5740501706 (92.61%)	2996289154 (48.34%)
si-Girdin3	36668266	36402014 (99.27%)	33728431 (94.65%)	5500239900	5440670124	5303798676 (97.48%)	5044181927 (92.71%)	2601330295 (47.81%)
