# Supplementary material for: Comprehensive analysis of bioinformatics and system biology reveals the association between Girdin and hepatocellular carcinoma
Source: PLoS One. 2024 Dec 13;19(12):e0315534. doi: 10.1371/journal.pone.0315534 (PMC11642971; doi:10.1371/journal.pone.0315534)
Supplement: S2 Table — (XLSX) [file pone.0315534.s002.xlsx]

## Sheet: sample
Table S2. List of mRNA FPKM results from RNA-seq_sample
id	si-NC1_fpkm	si-NC2_fpkm	si-NC3_fpkm	si-Girdin1_fpkm	si-Girdin2_fpkm	si-Girdin3_fpkm	si-NC1_count	si-NC2_count	si-NC3_count	si-Girdin1_count	si-Girdin2_count	si-Girdin3_count	Symbol	Description
ENSG00000000003	22.389	20.618	22.406	23.83	22.603	23.382	1168	1185	1367	1111	1251	1146	TSPAN6	tetraspanin 6 [Source:HGNC Symbol;Acc:HGNC:11858]
ENSG00000000005	0	0	0	0	0	0	0	0	0	0	0	0	TNMD	tenomodulin [Source:HGNC Symbol;Acc:HGNC:17757]
ENSG00000000419	87.018	87.088	85.838	93.162	92.6	95.844	1389.29	1529.38	1578.8	1448.87	1664.27	1494.64	DPM1	dolichyl-phosphate mannosyltransferase subunit 1, catalytic [Source:HGNC Symbol;Acc:HGNC:3005]
ENSG00000000457	2.143	1.992	1.973	1.849	1.656	2.071	121.78	110.37	123.84	91.7	99.83	112.86	SCYL3	SCY1 like pseudokinase 3 [Source:HGNC Symbol;Acc:HGNC:19285]
ENSG00000000460	3.879	5.25	4.825	6.869	5.571	5.176	138.22	183.63	168.16	195.3	203.17	178.14	C1orf112	chromosome 1 open reading frame 112 [Source:HGNC Symbol;Acc:HGNC:25565]
ENSG00000000938	0	0.055	0.06	0	0	0.034	0	1	2	0	0	1	FGR	FGR proto-oncogene, Src family tyrosine kinase [Source:HGNC Symbol;Acc:HGNC:3697]
ENSG00000000971	0	0.02	0	0	0.02	0.05	0	1	0	0	1	2.94	CFH	complement factor H [Source:HGNC Symbol;Acc:HGNC:4883]
ENSG00000001036	127.414	130.093	127.268	127.55	127.256	129.001	4551	5097	5256	4468	5140	4491	FUCA2	alpha-L-fucosidase 2 [Source:HGNC Symbol;Acc:HGNC:4008]
ENSG00000001084	66.224	67.848	69.315	65.305	64.281	70.047	2708	3022	3255	2588	2887	2703	GCLC	glutamate-cysteine ligase catalytic subunit [Source:HGNC Symbol;Acc:HGNC:4311]
ENSG00000001167	13.541	11.728	11.882	10.801	11.9	13.811	674	686	782	609	733	747	NFYA	nuclear transcription factor Y subunit alpha [Source:HGNC Symbol;Acc:HGNC:7804]
ENSG00000001460	3.766	3.057	2.266	2.346	2.623	3.314	133	129	90	94	116	121	STPG1	sperm tail PG-rich repeat containing 1 [Source:HGNC Symbol;Acc:HGNC:28070]
ENSG00000001461	6.199	5.778	5.394	5.139	4.961	4.582	366	370	373	302	349	307	NIPAL3	NIPA like domain containing 3 [Source:HGNC Symbol;Acc:HGNC:25233]
ENSG00000001497	10.664	11.241	12.641	13.195	12.37	14.055	370	461	522	466	517	476	LAS1L	LAS1 like ribosome biogenesis factor [Source:HGNC Symbol;Acc:HGNC:25726]
ENSG00000001561	0.029	0.013	0.037	0	0.025	0.044	2	1	3	0	2	3	ENPP4	ectonucleotide pyrophosphatase/phosphodiesterase 4 [Source:HGNC Symbol;Acc:HGNC:3359]
ENSG00000001617	17.077	15.491	16.72	15.323	14.132	13.903	759	759	823	697	712	567	SEMA3F	semaphorin 3F [Source:HGNC Symbol;Acc:HGNC:10728]
ENSG00000001626	0	0	0	0	0	0	0	0	0	0	0	0	CFTR	CF transmembrane conductance regulator [Source:HGNC Symbol;Acc:HGNC:1884]
ENSG00000001629	19.833	18.491	17.917	15.618	12.859	12.955	1045	1047	1179	1000	988	931	ANKIB1	ankyrin repeat and IBR domain containing 1 [Source:HGNC Symbol;Acc:HGNC:22215]
ENSG00000001630	121.618	112.833	117.236	125.759	129.655	128.212	5122.08	5470.49	5965	5269.42	6340.7	5468	CYP51A1	cytochrome P450 family 51 subfamily A member 1 [Source:HGNC Symbol;Acc:HGNC:2649]
ENSG00000001631	7.597	9.151	8.786	9.542	9.827	10.274	351.61	508.89	496	492.75	504.46	529	KRIT1	KRIT1 ankyrin repeat containing [Source:HGNC Symbol;Acc:HGNC:1573]
ENSG00000002016	4.457	6.167	6.465	4.735	4.966	5.515	100	156	156	152	150	149	RAD52	RAD52 homolog, DNA repair protein [Source:HGNC Symbol;Acc:HGNC:9824]
ENSG00000002330	10.319	10.489	11.519	11.315	12.474	9.39	150.95	169.98	182.9	159.85	203.91	132.95	BAD	BCL2 associated agonist of cell death [Source:HGNC Symbol;Acc:HGNC:936]
ENSG00000002549	119.186	112.886	115.964	111.583	118.126	115.958	3391	3557	3874	3101	3852	3278	LAP3	leucine aminopeptidase 3 [Source:HGNC Symbol;Acc:HGNC:18449]
ENSG00000002586	144.762	151.578	154.725	135.144	145.085	136.631	2480	2861	3054	2260	2803	2296	CD99	CD99 molecule (Xg blood group) [Source:HGNC Symbol;Acc:HGNC:7082]
ENSG00000002587	0	0	0	0	0	0	0	0	0	0	0	0	HS3ST1	heparan sulfate-glucosamine 3-sulfotransferase 1 [Source:HGNC Symbol;Acc:HGNC:5194]
ENSG00000002726	0	0	0	0	0	0	0	0	0	0	0	0	AOC1	amine oxidase copper containing 1 [Source:HGNC Symbol;Acc:HGNC:80]
ENSG00000002745	0	0.058	0	0	0	0	0	3	0	0	0	0	WNT16	Wnt family member 16 [Source:HGNC Symbol;Acc:HGNC:16267]
ENSG00000002746	0	0	0	0	0	0	0	0	0	0	0	0	HECW1	HECT, C2 and WW domain containing E3 ubiquitin protein ligase 1 [Source:HGNC Symbol;Acc:HGNC:22195]
ENSG00000002822	11.493	12.155	11.888	11.821	11.936	13.236	429	490.09	510.19	430.84	512.76	433.66	MAD1L1	mitotic arrest deficient 1 like 1 [Source:HGNC Symbol;Acc:HGNC:6762]
ENSG00000002834	142.077	139.126	142.142	133.092	134.198	127.626	8361	8948	9616	7638	8899	7322	LASP1	LIM and SH3 protein 1 [Source:HGNC Symbol;Acc:HGNC:6513]
ENSG00000002919	9.476	10.472	10.839	8.19	12.245	8.95	248	275	267	210	370	248	SNX11	sorting nexin 11 [Source:HGNC Symbol;Acc:HGNC:14975]
ENSG00000002933	0	0	0	0	0	0	0	0	0	0	0	0	TMEM176A	transmembrane protein 176A [Source:HGNC Symbol;Acc:HGNC:24930]
ENSG00000003056	95.399	93.517	97.47	97.236	96.451	103.051	3269.35	3480.43	3635.19	3119.73	3426.75	3182.78	M6PR	mannose-6-phosphate receptor, cation dependent [Source:HGNC Symbol;Acc:HGNC:6752]
ENSG00000003096	0	0	0	0	0.019	0.208	0	0	0	0	1	9	KLHL13	kelch like family member 13 [Source:HGNC Symbol;Acc:HGNC:22931]
ENSG00000003137	0.283	0.045	0.029	0.068	0.175	0.084	7	3	2	4	12	5	CYP26B1	cytochrome P450 family 26 subfamily B member 1 [Source:HGNC Symbol;Acc:HGNC:20581]
ENSG00000003147	0	0	0	0	0	0	0	0	0	0	0	0	ICA1	islet cell autoantigen 1 [Source:HGNC Symbol;Acc:HGNC:5343]
ENSG00000003249	16.608	16.71	18.813	14.563	14.885	13.486	514	555	655	437	512	408	DBNDD1	dysbindin domain containing 1 [Source:HGNC Symbol;Acc:HGNC:28455]
ENSG00000003393	13.12	13.785	13.624	12.234	13.877	13.621	1034	1159	1129	936	1135	970	ALS2	alsin Rho guanine nucleotide exchange factor ALS2 [Source:HGNC Symbol;Acc:HGNC:443]
ENSG00000003400	12.592	13.834	14.251	13.19	13.015	12.475	669	855	905	654	855	643	CASP10	caspase 10 [Source:HGNC Symbol;Acc:HGNC:1500]
ENSG00000003402	30.031	30.522	33.381	30.753	32.183	28.253	1271.33	1479.17	1466.97	1293.5	1412.57	1229.92	CFLAR	CASP8 and FADD like apoptosis regulator [Source:HGNC Symbol;Acc:HGNC:1876]
ENSG00000003436	400.224	405.148	409.377	427.992	415.968	420.656	11183	12226	12978	11192	12637	11189	TFPI	tissue factor pathway inhibitor [Source:HGNC Symbol;Acc:HGNC:11760]
ENSG00000003509	11.043	10.272	8.542	13.634	10.427	13.702	306.14	316	299.18	339.14	349	366.1	NDUFAF7	NADH:ubiquinone oxidoreductase complex assembly factor 7 [Source:HGNC Symbol;Acc:HGNC:28816]
ENSG00000003756	19.338	21.67	23.078	21.493	20.509	26.071	893	1023	1065	965	998	1003	RBM5	RNA binding motif protein 5 [Source:HGNC Symbol;Acc:HGNC:9902]
ENSG00000003987	0.305	0.421	0.308	0.392	0.257	0.471	19.07	34.12	27.38	27.98	22.36	30.97	MTMR7	myotubularin related protein 7 [Source:HGNC Symbol;Acc:HGNC:7454]
ENSG00000003989	20.668	20.63	21.511	21.11	21.456	21.772	2282	2455	2714	2260	2608	2293	SLC7A2	solute carrier family 7 member 2 [Source:HGNC Symbol;Acc:HGNC:11060]
ENSG00000004059	30.003	29.224	29.435	31.858	33.409	27.59	420	490	497	460	571	386	ARF5	ADP ribosylation factor 5 [Source:HGNC Symbol;Acc:HGNC:658]
ENSG00000004139	0.406	0.359	0.605	0.537	0.393	0.239	49.29	48.06	43.62	27.04	68.71	36.13	SARM1	sterile alpha and TIR motif containing 1 [Source:HGNC Symbol;Acc:HGNC:17074]
ENSG00000004142	42.382	40.625	40.642	38.736	42.363	38.834	1619.56	1653.86	1772.78	1405.21	1794.61	1403.16	POLDIP2	DNA polymerase delta interacting protein 2 [Source:HGNC Symbol;Acc:HGNC:23781]
ENSG00000004399	38.023	40.304	38.947	35.448	31.447	36.16	2307	2521	2617	1903	2167	1801	PLXND1	plexin D1 [Source:HGNC Symbol;Acc:HGNC:9107]
ENSG00000004455	144.261	145.289	144.491	147.338	149.237	143.062	2986	3381	3469	2931	3461	2923	AK2	adenylate kinase 2 [Source:HGNC Symbol;Acc:HGNC:362]
ENSG00000004468	0	0	0	0	0.038	0	0	0	0	0	1	0	CD38	CD38 molecule [Source:HGNC Symbol;Acc:HGNC:1667]
ENSG00000004478	38.677	37.807	38.425	43.61	44.221	44.698	2044	2203	2447	2270	2677	2324	FKBP4	FKBP prolyl isomerase 4 [Source:HGNC Symbol;Acc:HGNC:3720]
ENSG00000004487	47.52	52.061	46.813	55.592	55.24	54.93	2239	2694	2531	2539	2922	2518	KDM1A	lysine demethylase 1A [Source:HGNC Symbol;Acc:HGNC:29079]
ENSG00000004534	31.429	31.324	35.583	38.151	35.902	40.672	1369	1518	1669	1601	1752	1634	RBM6	RNA binding motif protein 6 [Source:HGNC Symbol;Acc:HGNC:9903]
ENSG00000004660	0.038	0	0.082	0.019	0.05	0.097	2	0	5	1	3	5	CAMKK1	calcium/calmodulin dependent protein kinase kinase 1 [Source:HGNC Symbol;Acc:HGNC:1469]
ENSG00000004700	17.451	17.998	17.577	19.718	17.477	18.087	705.89	848.75	855.35	731.32	774.62	757.97	RECQL	RecQ like helicase [Source:HGNC Symbol;Acc:HGNC:9948]
ENSG00000004766	8.062	9.687	7.913	10.102	7.127	11.522	361	371	426	393	399	400	VPS50	VPS50 subunit of EARP/GARPII complex [Source:HGNC Symbol;Acc:HGNC:25956]
ENSG00000004776	0.091	0.083	0.158	0	0.172	0.093	2	2	4	0	3	2	HSPB6	heat shock protein family B (small) member 6 [Source:HGNC Symbol;Acc:HGNC:26511]
ENSG00000004777	0.519	0.506	0.624	0.29	0.375	0.43	33	19	36	18	22	27	ARHGAP33	Rho GTPase activating protein 33 [Source:HGNC Symbol;Acc:HGNC:23085]
ENSG00000004779	169.135	149.92	169.91	170.997	194.497	170.032	1695	1650	1962	1671	2199	1663	NDUFAB1	NADH:ubiquinone oxidoreductase subunit AB1 [Source:HGNC Symbol;Acc:HGNC:7694]
ENSG00000004799	0.092	0.034	0.064	0.019	0.033	0.132	5	2	4	1	2	7	PDK4	pyruvate dehydrogenase kinase 4 [Source:HGNC Symbol;Acc:HGNC:8812]
ENSG00000004809	0	0	0	0	0	0	0	0	0	0	0	0	SLC22A16	solute carrier family 22 member 16 [Source:HGNC Symbol;Acc:HGNC:20302]
ENSG00000004838	0	0.056	0.098	0.077	0.067	0.116	0	1	3	2	2	3	ZMYND10	zinc finger MYND-type containing 10 [Source:HGNC Symbol;Acc:HGNC:19412]
ENSG00000004846	0	0	0	0	0	0	0	0	0	0	0	0	ABCB5	ATP binding cassette subfamily B member 5 [Source:HGNC Symbol;Acc:HGNC:46]
ENSG00000004848	0	0	0.02	0	0.02	0	0	0	1	0	1	0	ARX	aristaless related homeobox [Source:HGNC Symbol;Acc:HGNC:18060]
ENSG00000004864	49.353	50.088	49.447	47.446	49.152	44.394	2284	2485	2637	2192	2589	2054	SLC25A13	solute carrier family 25 member 13 [Source:HGNC Symbol;Acc:HGNC:10983]
ENSG00000004866	17.591	17.234	16.841	18.237	18.734	17.883	604.97	648.96	609	649.95	685	604.84	ST7	suppression of tumorigenicity 7 [Source:HGNC Symbol;Acc:HGNC:11351]
ENSG00000004897	59.263	51.791	46.19	56.245	54.226	64.276	2602	3065	3023	2770	3044	2915	CDC27	cell division cycle 27 [Source:HGNC Symbol;Acc:HGNC:1728]
ENSG00000004939	0	0	0	0	0	0	0	0	0	0	0	0	SLC4A1	solute carrier family 4 member 1 (Diego blood group) [Source:HGNC Symbol;Acc:HGNC:11027]
ENSG00000004948	0	0	0	0	0	0	0	0	0	0	0	0	CALCR	calcitonin receptor [Source:HGNC Symbol;Acc:HGNC:1440]
ENSG00000004961	15.768	13.79	16.071	14.254	14.367	13.23	378	357	422	340	372	328	HCCS	holocytochrome c synthase [Source:HGNC Symbol;Acc:HGNC:4837]
ENSG00000004975	21.711	20.671	19.595	18.82	18.821	18.473	786	815	877	613	827	658	DVL2	dishevelled segment polarity protein 2 [Source:HGNC Symbol;Acc:HGNC:3086]
ENSG00000005001	0.078	0.175	0.083	0	0.069	0	1	4	2	0	1	0	PRSS22	serine protease 22 [Source:HGNC Symbol;Acc:HGNC:14368]
ENSG00000005007	29.36	28.338	26.891	27.616	27.539	25.06	2353	2495	2485	2159	2489	1961	UPF1	UPF1 RNA helicase and ATPase [Source:HGNC Symbol;Acc:HGNC:9962]
ENSG00000005020	15.901	15.137	15.967	14.637	14.776	16.217	920	962	1065	826	964	916	SKAP2	src kinase associated phosphoprotein 2 [Source:HGNC Symbol;Acc:HGNC:15687]
ENSG00000005022	228.301	221.803	235.818	234.176	245.279	229.749	4497	4799	5355	4499	5448	4418	SLC25A5	solute carrier family 25 member 5 [Source:HGNC Symbol;Acc:HGNC:10991]
ENSG00000005059	0.803	1.354	1.007	1.342	0.739	1.25	27	50	39	44	28	41	MCUB	mitochondrial calcium uniporter dominant negative subunit beta [Source:HGNC Symbol;Acc:HGNC:26076]
ENSG00000005073	0	0	0	0	0	0	0	0	0	0	0	0	HOXA11	homeobox A11 [Source:HGNC Symbol;Acc:HGNC:5101]
ENSG00000005075	14.36	15.164	16.097	14.96	14.845	12.849	202.78	235.21	262.06	206.05	236.38	177.14	POLR2J	RNA polymerase II subunit J [Source:HGNC Symbol;Acc:HGNC:9197]
ENSG00000005100	17.571	17.22	19.295	17.843	19.154	17.264	1255	1380	1564	1345	1487	1254	DHX33	DEAH-box helicase 33 [Source:HGNC Symbol;Acc:HGNC:16718]
ENSG00000005102	0	0	0	0	0	0	0	0	0	0	0	0	MEOX1	mesenchyme homeobox 1 [Source:HGNC Symbol;Acc:HGNC:7013]
ENSG00000005108	0	0.011	0	0	0	0	0	2	0	0	0	0	THSD7A	thrombospondin type 1 domain containing 7A [Source:HGNC Symbol;Acc:HGNC:22207]
ENSG00000005156	9.119	11.765	10.529	12.991	13.361	11.806	514.43	590.86	592.58	513.65	657.79	535.31	LIG3	DNA ligase 3 [Source:HGNC Symbol;Acc:HGNC:6600]
ENSG00000005175	11.753	14.62	12.553	13.227	13.233	15.136	457	595	559	507	545	579	RPAP3	RNA polymerase II associated protein 3 [Source:HGNC Symbol;Acc:HGNC:26151]
ENSG00000005187	2.661	1.807	2.667	2.437	3.708	2.536	68.04	53.45	75.5	77.61	99.29	71.23	ACSM3	acyl-CoA synthetase medium chain family member 3 [Source:HGNC Symbol;Acc:HGNC:10522]
ENSG00000005189	1.19	1.808	1.41	3.152	1.702	2.231	47	71	64	96	77	73	REXO5	RNA exonuclease 5 [Source:HGNC Symbol;Acc:HGNC:24661]
ENSG00000005194	30.666	27.073	32.786	33.297	30.268	33.511	788	810	962	759	930	813	CIAPIN1	cytokine induced apoptosis inhibitor 1 [Source:HGNC Symbol;Acc:HGNC:28050]
ENSG00000005206	6.087	4.856	7.298	5.302	5.819	3.776	180	213	236	178	219	148	SPPL2B	signal peptide peptidase like 2B [Source:HGNC Symbol;Acc:HGNC:30627]
ENSG00000005238	3.812	4.672	3.973	3.021	2.789	3.161	167	229	204	132	140	136	FAM214B	family with sequence similarity 214 member B [Source:HGNC Symbol;Acc:HGNC:25666]
ENSG00000005243	0	0.088	0.111	0	0	0.149	0	1	1	0	0	2	COPZ2	COPI coat complex subunit zeta 2 [Source:HGNC Symbol;Acc:HGNC:19356]
ENSG00000005249	0.144	0.033	0.047	0.018	0	0.092	8	2	3	1	0	5	PRKAR2B	protein kinase cAMP-dependent type II regulatory subunit beta [Source:HGNC Symbol;Acc:HGNC:9392]
ENSG00000005302	6.191	4.78	8.063	9.198	5.47	8.941	157	181	221	187	202	159	MSL3	MSL complex subunit 3 [Source:HGNC Symbol;Acc:HGNC:7370]
ENSG00000005339	19.025	18.702	18.355	18.407	17.481	16.216	2092	2351	2258	1812	2049	1736	CREBBP	CREB binding protein [Source:HGNC Symbol;Acc:HGNC:2348]
ENSG00000005379	0	0	0	0.009	0.014	0.018	0	0	0	1	1	2	TSPOAP1	TSPO associated protein 1 [Source:HGNC Symbol;Acc:HGNC:16831]
ENSG00000005381	0	0	0	0.063	0	0.042	0	0	0	3	0	2	MPO	myeloperoxidase [Source:HGNC Symbol;Acc:HGNC:7218]
ENSG00000005421	0.055	0	0.12	0.064	0.049	0	2	0	5	1	2	0	PON1	paraoxonase 1 [Source:HGNC Symbol;Acc:HGNC:9204]
ENSG00000005436	18.198	15.199	15.167	16.985	15.505	18.306	451	506	538	479	509	553	GCFC2	GC-rich sequence DNA-binding factor 2 [Source:HGNC Symbol;Acc:HGNC:1317]
ENSG00000005448	0.463	0.263	0.287	0.297	0.52	0.415	8	5	5	5	9	7	WDR54	WD repeat domain 54 [Source:HGNC Symbol;Acc:HGNC:25770]
ENSG00000005469	3.329	4.391	4.458	4.735	4.681	5.31	148	184	222	188	216	195	CROT	carnitine O-octanoyltransferase [Source:HGNC Symbol;Acc:HGNC:2366]
ENSG00000005471	3.54	3.814	3.536	3.402	3.764	3.072	203	227	233	190	241	174	ABCB4	ATP binding cassette subfamily B member 4 [Source:HGNC Symbol;Acc:HGNC:45]
ENSG00000005483	11.96	12.017	13.641	12.375	12.058	10.232	1063	1254	1330	1115	1165	983	KMT2E	lysine methyltransferase 2E (inactive) [Source:HGNC Symbol;Acc:HGNC:18541]
ENSG00000005486	19.538	16.744	15.883	15.285	14.273	13.775	519	484	485	387	427	358	RHBDD2	rhomboid domain containing 2 [Source:HGNC Symbol;Acc:HGNC:23082]
ENSG00000005513	0.064	0.059	0.037	0.022	0	0.022	3	3	2	1	0	1	SOX8	SRY-box transcription factor 8 [Source:HGNC Symbol;Acc:HGNC:11203]
ENSG00000005700	34.464	34.503	36.207	37.105	32.769	36.422	2951	3218	3639	3106	3270	3192	IBTK	inhibitor of Bruton tyrosine kinase [Source:HGNC Symbol;Acc:HGNC:17853]
ENSG00000005801	10.716	13.373	11.278	11.956	12.92	12.176	335	428	413	390	425	377	ZNF195	zinc finger protein 195 [Source:HGNC Symbol;Acc:HGNC:12986]
ENSG00000005810	9.393	9.128	9.114	11.2	10.08	10.35	1533.95	1742	1661	1653.79	1747.38	1628	MYCBP2	MYC binding protein 2 [Source:HGNC Symbol;Acc:HGNC:23386]
ENSG00000005812	15.36	13.982	14.688	13.133	12.548	13.405	748	787	845	648	725	643	FBXL3	F-box and leucine rich repeat protein 3 [Source:HGNC Symbol;Acc:HGNC:13599]
ENSG00000005844	0.965	0.369	0.49	0.694	0.338	0.353	26	36	26	53	35	36	ITGAL	integrin subunit alpha L [Source:HGNC Symbol;Acc:HGNC:6148]
ENSG00000005882	3.023	4.676	3.765	2.37	3.659	3.167	100	95	143	89	98	89	PDK2	pyruvate dehydrogenase kinase 2 [Source:HGNC Symbol;Acc:HGNC:8810]
ENSG00000005884	0.19	0.161	0.235	0.39	0.139	0.139	14	13	20	28	8	10	ITGA3	integrin subunit alpha 3 [Source:HGNC Symbol;Acc:HGNC:6139]
ENSG00000005889	5.036	4.765	4.867	8.881	4.529	8.372	382	459	489	420	436	401	ZFX	zinc finger protein X-linked [Source:HGNC Symbol;Acc:HGNC:12869]
ENSG00000005893	99.7	88.549	94.522	97.162	94.495	94.683	4758	5305	5516	4656	5364	4822	LAMP2	lysosomal associated membrane protein 2 [Source:HGNC Symbol;Acc:HGNC:6501]
ENSG00000005961	0.134	0.046	0	0	0	0.214	1	2	0	0	0	3	ITGA2B	integrin subunit alpha 2b [Source:HGNC Symbol;Acc:HGNC:6138]
ENSG00000005981	0.85	1.131	0.608	0.919	0.807	0.71	33	52	28	31	40	27	ASB4	ankyrin repeat and SOCS box containing 4 [Source:HGNC Symbol;Acc:HGNC:16009]
ENSG00000006007	40.56	38.159	40.258	32.937	31.048	35.237	1633	1719	1832	1291	1416	1363	GDE1	glycerophosphodiester phosphodiesterase 1 [Source:HGNC Symbol;Acc:HGNC:29644]
ENSG00000006015	3.651	1.725	3.244	1.415	2.135	2.077	39	21	42	15	21	21	REX1BD	required for excision 1-B domain containing [Source:HGNC Symbol;Acc:HGNC:26098]
ENSG00000006016	140.222	134.579	130.086	134.931	135.166	119.033	3333	3520	3601	3080	3587	2888	CRLF1	cytokine receptor like factor 1 [Source:HGNC Symbol;Acc:HGNC:2364]
ENSG00000006025	1.394	1.253	1.1	1.485	1.333	1.157	76	76	70	80	83	62	OSBPL7	oxysterol binding protein like 7 [Source:HGNC Symbol;Acc:HGNC:16387]
ENSG00000006042	41.835	38.749	41.667	43.796	47.746	41.426	953	977	1046	925	1217	874	TMEM98	transmembrane protein 98 [Source:HGNC Symbol;Acc:HGNC:24529]
ENSG00000006047	3.731	3.725	2.819	2.673	3.949	3.246	93	102	81	65	111	79	YBX2	Y-box binding protein 2 [Source:HGNC Symbol;Acc:HGNC:17948]
ENSG00000006059	0	0	0	0	0	0	0	0	0	0	0	0	KRT33A	keratin 33A [Source:HGNC Symbol;Acc:HGNC:6450]
ENSG00000006062	1.583	1.496	1.349	1.348	1.506	1.52	106	110	101	86	112	95	MAP3K14	mitogen-activated protein kinase kinase kinase 14 [Source:HGNC Symbol;Acc:HGNC:6853]
ENSG00000006071	0	0	0	0	0	0	0	0	0	0	0	0	ABCC8	ATP binding cassette subfamily C member 8 [Source:HGNC Symbol;Acc:HGNC:59]
ENSG00000006116	0	0	0	0	0	0	0	0	0	0	0	0	CACNG3	calcium voltage-gated channel auxiliary subunit gamma 3 [Source:HGNC Symbol;Acc:HGNC:1407]
ENSG00000006118	0.417	0.434	0.457	0.507	0.456	0.337	22	25	26	24	25	16	TMEM132A	transmembrane protein 132A [Source:HGNC Symbol;Acc:HGNC:31092]
ENSG00000006125	47.134	47.178	50.236	44.975	45.891	44.078	3171	3529	3704	2955	3585	2868	AP2B1	adaptor related protein complex 2 subunit beta 1 [Source:HGNC Symbol;Acc:HGNC:563]
ENSG00000006128	0	0	0	0	0	0	0	0	0	0	0	0	TAC1	tachykinin precursor 1 [Source:HGNC Symbol;Acc:HGNC:11517]
ENSG00000006194	21.009	20.064	21.314	17.825	23.801	20.652	630	611.7	715.63	606.03	706	603	ZNF263	zinc finger protein 263 [Source:HGNC Symbol;Acc:HGNC:13056]
ENSG00000006210	29.065	27.417	29.793	24.237	25.622	24.597	1440	1495	1644	1171	1433	1192	CX3CL1	C-X3-C motif chemokine ligand 1 [Source:HGNC Symbol;Acc:HGNC:10647]
ENSG00000006282	27.838	29.421	22.3	22.268	25.244	17.934	803	869	834	612	869	593.39	SPATA20	spermatogenesis associated 20 [Source:HGNC Symbol;Acc:HGNC:26125]
ENSG00000006283	0.014	0.009	0.009	0	0	0	1	1	1	0	0	0	CACNA1G	calcium voltage-gated channel subunit alpha1 G [Source:HGNC Symbol;Acc:HGNC:1394]
ENSG00000006327	79.437	78.523	84.01	65.928	66.933	68.435	1133	1241	1390	910	1071	947	TNFRSF12A	TNF receptor superfamily member 12A [Source:HGNC Symbol;Acc:HGNC:18152]
ENSG00000006377	1.181	1.024	1.602	1.981	2.07	1.823	36	39	64	60	58	56	DLX6	distal-less homeobox 6 [Source:HGNC Symbol;Acc:HGNC:2919]
ENSG00000006432	3.524	3.784	3.957	3.36	3.426	3.555	417	467	494	384	435	405	MAP3K9	mitogen-activated protein kinase kinase kinase 9 [Source:HGNC Symbol;Acc:HGNC:6861]
ENSG00000006451	21.016	21.738	20.193	23.976	19.156	21.48	783	864	906	761	862	724	RALA	RAS like proto-oncogene A [Source:HGNC Symbol;Acc:HGNC:9839]
ENSG00000006453	27.733	27.931	27.637	28.033	24.598	24.639	1523.47	1685.34	1750.24	1501.99	1523.7	1321.35	BAIAP2L1	BAR/IMD domain containing adaptor protein 2 like 1 [Source:HGNC Symbol;Acc:HGNC:21649]
ENSG00000006459	14.546	15.626	15.681	14.614	14.052	15.245	2018	2385	2512	1970	2198	2068	KDM7A	lysine demethylase 7A [Source:HGNC Symbol;Acc:HGNC:22224]
ENSG00000006468	1.641	1.492	0.996	1.051	1.263	1.496	62	84	63	66	72	82	ETV1	ETS variant transcription factor 1 [Source:HGNC Symbol;Acc:HGNC:3490]
ENSG00000006530	9.545	9.599	10.204	9.977	11.98	11.681	325	398	410	348	418	347	AGK	acylglycerol kinase [Source:HGNC Symbol;Acc:HGNC:21869]
ENSG00000006534	1.75	1.392	2.098	1.776	1.139	1.67	55	62	80	55	44	50	ALDH3B1	aldehyde dehydrogenase 3 family member B1 [Source:HGNC Symbol;Acc:HGNC:410]
ENSG00000006555	0	0.036	0.027	0.04	0	0	0	2	1	2	0	0	TTC22	tetratricopeptide repeat domain 22 [Source:HGNC Symbol;Acc:HGNC:26067]
ENSG00000006576	6.353	6.402	6.144	7.485	5.986	5.996	396	430	455	443	463	424	PHTF2	putative homeodomain transcription factor 2 [Source:HGNC Symbol;Acc:HGNC:13411]
ENSG00000006606	0.559	0.321	0.364	0.359	0.124	0.387	4	3	3	3	1	4	CCL26	C-C motif chemokine ligand 26 [Source:HGNC Symbol;Acc:HGNC:10625]
ENSG00000006607	9.929	10.787	11.615	11.106	10.847	12.703	604.13	745.51	802.66	636.25	765.69	674.48	FARP2	FERM, ARH/RhoGEF and pleckstrin domain protein 2 [Source:HGNC Symbol;Acc:HGNC:16460]
ENSG00000006611	6.956	7.364	6.389	6.045	6.442	6.271	233	271	246	196	243	205	USH1C	USH1 protein network component harmonin [Source:HGNC Symbol;Acc:HGNC:12597]
ENSG00000006625	32.143	29.53	30.082	33.589	32.689	38.369	542	549	581	558	619	638	GGCT	gamma-glutamylcyclotransferase [Source:HGNC Symbol;Acc:HGNC:21705]
ENSG00000006634	10.205	9.994	10.174	13.781	11.35	12.861	385	410	441	509	489	478	DBF4	DBF4 zinc finger [Source:HGNC Symbol;Acc:HGNC:17364]
ENSG00000006638	0.189	0	0.077	0.046	0.022	0.037	6	0	2	1	1	1	TBXA2R	thromboxane A2 receptor [Source:HGNC Symbol;Acc:HGNC:11608]
ENSG00000006652	58.414	54.027	52.75	45.862	43.323	44.501	1930.13	1997.49	2144.16	1549.12	1701.59	1541.87	IFRD1	interferon related developmental regulator 1 [Source:HGNC Symbol;Acc:HGNC:5456]
ENSG00000006659	0	0	0	0	0	0	0	0	0	0	0	0	LGALS14	galectin 14 [Source:HGNC Symbol;Acc:HGNC:30054]
ENSG00000006695	11.573	10.151	9.54	11.01	11.022	9.116	360	351	372	321	366	325	COX10	cytochrome c oxidase assembly factor heme A:farnesyltransferase COX10 [Source:HGNC Symbol;Acc:HGNC:2260]
ENSG00000006704	20.613	18.422	22.323	16.228	17.067	20.27	859	924	1001	761	915	722	GTF2IRD1	GTF2I repeat domain containing 1 [Source:HGNC Symbol;Acc:HGNC:4661]
ENSG00000006712	24.254	24.192	27.844	25.115	26.499	25.602	798	867	1048	797	978	823	PAF1	PAF1 homolog, Paf1/RNA polymerase II complex component [Source:HGNC Symbol;Acc:HGNC:25459]
ENSG00000006715	14.967	17.418	15.874	15.855	16.707	20.922	611	738	769	629	741	717	VPS41	VPS41 subunit of HOPS complex [Source:HGNC Symbol;Acc:HGNC:12713]
ENSG00000006740	0.976	1.08	1.005	1.159	1.543	1.162	62	75	74	72	103	72	ARHGAP44	Rho GTPase activating protein 44 [Source:HGNC Symbol;Acc:HGNC:29096]
ENSG00000006744	27.725	34.623	33.146	37.472	36.891	30.322	1028	1296	1281	1083	1323	1004	ELAC2	elaC ribonuclease Z 2 [Source:HGNC Symbol;Acc:HGNC:14198]
ENSG00000006747	0	0	0	0	0	0.026	0	0	0	0	0	1	SCIN	scinderin [Source:HGNC Symbol;Acc:HGNC:21695]
ENSG00000006756	2.425	2.243	1.969	2.499	2.585	2.431	188	191	176	189	226	184	ARSD	arylsulfatase D [Source:HGNC Symbol;Acc:HGNC:717]
ENSG00000006757	2.135	1.932	1.842	1.141	1.406	1.305	35	33	37	22	31	21	PNPLA4	patatin like phospholipase domain containing 4 [Source:HGNC Symbol;Acc:HGNC:24887]
ENSG00000006788	0	0	0	0	0	0	0	0	0	0	0	0	MYH13	myosin heavy chain 13 [Source:HGNC Symbol;Acc:HGNC:7571]
ENSG00000006831	39.919	40.084	39.163	40.448	39.55	39.47	2389	2635	2702	2361	2669	2306	ADIPOR2	adiponectin receptor 2 [Source:HGNC Symbol;Acc:HGNC:24041]
ENSG00000006837	1.476	1.514	0.959	1.177	1.701	2.721	22	23	14	22	26	34	CDKL3	cyclin dependent kinase like 3 [Source:HGNC Symbol;Acc:HGNC:15483]
ENSG00000007001	0.028	0.025	0	0	0	0.028	1	1	0	0	0	1	UPP2	uridine phosphorylase 2 [Source:HGNC Symbol;Acc:HGNC:23061]
ENSG00000007038	0	0	0	0	0	0	0	0	0	0	0	0	PRSS21	serine protease 21 [Source:HGNC Symbol;Acc:HGNC:9485]
ENSG00000007047	13.554	16.972	16.454	16.814	12.433	13.741	787	804	816	623	696	670	MARK4	microtubule affinity regulating kinase 4 [Source:HGNC Symbol;Acc:HGNC:13538]
ENSG00000007062	0.027	0.114	0.045	0.085	0.168	0	1	3	3	4	6	0	PROM1	prominin 1 [Source:HGNC Symbol;Acc:HGNC:9454]
ENSG00000007080	32.948	28.877	32.109	40.659	35.329	36.022	492	475	541	561	581	511	CCDC124	coiled-coil domain containing 124 [Source:HGNC Symbol;Acc:HGNC:25171]
ENSG00000007129	0	0	0	0	0	0	0	0	0	0	0	0	CEACAM21	CEA cell adhesion molecule 21 [Source:HGNC Symbol;Acc:HGNC:28834]
ENSG00000007168	32.234	29.721	29.454	28.508	26.598	30.43	1607	1693	1697	1380	1525	1378	PAFAH1B1	platelet activating factor acetylhydrolase 1b regulatory subunit 1 [Source:HGNC Symbol;Acc:HGNC:8574]
ENSG00000007171	0.066	0.014	0.017	0.034	0.089	0.136	4	1	1	2	6	8	NOS2	nitric oxide synthase 2 [Source:HGNC Symbol;Acc:HGNC:7873]
ENSG00000007174	0	0	0	0	0	0	0	0	0	0	0	0	DNAH9	dynein axonemal heavy chain 9 [Source:HGNC Symbol;Acc:HGNC:2953]
ENSG00000007202	36.741	36.292	35.972	36.663	37.932	37.62	3994	4352	4365	3949	4634	3926	KIAA0100	KIAA0100 [Source:HGNC Symbol;Acc:HGNC:28960]
ENSG00000007216	0	0	0	0	0	0	0	0	0	0	0	0	SLC13A2	solute carrier family 13 member 2 [Source:HGNC Symbol;Acc:HGNC:10917]
ENSG00000007237	0.141	0.008	0.033	0	0.078	0.038	5	1	2	0	3	2	GAS7	growth arrest specific 7 [Source:HGNC Symbol;Acc:HGNC:4169]
ENSG00000007255	3.474	2.222	3.683	2.194	3.158	2.006	37	29	43	25	39	23	TRAPPC6A	trafficking protein particle complex subunit 6A [Source:HGNC Symbol;Acc:HGNC:23069]
ENSG00000007264	0	0	0	0	0	0.094	0	0	0	0	0	1	MATK	megakaryocyte-associated tyrosine kinase [Source:HGNC Symbol;Acc:HGNC:6906]
ENSG00000007306	0	0	0	0	0	0	0	0	0	0	0	0	CEACAM7	CEA cell adhesion molecule 7 [Source:HGNC Symbol;Acc:HGNC:1819]
ENSG00000007312	0	0	0	0.109	0	0	0	0	0	2	0	0	CD79B	CD79b molecule [Source:HGNC Symbol;Acc:HGNC:1699]
ENSG00000007314	0	0.015	0	0	0.015	0	0	2	0	0	2	0	SCN4A	sodium voltage-gated channel alpha subunit 4 [Source:HGNC Symbol;Acc:HGNC:10591]
ENSG00000007341	2.192	2.229	2.621	3.113	3.903	3.163	93.03	105.3	129.4	112.19	145.49	101	ST7L	suppression of tumorigenicity 7 like [Source:HGNC Symbol;Acc:HGNC:18441]
ENSG00000007350	0	0	0	0	0	0	0	0	0	0	0	0	TKTL1	transketolase like 1 [Source:HGNC Symbol;Acc:HGNC:11835]
ENSG00000007372	1.382	1.58	0.884	1.084	1.458	1.278	50.35	42.39	30.38	23.57	43.89	36.03	PAX6	paired box 6 [Source:HGNC Symbol;Acc:HGNC:8620]
ENSG00000007376	9.644	10.228	12.123	11.303	12.119	9.957	260	304	352	316	334	235	RPUSD1	RNA pseudouridine synthase domain containing 1 [Source:HGNC Symbol;Acc:HGNC:14173]
ENSG00000007384	3.568	3.351	3.24	2.046	3.037	1.581	148	166	128	90	138	59	RHBDF1	rhomboid 5 homolog 1 [Source:HGNC Symbol;Acc:HGNC:20561]
ENSG00000007392	14.722	15.748	15.128	17.137	19.774	18.86	324	402	383	371	496	416	LUC7L	LUC7 like [Source:HGNC Symbol;Acc:HGNC:6723]
ENSG00000007402	0.025	0.074	0.011	0.024	0	0.026	2	7	1	2	0	2	CACNA2D2	calcium voltage-gated channel auxiliary subunit alpha2delta 2 [Source:HGNC Symbol;Acc:HGNC:1400]
ENSG00000007516	1.094	1.216	1.424	0.32	0.517	0.24	39	46.03	58	21	40.02	16	BAIAP3	BAI1 associated protein 3 [Source:HGNC Symbol;Acc:HGNC:948]
ENSG00000007520	20.968	20.847	21.421	22.156	22.619	22.91	369	396.97	429	385	450.98	395	TSR3	TSR3 ribosome maturation factor [Source:HGNC Symbol;Acc:HGNC:14175]
ENSG00000007541	4.02	3.901	4.996	3.738	3.974	2.894	150	166	208	105	146	95	PIGQ	phosphatidylinositol glycan anchor biosynthesis class Q [Source:HGNC Symbol;Acc:HGNC:14135]
ENSG00000007545	7.62	6.884	5.926	6.101	5.862	4.867	571.99	662.84	667.04	501.48	676.97	521.61	CRAMP1	cramped chromatin regulator homolog 1 [Source:HGNC Symbol;Acc:HGNC:14122]
ENSG00000007866	19.697	19.664	21.473	18.645	20.672	19.272	885	972	1114	816	1049	839	TEAD3	TEA domain transcription factor 3 [Source:HGNC Symbol;Acc:HGNC:11716]
ENSG00000007908	0	0	0	0	0.017	0	0	0	0	0	1	0	SELE	selectin E [Source:HGNC Symbol;Acc:HGNC:10718]
ENSG00000007923	34.594	36.781	34.708	36.288	34.573	34.864	1617.92	1888.46	1873.59	1656.4	1843.73	1616.39	DNAJC11	DnaJ heat shock protein family (Hsp40) member C11 [Source:HGNC Symbol;Acc:HGNC:25570]
ENSG00000007933	0	0	0	0	0	0	0	0	0	0	0	0	FMO3	flavin containing dimethylaniline monoxygenase 3 [Source:HGNC Symbol;Acc:HGNC:3771]
ENSG00000007944	1.426	0.983	1.457	1.595	1.341	0.951	66	50	77	71	70	43	MYLIP	myosin regulatory light chain interacting protein [Source:HGNC Symbol;Acc:HGNC:21155]
ENSG00000007952	0	0	0	0	0	0	0	0	0	0	0	0	NOX1	NADPH oxidase 1 [Source:HGNC Symbol;Acc:HGNC:7889]
ENSG00000007968	2.094	2.162	2.049	2.54	2.548	2.355	164	186	185	194	225	180	E2F2	E2F transcription factor 2 [Source:HGNC Symbol;Acc:HGNC:3114]
ENSG00000008018	139.185	132.883	139.918	135.068	139.745	132.884	1869	1960	2166	1769	2116	1742	PSMB1	proteasome 20S subunit beta 1 [Source:HGNC Symbol;Acc:HGNC:9537]
ENSG00000008056	0.842	2.035	1.43	1.499	1.704	1.484	37	46	49	32	33	29	SYN1	synapsin I [Source:HGNC Symbol;Acc:HGNC:11494]
ENSG00000008083	4.226	4.413	3.753	4.204	4.125	4.276	371	421	383	359	418	370	JARID2	jumonji and AT-rich interaction domain containing 2 [Source:HGNC Symbol;Acc:HGNC:6196]
ENSG00000008086	1.344	1.635	1.204	1.298	0.852	1.597	199	267	214	186	207	233	CDKL5	cyclin dependent kinase like 5 [Source:HGNC Symbol;Acc:HGNC:11411]
ENSG00000008118	0	0	0	0	0	0	0	0	0	0	0	0	CAMK1G	calcium/calmodulin dependent protein kinase IG [Source:HGNC Symbol;Acc:HGNC:14585]
ENSG00000008128	16.906	22.717	16.546	24.698	19.088	21.295	616.75	850.45	699.27	806.77	752.56	758.56	CDK11A	cyclin dependent kinase 11A [Source:HGNC Symbol;Acc:HGNC:1730]
ENSG00000008130	40.7	37.894	45.093	45.838	38.965	36.104	1798	1898	2066	1629	2029	1588	NADK	NAD kinase [Source:HGNC Symbol;Acc:HGNC:29831]
ENSG00000008196	0	0	0	0	0	0	0	0	0	0	0	0	TFAP2B	transcription factor AP-2 beta [Source:HGNC Symbol;Acc:HGNC:11743]
ENSG00000008197	0	0	0	0	0	0	0	0	0	0	0	0	TFAP2D	transcription factor AP-2 delta [Source:HGNC Symbol;Acc:HGNC:15581]
ENSG00000008226	0.049	0.018	0.008	0.07	0.052	0.02	5.08	2.03	1.01	7.12	6.07	2.02	DLEC1	DLEC1 cilia and flagella associated protein [Source:HGNC Symbol;Acc:HGNC:2899]
ENSG00000008256	5.491	5.551	4.941	4.508	4.497	4.307	371	412	385	297	343	284	CYTH3	cytohesin 3 [Source:HGNC Symbol;Acc:HGNC:9504]
ENSG00000008277	2.2	1.64	2.403	1.247	1.602	2.616	133	139	159	106	151	129	ADAM22	ADAM metallopeptidase domain 22 [Source:HGNC Symbol;Acc:HGNC:201]
ENSG00000008282	39.284	38.19	40.704	39.292	37.579	38.708	1252	1322	1477	1206	1352	1204	SYPL1	synaptophysin like 1 [Source:HGNC Symbol;Acc:HGNC:11507]
ENSG00000008283	0.751	1.326	0.496	0.558	0.583	1.177	27	26	25	23	29	27	CYB561	cytochrome b561 [Source:HGNC Symbol;Acc:HGNC:2571]
ENSG00000008294	47.694	49.059	49.294	46.528	42.258	46.792	3967	4313	4617	3630	3911	3662	SPAG9	sperm associated antigen 9 [Source:HGNC Symbol;Acc:HGNC:14524]
ENSG00000008300	1.34	1.833	1.548	1.824	1.864	1.578	241	362	321	320	378	277	CELSR3	cadherin EGF LAG seven-pass G-type receptor 3 [Source:HGNC Symbol;Acc:HGNC:3230]
ENSG00000008311	3.852	3.132	3.573	3.551	3.619	4.869	268	282	288	254	319	345	AASS	aminoadipate-semialdehyde synthase [Source:HGNC Symbol;Acc:HGNC:17366]
ENSG00000008323	6.578	7.062	6.834	6.4	6.473	5.861	284	301	315	238	325	243	PLEKHG6	pleckstrin homology and RhoGEF domain containing G6 [Source:HGNC Symbol;Acc:HGNC:25562]
ENSG00000008324	10.52	10.731	10.775	11.636	9.498	10.581	166	186	196	182	169	163	SS18L2	SS18 like 2 [Source:HGNC Symbol;Acc:HGNC:15593]
ENSG00000008382	3.245	2.374	5.882	3.977	3.276	4.25	47	62	100	51	72	65	MPND	MPN domain containing [Source:HGNC Symbol;Acc:HGNC:25934]
ENSG00000008394	311.947	309.688	328.146	305.403	313.016	298.57	4154	4623	4931	4010	4689	3932	MGST1	microsomal glutathione S-transferase 1 [Source:HGNC Symbol;Acc:HGNC:7061]
ENSG00000008405	14.027	15.412	12.818	13.887	12.3	12.281	552	676	620	512	578	486	CRY1	cryptochrome circadian regulator 1 [Source:HGNC Symbol;Acc:HGNC:2384]
ENSG00000008438	0	0	0.244	0	0	0	0	0	3	0	0	0	PGLYRP1	peptidoglycan recognition protein 1 [Source:HGNC Symbol;Acc:HGNC:8904]
ENSG00000008441	10.837	8.163	9.626	9.654	9.824	10.191	579	584	607	485	568	487	NFIX	nuclear factor I X [Source:HGNC Symbol;Acc:HGNC:7788]
ENSG00000008513	8.076	11.495	8.459	9.851	9.022	8.793	728	795	832	709	761	661	ST3GAL1	ST3 beta-galactoside alpha-2,3-sialyltransferase 1 [Source:HGNC Symbol;Acc:HGNC:10862]
ENSG00000008516	0.036	0.033	0.078	0.093	0.032	0	2	2	5	5	2	0	MMP25	matrix metallopeptidase 25 [Source:HGNC Symbol;Acc:HGNC:14246]
ENSG00000008517	84.435	78.389	79.339	72.141	79.806	79.771	1105	1128	1219	930	1146	1019	IL32	interleukin 32 [Source:HGNC Symbol;Acc:HGNC:16830]
ENSG00000008710	80.591	75.506	81.255	78.369	83.953	74.229	5835	6447	6624	5146	6508	5057	PKD1	polycystin 1, transient receptor potential channel interacting [Source:HGNC Symbol;Acc:HGNC:9008]
ENSG00000008735	2.177	2.226	2.686	1.635	1.672	1.574	187	210	266	137	162	132	MAPK8IP2	mitogen-activated protein kinase 8 interacting protein 2 [Source:HGNC Symbol;Acc:HGNC:6883]
ENSG00000008838	29.045	27.711	26.986	32.429	33.484	27.904	1211	1307	1369	1161	1531	1108	MED24	mediator complex subunit 24 [Source:HGNC Symbol;Acc:HGNC:22963]
ENSG00000008853	3.677	3.688	3.921	3.8	3.726	3.45	266.35	290.18	350.9	288.37	314.59	270.49	RHOBTB2	Rho related BTB domain containing 2 [Source:HGNC Symbol;Acc:HGNC:18756]
ENSG00000008869	8.513	8.882	8.322	8.257	8.576	8.505	890	1020	1003	842	1011	868	HEATR5B	HEAT repeat containing 5B [Source:HGNC Symbol;Acc:HGNC:29273]
ENSG00000008952	52.114	49.582	50.121	48.491	45.314	55.277	2124	2154	2393	2025	2274	2250	SEC62	SEC62 homolog, preprotein translocation factor [Source:HGNC Symbol;Acc:HGNC:11846]
ENSG00000008988	445.853	414.45	438.334	463.512	495.447	414.967	3515	3589	3979	3571	4401	3189	RPS20	ribosomal protein S20 [Source:HGNC Symbol;Acc:HGNC:10405]
ENSG00000009307	197.077	193.997	206.53	196.1	191.794	199.901	10375	11253	12317	10179	11485	10359	CSDE1	cold shock domain containing E1 [Source:HGNC Symbol;Acc:HGNC:29905]
ENSG00000009335	26.128	26.902	27.785	25.309	24.009	25.014	2047	2322	2512	1924	2108	1899	UBE3C	ubiquitin protein ligase E3C [Source:HGNC Symbol;Acc:HGNC:16803]
ENSG00000009413	10.901	11.811	10.105	13.973	11.965	13.481	1630	1969	1878.23	1750	1879	1826.98	REV3L	REV3 like, DNA directed polymerase zeta catalytic subunit [Source:HGNC Symbol;Acc:HGNC:9968]
ENSG00000009694	0.711	0.694	0.679	0.882	0.731	0.907	138	148	152	167	160	172	TENM1	teneurin transmembrane protein 1 [Source:HGNC Symbol;Acc:HGNC:8117]
ENSG00000009709	0	0	0	0	0	0	0	0	0	0	0	0	PAX7	paired box 7 [Source:HGNC Symbol;Acc:HGNC:8621]
ENSG00000009724	8.892	8.692	7.033	7.864	7.56	8.631	170	170	164	137	189	140	MASP2	MBL associated serine protease 2 [Source:HGNC Symbol;Acc:HGNC:6902]
ENSG00000009765	0	0	0	0	0.031	0	0	0	0	0	4	0	IYD	iodotyrosine deiodinase [Source:HGNC Symbol;Acc:HGNC:21071]
ENSG00000009780	8.477	7.385	5.677	6.567	6.643	9.195	188	218	179	170	199	221	FAM76A	family with sequence similarity 76 member A [Source:HGNC Symbol;Acc:HGNC:28530]
ENSG00000009790	0	0	0	0	0	0	0	0	0	0	0	0	TRAF3IP3	TRAF3 interacting protein 3 [Source:HGNC Symbol;Acc:HGNC:30766]
ENSG00000009830	7.486	8.63	6.645	7.319	6.997	7.96	316	395	345	317	391	303	POMT2	protein O-mannosyltransferase 2 [Source:HGNC Symbol;Acc:HGNC:19743]
ENSG00000009844	45.411	41.767	44.995	44.846	45.558	49.723	1258	1278	1386	1238	1436	1360	VTA1	vesicle trafficking 1 [Source:HGNC Symbol;Acc:HGNC:20954]
ENSG00000009950	36.385	38.858	40.855	37.931	34.854	32.992	1194	1452	1385	1185	1413	1054	MLXIPL	MLX interacting protein like [Source:HGNC Symbol;Acc:HGNC:12744]
ENSG00000009954	34.043	34.394	34.989	35.078	34.267	38.05	2988	3330	3552	3002	3394	3244	BAZ1B	bromodomain adjacent to zinc finger domain 1B [Source:HGNC Symbol;Acc:HGNC:961]
ENSG00000010017	26.854	28.169	26.193	29.894	27.561	27.476	1369.54	1578	1540	1487	1585	1368	RANBP9	RAN binding protein 9 [Source:HGNC Symbol;Acc:HGNC:13727]
ENSG00000010030	0	0	0	0	0	0	0	0	0	0	0	0	ETV7	ETS variant transcription factor 7 [Source:HGNC Symbol;Acc:HGNC:18160]
ENSG00000010072	8.971	10.635	8.077	9.441	10.023	12.418	408.05	492.76	445.62	454.18	555.88	457.25	SPRTN	SprT-like N-terminal domain [Source:HGNC Symbol;Acc:HGNC:25356]
ENSG00000010165	6.994	7.574	8.406	7.932	9.495	6.82	355	420	486	389	532	336	METTL13	methyltransferase 13, eEF1A lysine and N-terminal methyltransferase [Source:HGNC Symbol;Acc:HGNC:24248]
ENSG00000010219	1.732	1.785	1.479	1.298	1.596	2.272	53	49	51	37	53	65	DYRK4	dual specificity tyrosine phosphorylation regulated kinase 4 [Source:HGNC Symbol;Acc:HGNC:3095]
ENSG00000010244	55.605	52.116	54.905	59.271	61.776	65.202	2220	2372	2434	2315	2708	2540	ZNF207	zinc finger protein 207 [Source:HGNC Symbol;Acc:HGNC:12998]
ENSG00000010256	108.589	103.167	107.719	99.593	104.064	94.782	2604	2714	2972	2335	2811	2207	UQCRC1	ubiquinol-cytochrome c reductase core protein 1 [Source:HGNC Symbol;Acc:HGNC:12585]
ENSG00000010270	26.199	24.033	27.981	23.135	23.33	24.737	597	590	736	518	587	551	STARD3NL	STARD3 N-terminal like [Source:HGNC Symbol;Acc:HGNC:19169]
ENSG00000010278	42.252	38.304	42.001	32.231	32	31.127	825	866	930	591	701	598	CD9	CD9 molecule [Source:HGNC Symbol;Acc:HGNC:1709]
ENSG00000010282	0	0	0	0	0	0	0	0	0	0	0	0	HHATL	hedgehog acyltransferase like [Source:HGNC Symbol;Acc:HGNC:13242]
ENSG00000010292	25.424	25.389	25.887	33.697	33.843	32.428	1701	1731	2015	1836	2071	1780	NCAPD2	non-SMC condensin I complex subunit D2 [Source:HGNC Symbol;Acc:HGNC:24305]
ENSG00000010295	5.346	6.805	5.096	6.349	5.761	5.439	218	304	239	253	265	216	IFFO1	intermediate filament family orphan 1 [Source:HGNC Symbol;Acc:HGNC:24970]
ENSG00000010310	0.241	0.169	0.205	0.164	0.089	0.062	12	7	10	8	5	3	GIPR	gastric inhibitory polypeptide receptor [Source:HGNC Symbol;Acc:HGNC:4271]
ENSG00000010318	2.534	3.052	2.168	3.519	2.452	2.102	68	91	78	77	82	56	PHF7	PHD finger protein 7 [Source:HGNC Symbol;Acc:HGNC:18458]
ENSG00000010319	12.142	13.589	12.683	9.955	11.021	9.365	734	859	948	674	835	688	SEMA3G	semaphorin 3G [Source:HGNC Symbol;Acc:HGNC:30400]
ENSG00000010322	8.46	10.294	9.863	10.061	10.17	9.054	541	658	679	600	702	535	NISCH	nischarin [Source:HGNC Symbol;Acc:HGNC:18006]
ENSG00000010327	0.05	0.023	0.309	0.034	0.03	0.069	6	3	5	4	4	8	STAB1	stabilin 1 [Source:HGNC Symbol;Acc:HGNC:18628]
ENSG00000010361	0.09	0	0	0.046	0.04	0	2	0	0	1	1	0	FUZ	fuzzy planar cell polarity protein [Source:HGNC Symbol;Acc:HGNC:26219]
ENSG00000010379	0	0.031	0.03	0	0	0.035	0	1	1	0	0	1	SLC6A13	solute carrier family 6 member 13 [Source:HGNC Symbol;Acc:HGNC:11046]
ENSG00000010404	13.051	13.426	14.256	10.505	11.184	12.872	953.43	984.09	1025.76	715.74	880.02	851.5	IDS	iduronate 2-sulfatase [Source:HGNC Symbol;Acc:HGNC:5389]
ENSG00000010438	0	0	0	0	0	0	0	0	0	0	0	0	PRSS3	serine protease 3 [Source:HGNC Symbol;Acc:HGNC:9486]
ENSG00000010539	6.604	5.936	5.074	7.866	6.194	6.754	234	239	245	294	267	260	ZNF200	zinc finger protein 200 [Source:HGNC Symbol;Acc:HGNC:12993]
ENSG00000010610	0.022	0.062	0.019	0.045	0.039	0.022	1	3	1	2	2	1	CD4	CD4 molecule [Source:HGNC Symbol;Acc:HGNC:1678]
ENSG00000010626	1.966	0.946	1.307	2.303	1.215	2.255	37	22	31	39	29	40	LRRC23	leucine rich repeat containing 23 [Source:HGNC Symbol;Acc:HGNC:19138]
ENSG00000010671	0	0	0	0	0	0	0	0	0	0	0	0	BTK	Bruton tyrosine kinase [Source:HGNC Symbol;Acc:HGNC:1133]
ENSG00000010704	4.485	3.62	5.535	6.428	5.191	6.987	164	138	197	191	181	183	HFE	homeostatic iron regulator [Source:HGNC Symbol;Acc:HGNC:4886]
ENSG00000010803	14.555	14.438	16.051	14.462	16.305	14.46	709	739	851	693	829	661	SCMH1	Scm polycomb group protein homolog 1 [Source:HGNC Symbol;Acc:HGNC:19003]
ENSG00000010810	0	0	0.257	0.034	0.086	0.434	0	0	3	1	2	8	FYN	FYN proto-oncogene, Src family tyrosine kinase [Source:HGNC Symbol;Acc:HGNC:4037]
ENSG00000010818	5.699	6.366	6.063	4.539	4.323	4.549	843	1035	1036	648	724	657	HIVEP2	HIVEP zinc finger 2 [Source:HGNC Symbol;Acc:HGNC:4921]
ENSG00000010932	0	0	0	0	0	0	0	0	0	0	0	0	FMO1	flavin containing dimethylaniline monoxygenase 1 [Source:HGNC Symbol;Acc:HGNC:3769]
ENSG00000011007	29.528	30.441	30.384	28.278	28.328	27.156	2153	2438	2554	2011	2329	1933	ELOA	elongin A [Source:HGNC Symbol;Acc:HGNC:11620]
ENSG00000011009	89.13	83.859	85.958	71.149	77.277	67.3	2119	2224	2349	1622	2051	1556	LYPLA2	lysophospholipase 2 [Source:HGNC Symbol;Acc:HGNC:6738]
ENSG00000011021	16.285	18.003	16.686	17.384	18.238	17.63	1319	1609	1576	1384	1691	1418	CLCN6	chloride voltage-gated channel 6 [Source:HGNC Symbol;Acc:HGNC:2024]
ENSG00000011028	0.021	0	0	0.021	0	0.012	1	0	0	1	0	1	MRC2	mannose receptor C type 2 [Source:HGNC Symbol;Acc:HGNC:16875]
ENSG00000011052	3.739	2.437	3.468	2.23	3.538	2.775	57.53	39.91	59.91	33.47	61.38	41.68	NME1-NME2	NME1-NME2 readthrough [Source:HGNC Symbol;Acc:HGNC:33531]
ENSG00000011083	0	0	0	0	0	0	0	0	0	0	0	0	SLC6A7	solute carrier family 6 member 7 [Source:HGNC Symbol;Acc:HGNC:11054]
ENSG00000011105	13.026	9.248	7.719	9.278	9.302	7.95	511	507	509	463	472	400	TSPAN9	tetraspanin 9 [Source:HGNC Symbol;Acc:HGNC:21640]
ENSG00000011114	7.516	10.296	10.348	7.617	9.489	9.706	656	912	917	603	730	724	BTBD7	BTB domain containing 7 [Source:HGNC Symbol;Acc:HGNC:18269]
ENSG00000011132	5.519	6.607	5.608	3.783	5.652	4.217	181	238	212	121	209	135	APBA3	amyloid beta precursor protein binding family A member 3 [Source:HGNC Symbol;Acc:HGNC:580]
ENSG00000011143	5.155	4.769	6.158	5.982	5.626	5.553	148.02	162	184	172.01	193	149	MKS1	MKS transition zone complex subunit 1 [Source:HGNC Symbol;Acc:HGNC:7121]
ENSG00000011198	6.861	8.241	7.285	7.9	6.001	6.582	258	280	319	205	198	204	ABHD5	abhydrolase domain containing 5, lysophosphatidic acid acyltransferase [Source:HGNC Symbol;Acc:HGNC:21396]
ENSG00000011201	0.011	0.029	0	0	0	0	1	3	0	0	0	0	ANOS1	anosmin 1 [Source:HGNC Symbol;Acc:HGNC:6211]
ENSG00000011243	33.59	30.063	31.952	31.721	31.91	30.941	1027	1030	1135	960	1126	941	AKAP8L	A-kinase anchoring protein 8 like [Source:HGNC Symbol;Acc:HGNC:29857]
ENSG00000011258	7.102	5.89	6.096	6.91	6.373	6.202	549	488	538	502	524	455	MBTD1	mbt domain containing 1 [Source:HGNC Symbol;Acc:HGNC:19866]
ENSG00000011260	44.905	43.059	42.063	49.79	46.987	46.727	1266	1327	1371	1373	1498	1276	UTP18	UTP18 small subunit processome component [Source:HGNC Symbol;Acc:HGNC:24274]
ENSG00000011275	14.228	14.781	14.937	13.924	14.265	13.806	1028	1140	1222	945	1155	969	RNF216	ring finger protein 216 [Source:HGNC Symbol;Acc:HGNC:21698]
ENSG00000011295	8.021	9.533	10.064	9.907	8.59	9.758	307	406	415	357	357.42	342	TTC19	tetratricopeptide repeat domain 19 [Source:HGNC Symbol;Acc:HGNC:26006]
ENSG00000011304	126.234	120.934	125.857	116.553	128.39	116.046	5861	6077	6574	5222	6651	5209	PTBP1	polypyrimidine tract binding protein 1 [Source:HGNC Symbol;Acc:HGNC:9583]
ENSG00000011332	0.751	1.509	0.913	1.402	1.132	0.88	20	28	28	27	29	26	DPF1	double PHD fingers 1 [Source:HGNC Symbol;Acc:HGNC:20225]
ENSG00000011347	0.597	0.915	0.3	0.224	0.319	0.253	21	29	13	16	14	14	SYT7	synaptotagmin 7 [Source:HGNC Symbol;Acc:HGNC:11514]
ENSG00000011376	10.356	11.574	11.705	10.489	10.584	10.608	707	802	795	700	787	721	LARS2	leucyl-tRNA synthetase 2, mitochondrial [Source:HGNC Symbol;Acc:HGNC:17095]
ENSG00000011405	18.231	19.09	19.528	20.362	18.477	21.195	2297	2572	2810	2475	2586	2614	PIK3C2A	phosphatidylinositol-4-phosphate 3-kinase catalytic subunit type 2 alpha [Source:HGNC Symbol;Acc:HGNC:8971]
ENSG00000011422	2.482	2.638	5.072	3.148	3.607	3.052	51	55	111	60	80	59	PLAUR	plasminogen activator, urokinase receptor [Source:HGNC Symbol;Acc:HGNC:9053]
ENSG00000011426	20.41	19.089	20.363	21.941	20.457	25.693	1142	1230	1403	1300	1399	1423	ANLN	anillin actin binding protein [Source:HGNC Symbol;Acc:HGNC:14082]
ENSG00000011451	8.306	9.229	8.862	7.133	8.03	7.347	550	697	706	468	629	495	WIZ	WIZ zinc finger [Source:HGNC Symbol;Acc:HGNC:30917]
ENSG00000011454	11.852	10.637	12.367	13.235	11.359	15.862	832	855	986	893	948	914	RABGAP1	RAB GTPase activating protein 1 [Source:HGNC Symbol;Acc:HGNC:17155]
ENSG00000011465	0	0.042	0	0	0.03	0	0	1	0	0	1	0	DCN	decorin [Source:HGNC Symbol;Acc:HGNC:2705]
ENSG00000011478	7.309	7.591	7.776	7.246	7.895	6.313	232	256	268	215	257	191	QPCTL	glutaminyl-peptide cyclotransferase like [Source:HGNC Symbol;Acc:HGNC:25952]
ENSG00000011485	29.26	32.179	30.669	30.353	33.374	32.886	939	1128	1136	949	1207	1026	PPP5C	protein phosphatase 5 catalytic subunit [Source:HGNC Symbol;Acc:HGNC:9322]
ENSG00000011523	2.101	2.456	2.336	2.394	2.445	2.308	177	230	225	197	222	193	CEP68	centrosomal protein 68 [Source:HGNC Symbol;Acc:HGNC:29076]
ENSG00000011566	27.972	29.029	28.842	30.898	28.518	30.227	1663	1972	2031	1746	1999	1800	MAP4K3	mitogen-activated protein kinase kinase kinase kinase 3 [Source:HGNC Symbol;Acc:HGNC:6865]
ENSG00000011590	0	0	0	0	0	0.314	0	0	0	0	0	8	ZBTB32	zinc finger and BTB domain containing 32 [Source:HGNC Symbol;Acc:HGNC:16763]
ENSG00000011600	0	0.105	0	0	0.113	0	0	1	0	0	1	0	TYROBP	transmembrane immune signaling adaptor TYROBP [Source:HGNC Symbol;Acc:HGNC:12449]
ENSG00000011638	6.148	3.325	3.794	4.435	3.491	3.156	84	79	99	82	85	70	LDAF1	lipid droplet assembly factor 1 [Source:HGNC Symbol;Acc:HGNC:30136]
ENSG00000011677	0.307	0.181	0.224	0.223	0.273	0.222	17	11	14	12	17	12	GABRA3	gamma-aminobutyric acid type A receptor subunit alpha3 [Source:HGNC Symbol;Acc:HGNC:4077]
ENSG00000012048	7.949	9.042	6.6	10.758	7.984	12.66	475	548	523	609	632	633	BRCA1	BRCA1 DNA repair associated [Source:HGNC Symbol;Acc:HGNC:1100]
ENSG00000012061	40.42	39.366	42.012	30.893	33.379	32.971	738.84	782.31	854.72	533.07	736.92	593.04	ERCC1	ERCC excision repair 1, endonuclease non-catalytic subunit [Source:HGNC Symbol;Acc:HGNC:3433]
ENSG00000012124	3.288	4.339	2.833	3.17	3.806	2.155	75	106	89	82	103	64	CD22	CD22 molecule [Source:HGNC Symbol;Acc:HGNC:1643]
ENSG00000012171	117.754	111.691	111.003	86.728	95.352	82.42	4982	5207	5429	3591	4570	3418	SEMA3B	semaphorin 3B [Source:HGNC Symbol;Acc:HGNC:10724]
ENSG00000012174	6.447	6.196	5.994	7.528	6.816	7.537	432	456	463	492	515	493	MBTPS2	membrane bound transcription factor peptidase, site 2 [Source:HGNC Symbol;Acc:HGNC:15455]
ENSG00000012211	3.035	2.523	2.836	2.264	3.256	3.712	107.14	89.31	115.71	92	124	105.54	PRICKLE3	prickle planar cell polarity protein 3 [Source:HGNC Symbol;Acc:HGNC:6645]
ENSG00000012223	0	0	0	0	0	0	0	0	0	0	0	0	LTF	lactotransferrin [Source:HGNC Symbol;Acc:HGNC:6720]
ENSG00000012232	5.218	5.139	4.965	5.925	5.244	5.028	493	534	540	502	561	471	EXTL3	exostosin like glycosyltransferase 3 [Source:HGNC Symbol;Acc:HGNC:3518]
ENSG00000012504	21.577	23.361	22.435	22.4	22.806	23.937	639	764	733	689	760	684	NR1H4	nuclear receptor subfamily 1 group H member 4 [Source:HGNC Symbol;Acc:HGNC:7967]
ENSG00000012660	83.467	82.785	86.908	86.789	83.657	87.122	3282	3681	4096	3457	3827	3407	ELOVL5	ELOVL fatty acid elongase 5 [Source:HGNC Symbol;Acc:HGNC:21308]
ENSG00000012779	0	0	0	0	0	0.028	0	0	0	0	0	1	ALOX5	arachidonate 5-lipoxygenase [Source:HGNC Symbol;Acc:HGNC:435]
ENSG00000012817	12.351	10.854	12.783	12.804	12.461	12.04	857	923	1006	907	983	862	KDM5D	lysine demethylase 5D [Source:HGNC Symbol;Acc:HGNC:11115]
ENSG00000012822	7.221	7.231	6.646	6.294	5.232	4.899	289	337	316	225	248	252	CALCOCO1	calcium binding and coiled-coil domain 1 [Source:HGNC Symbol;Acc:HGNC:29306]
ENSG00000012963	6.588	7.726	7.267	9.162	8.137	11.021	336	381	408	429	469	419	UBR7	ubiquitin protein ligase E3 component n-recognin 7 [Source:HGNC Symbol;Acc:HGNC:20344]
ENSG00000012983	16.657	15.839	15.417	17.577	17.551	17.178	1055	1084	1110	1056	1232	1073	MAP4K5	mitogen-activated protein kinase kinase kinase kinase 5 [Source:HGNC Symbol;Acc:HGNC:6867]
ENSG00000013016	0	0	0	0	0	0	0	0	0	0	0	0	EHD3	EH domain containing 3 [Source:HGNC Symbol;Acc:HGNC:3244]
ENSG00000013275	72.629	69.158	74.872	62.565	70.701	62.201	1898	1985	2218	1593	2064	1573	PSMC4	proteasome 26S subunit, ATPase 4 [Source:HGNC Symbol;Acc:HGNC:9551]
ENSG00000013288	5.428	5.802	5.442	5.651	5.898	5.426	472	585	557	504	582	470	MAN2B2	mannosidase alpha class 2B member 2 [Source:HGNC Symbol;Acc:HGNC:29623]
ENSG00000013293	0	0.012	0.011	0.007	0.052	0.007	0	2	2	1	9	1	SLC7A14	solute carrier family 7 member 14 [Source:HGNC Symbol;Acc:HGNC:29326]
ENSG00000013297	0.265	0.569	0.668	0.444	0.533	0.739	11	26	32	18	25	30	CLDN11	claudin 11 [Source:HGNC Symbol;Acc:HGNC:8514]
ENSG00000013306	70.497	70.223	70.776	65.394	69.357	66.696	1654	1772	1905	1460	1802	1532	SLC25A39	solute carrier family 25 member 39 [Source:HGNC Symbol;Acc:HGNC:24279]
ENSG00000013364	70.807	71.177	70.971	64.946	60.79	63	2534	2796	3050	2161	2653	2136	MVP	major vault protein [Source:HGNC Symbol;Acc:HGNC:7531]
ENSG00000013374	31.809	28.52	34.357	30.122	28.872	33.998	702	755	864	621	715	736	NUB1	negative regulator of ubiquitin like proteins 1 [Source:HGNC Symbol;Acc:HGNC:17623]
ENSG00000013375	33.24	32.765	33.088	34.47	33.199	34.821	1732.04	1791.35	1902.51	1719.96	1901.07	1801.58	PGM3	phosphoglucomutase 3 [Source:HGNC Symbol;Acc:HGNC:8907]
ENSG00000013392	2.87	2.853	3.634	2.978	2.685	2.597	163	178	238	165	172	144	RWDD2A	RWD domain containing 2A [Source:HGNC Symbol;Acc:HGNC:21385]
ENSG00000013441	20.321	21.268	20.305	21.751	19.072	23.938	537	614	619	557	561	614	CLK1	CDC like kinase 1 [Source:HGNC Symbol;Acc:HGNC:2068]
ENSG00000013503	7.63	7.047	6.935	8.05	7.16	8.059	481	488	504	495	509	496	POLR3B	RNA polymerase III subunit B [Source:HGNC Symbol;Acc:HGNC:30348]
ENSG00000013523	4.591	4.772	5.885	6.111	5.688	5.061	353	355	381	304	442	286	ANGEL1	angel homolog 1 [Source:HGNC Symbol;Acc:HGNC:19961]
ENSG00000013561	15.386	12.151	16.253	15.535	14.495	16.475	383	369	457	403	456	400	RNF14	ring finger protein 14 [Source:HGNC Symbol;Acc:HGNC:10058]
ENSG00000013563	2.721	3.296	2.634	3.553	2.753	3.468	88.17	108.82	83.49	97.92	83.99	89.88	DNASE1L1	deoxyribonuclease 1 like 1 [Source:HGNC Symbol;Acc:HGNC:2957]
ENSG00000013573	9.264	9.493	8.899	14.552	12.058	9.559	376	479	449	525	585	451	DDX11	DEAD/H-box helicase 11 [Source:HGNC Symbol;Acc:HGNC:2736]
ENSG00000013583	33.139	34.256	30.897	29.136	32.273	30.127	585	663	630	500	646	515	HEBP1	heme binding protein 1 [Source:HGNC Symbol;Acc:HGNC:17176]
ENSG00000013588	2.118	2.945	3.101	2.656	2.392	3.336	165	162	171	135	181	137	GPRC5A	G protein-coupled receptor class C group 5 member A [Source:HGNC Symbol;Acc:HGNC:9836]
ENSG00000013619	0.015	0	0	0	0	0.044	1	0	0	0	0	3	MAMLD1	mastermind like domain containing 1 [Source:HGNC Symbol;Acc:HGNC:2568]
ENSG00000013725	0	0	0	0	0.07	0	0	0	0	0	1	0	CD6	CD6 molecule [Source:HGNC Symbol;Acc:HGNC:1691]
ENSG00000013810	18.644	19.205	16.508	18.168	19.925	17.568	712	763	787	714	935	725	TACC3	transforming acidic coiled-coil containing protein 3 [Source:HGNC Symbol;Acc:HGNC:11524]
ENSG00000014123	11.43	11.879	13.034	13.732	12.741	13.799	728	831	957	853	915	858	UFL1	UFM1 specific ligase 1 [Source:HGNC Symbol;Acc:HGNC:23039]
ENSG00000014138	1.064	2.394	3.187	3.47	2.369	3.359	53.96	116	85	123.28	97.72	73.19	POLA2	DNA polymerase alpha 2, accessory subunit [Source:HGNC Symbol;Acc:HGNC:30073]
ENSG00000014164	8.098	8.054	7.896	6.864	7.828	7.109	380	417	439	311	435	342	ZC3H3	zinc finger CCCH-type containing 3 [Source:HGNC Symbol;Acc:HGNC:28972]
ENSG00000014216	51.272	51.664	53.748	49.832	51.161	48.131	2288	2416	2641	2022	2411	1809	CAPN1	calpain 1 [Source:HGNC Symbol;Acc:HGNC:1476]
ENSG00000014257	0	0	0	0	0	0	0	0	0	0	0	0	ACP3	acid phosphatase 3 [Source:HGNC Symbol;Acc:HGNC:125]
ENSG00000014641	116.347	110.357	116.073	116.805	127.134	122.109	2280	2371	2621	2236	2804	2327	MDH1	malate dehydrogenase 1 [Source:HGNC Symbol;Acc:HGNC:6970]
ENSG00000014824	14.165	14.55	13.989	17.192	15.277	15.545	699	837	862	865	962	768	SLC30A9	solute carrier family 30 member 9 [Source:HGNC Symbol;Acc:HGNC:1329]
ENSG00000014914	1.468	1.518	1.107	1.44	1.057	1.143	61	71	52	60	51	45	MTMR11	myotubularin related protein 11 [Source:HGNC Symbol;Acc:HGNC:24307]
ENSG00000014919	15.101	15.636	16.643	16.368	16.291	14.993	912.09	1090.85	1188	963.99	1111.3	899.54	COX15	cytochrome c oxidase assembly homolog COX15 [Source:HGNC Symbol;Acc:HGNC:2263]
ENSG00000015133	7.229	7.987	6.399	7.822	7.588	7.104	705	873	746	742	835	699	CCDC88C	coiled-coil domain containing 88C [Source:HGNC Symbol;Acc:HGNC:19967]
ENSG00000015153	5.308	6.208	6.233	5.306	4.134	7.119	179	192	187	165	163	220	YAF2	YY1 associated factor 2 [Source:HGNC Symbol;Acc:HGNC:17363]
ENSG00000015171	25.717	27.938	29.477	24.097	23.002	23.378	1514	1768	1935	1399	1496	1359	ZMYND11	zinc finger MYND-type containing 11 [Source:HGNC Symbol;Acc:HGNC:16966]
ENSG00000015285	0	0.129	0	0.073	0.097	0.166	0	2	0	1	3	3	WAS	WASP actin nucleation promoting factor [Source:HGNC Symbol;Acc:HGNC:12731]
ENSG00000015413	18.464	18.384	22.143	19.7	22.091	18.559	443	485	613	461	540	373	DPEP1	dipeptidase 1 [Source:HGNC Symbol;Acc:HGNC:3002]
ENSG00000015475	25.812	24.209	21.131	21.686	27.416	21.433	471	494	465	439	520	384	BID	BH3 interacting domain death agonist [Source:HGNC Symbol;Acc:HGNC:1050]
ENSG00000015479	153.498	146.706	154.795	164.213	163.386	168.792	5309.8	5869.97	6237.91	5595.69	6426.02	5879.48	MATR3	matrin 3 [Source:HGNC Symbol;Acc:HGNC:6912]
ENSG00000015520	8.571	8.51	8.745	8.39	8.885	7.429	638	687	751	608	719	540	NPC1L1	NPC1 like intracellular cholesterol transporter 1 [Source:HGNC Symbol;Acc:HGNC:7898]
ENSG00000015532	2.84	2.815	2.865	3.049	3.228	2.331	137	148	167	136	177	119	XYLT2	xylosyltransferase 2 [Source:HGNC Symbol;Acc:HGNC:15517]
ENSG00000015568	1.466	2.156	0.485	0.013	1.689	7.389	134.4	199.55	9.1	1.34	73.69	722.16	RGPD5	RANBP2 like and GRIP domain containing 5 [Source:HGNC Symbol;Acc:HGNC:32418]
ENSG00000015592	0	0	0	0	0	0	0	0	0	0	0	0	STMN4	stathmin 4 [Source:HGNC Symbol;Acc:HGNC:16078]
ENSG00000015676	4.302	3.804	4.534	4.698	4.591	4.178	521	506	633	555	627	494	NUDCD3	NudC domain containing 3 [Source:HGNC Symbol;Acc:HGNC:22208]
ENSG00000016082	0	0	0	0	0	0	0	0	0	0	0	0	ISL1	ISL LIM homeobox 1 [Source:HGNC Symbol;Acc:HGNC:6132]
ENSG00000016391	23.682	30.289	26.85	24.018	19.603	18.815	1370	1598	1511	1212.95	1472.82	1069	CHDH	choline dehydrogenase [Source:HGNC Symbol;Acc:HGNC:24288]
ENSG00000016402	0	0	0	0	0	0	0	0	0	0	0	0	IL20RA	interleukin 20 receptor subunit alpha [Source:HGNC Symbol;Acc:HGNC:6003]
ENSG00000016490	0	0	0	0	0	0	0	0	0	0	0	0	CLCA1	chloride channel accessory 1 [Source:HGNC Symbol;Acc:HGNC:2015]
ENSG00000016602	0	0.019	0.036	0	0	0	0	1	2	0	0	0	CLCA4	chloride channel accessory 4 [Source:HGNC Symbol;Acc:HGNC:2018]
ENSG00000016864	21.571	20.442	22.179	22.594	23.911	22.138	464	510	552	515	574	487	GLT8D1	glycosyltransferase 8 domain containing 1 [Source:HGNC Symbol;Acc:HGNC:24870]
ENSG00000017260	24.294	23.39	25.688	24.035	23.442	22.958	1355	1430.18	1600.9	1226	1439	1183	ATP2C1	ATPase secretory pathway Ca2+ transporting 1 [Source:HGNC Symbol;Acc:HGNC:13211]
ENSG00000017427	0.06	0.233	0.32	0.18	0.351	0.227	1	3	9	6	6	3	IGF1	insulin like growth factor 1 [Source:HGNC Symbol;Acc:HGNC:5464]
ENSG00000017483	13.592	10.494	13.152	17.144	12.468	14.068	330	321	390	368	367	303	SLC38A5	solute carrier family 38 member 5 [Source:HGNC Symbol;Acc:HGNC:18070]
ENSG00000017797	21.901	22.036	21.132	20.18	19.757	22.454	1383	1589	1603	1294	1426	1355	RALBP1	ralA binding protein 1 [Source:HGNC Symbol;Acc:HGNC:9841]
ENSG00000018189	7.457	9.453	9.294	7.417	6.772	8.745	377	439	415	330	356	418	RUFY3	RUN and FYVE domain containing 3 [Source:HGNC Symbol;Acc:HGNC:30285]
ENSG00000018236	0	0.011	0	0	0.019	0	0	1	0	0	1	0	CNTN1	contactin 1 [Source:HGNC Symbol;Acc:HGNC:2171]
ENSG00000018280	0.349	0.352	0.526	0.234	0.261	0.173	19	21	25	11	16	8	SLC11A1	solute carrier family 11 member 1 [Source:HGNC Symbol;Acc:HGNC:10907]
ENSG00000018408	50.521	58.756	48.453	41.419	46.267	48.12	2852	3202	3370	2667	2955	2662	WWTR1	WW domain containing transcription regulator 1 [Source:HGNC Symbol;Acc:HGNC:24042]
ENSG00000018510	98.854	101.294	103.63	102.816	94.492	103.795	4224	4891	5140	4485.6	4765	4459	AGPS	alkylglycerone phosphate synthase [Source:HGNC Symbol;Acc:HGNC:327]
ENSG00000018610	5.822	7.437	6.334	6.873	7.564	7.556	202	259	247	209	266	220	STEEP1	STING1 ER exit protein 1 [Source:HGNC Symbol;Acc:HGNC:26239]
ENSG00000018625	0	0	0	0	0	0	0	0	0	0	0	0	ATP1A2	ATPase Na+/K+ transporting subunit alpha 2 [Source:HGNC Symbol;Acc:HGNC:800]
ENSG00000018699	20.143	14.904	15.482	17.22	17.505	17.796	614	672	737	731	770	689	TTC27	tetratricopeptide repeat domain 27 [Source:HGNC Symbol;Acc:HGNC:25986]
ENSG00000018869	0	0	0	0	0	0	0	0	0	0	0	0	ZNF582	zinc finger protein 582 [Source:HGNC Symbol;Acc:HGNC:26421]
ENSG00000019102	1.94	1.922	3.217	1.287	2.019	1.695	34	37	65	22	40	29	VSIG2	V-set and immunoglobulin domain containing 2 [Source:HGNC Symbol;Acc:HGNC:17149]
ENSG00000019144	6.841	6.779	7.052	5.946	5.953	6.6	541	588	642	458	531.82	494	PHLDB1	pleckstrin homology like domain family B member 1 [Source:HGNC Symbol;Acc:HGNC:23697]
ENSG00000019169	0	0	0	0	0	0	0	0	0	0	0	0	MARCO	macrophage receptor with collagenous structure [Source:HGNC Symbol;Acc:HGNC:6895]
ENSG00000019186	3.176	3.372	3.512	3.516	3.113	3.434	152	183	182	155	152	150	CYP24A1	cytochrome P450 family 24 subfamily A member 1 [Source:HGNC Symbol;Acc:HGNC:2602]
ENSG00000019485	3.553	2.782	2.877	2.784	2.366	2.934	215	220	245	191	207	209	PRDM11	PR/SET domain 11 [Source:HGNC Symbol;Acc:HGNC:13996]
ENSG00000019505	0.042	0.035	0.056	0	0	0.09	2	1	5	0	0	5	SYT13	synaptotagmin 13 [Source:HGNC Symbol;Acc:HGNC:14962]
ENSG00000019549	0.061	0	0	0.184	0	0.031	2	0	0	4	0	1	SNAI2	snail family transcriptional repressor 2 [Source:HGNC Symbol;Acc:HGNC:11094]
ENSG00000019582	71.638	70.059	70.879	76.632	73.292	66.289	1410	1517	1612	1462	1618	1284	CD74	CD74 molecule [Source:HGNC Symbol;Acc:HGNC:1697]
ENSG00000019991	0	0	0	0	0	0	0	0	0	0	0	0	HGF	hepatocyte growth factor [Source:HGNC Symbol;Acc:HGNC:4893]
ENSG00000019995	12.573	12.107	12.239	11.575	11.853	11.658	1079.13	1141.36	1211	969	1147.14	976.8	ZRANB1	zinc finger RANBP2-type containing 1 [Source:HGNC Symbol;Acc:HGNC:18224]
ENSG00000020129	10.812	10.752	10.522	7.331	11.203	7.162	458	460	498	344	549	314	NCDN	neurochondrin [Source:HGNC Symbol;Acc:HGNC:17597]
ENSG00000020181	0.05	0.012	0.022	0	0.011	0.052	4.71	1.22	2.42	0	1.2	4.83	ADGRA2	adhesion G protein-coupled receptor A2 [Source:HGNC Symbol;Acc:HGNC:17849]
ENSG00000020256	7.872	7.706	6.712	8.313	7.899	7.107	330	378	351	349	387	310	ZFP64	ZFP64 zinc finger protein [Source:HGNC Symbol;Acc:HGNC:15940]
ENSG00000020426	29.83	28.678	30.247	26.604	24.255	27.857	439	480	498	429	453	453	MNAT1	MNAT1 component of CDK activating kinase [Source:HGNC Symbol;Acc:HGNC:7181]
ENSG00000020577	6.874	7.322	7.473	6.981	6.197	6.29	645	736	779	600	654	578	SAMD4A	sterile alpha motif domain containing 4A [Source:HGNC Symbol;Acc:HGNC:23023]
ENSG00000020633	0.207	0.118	0.054	0.08	0.116	0.08	10	7	4	5	7	5	RUNX3	RUNX family transcription factor 3 [Source:HGNC Symbol;Acc:HGNC:10473]
ENSG00000020922	7.712	9.417	7.846	10.494	9.933	10.676	387	504	481	525	575	531	MRE11	MRE11 homolog, double strand break repair nuclease [Source:HGNC Symbol;Acc:HGNC:7230]
ENSG00000021300	20.014	21.856	23.051	23.408	23.458	27.752	570	683	687	635	762	670	PLEKHB1	pleckstrin homology domain containing B1 [Source:HGNC Symbol;Acc:HGNC:19079]
ENSG00000021355	17.097	14.516	16.249	15.606	17.444	15.427	638	595	699	568	734	562	SERPINB1	serpin family B member 1 [Source:HGNC Symbol;Acc:HGNC:3311]
ENSG00000021461	1.249	0.269	0.17	1.77	0.263	0.743	11	6	5	11	7	4	CYP3A43	cytochrome P450 family 3 subfamily A member 43 [Source:HGNC Symbol;Acc:HGNC:17450]
ENSG00000021488	3.372	3.338	4.12	3.344	3.451	4.001	84	89	114	86	93	100	SLC7A9	solute carrier family 7 member 9 [Source:HGNC Symbol;Acc:HGNC:11067]
ENSG00000021574	23.245	21.959	22.333	22.01	20.315	22.307	1073	1188	1256	1049	1207	1078	SPAST	spastin [Source:HGNC Symbol;Acc:HGNC:11233]
ENSG00000021645	0	0	0.014	0.042	0.014	0	0	0	1	2	1	0	NRXN3	neurexin 3 [Source:HGNC Symbol;Acc:HGNC:8010]
ENSG00000021762	0	0	0	0	0	0	0	0	0	0	0	0	OSBPL5	oxysterol binding protein like 5 [Source:HGNC Symbol;Acc:HGNC:16392]
ENSG00000021776	9.843	10.207	9.998	11.14	10.144	10.686	1076	1198	1205	1111	1200	1096	AQR	aquarius intron-binding spliceosomal factor [Source:HGNC Symbol;Acc:HGNC:29513]
ENSG00000021826	4.254	4.201	4.325	4.689	4.791	5.451	351	372	415	385	447	454	CPS1	carbamoyl-phosphate synthase 1 [Source:HGNC Symbol;Acc:HGNC:2323]
ENSG00000021852	0.426	1.071	0.314	0.6	0.743	0.811	11	26	9	18	21	20	C8B	complement C8 beta chain [Source:HGNC Symbol;Acc:HGNC:1353]
ENSG00000022267	0.03	0.299	0.189	0.102	0	0.062	1	5	8	2	0	2	FHL1	four and a half LIM domains 1 [Source:HGNC Symbol;Acc:HGNC:3702]
ENSG00000022277	66.853	64.786	73.568	69.511	61.822	65.185	1613	1683	1967	1604	1822	1577	RTF2	replication termination factor 2 [Source:HGNC Symbol;Acc:HGNC:15890]
ENSG00000022355	0	0	0	0	0	0	0	0	0	0	0	0	GABRA1	gamma-aminobutyric acid type A receptor subunit alpha1 [Source:HGNC Symbol;Acc:HGNC:4075]
ENSG00000022556	0	0.091	0	0.02	0.017	0.02	0	1	0	1	1	1	NLRP2	NLR family pyrin domain containing 2 [Source:HGNC Symbol;Acc:HGNC:22948]
ENSG00000022567	0	0	0	0	0	0	0	0	0	0	0	0	SLC45A4	solute carrier family 45 member 4 [Source:HGNC Symbol;Acc:HGNC:29196]
ENSG00000022840	56.397	58.031	55.669	50.175	51.668	46.293	2636.89	3090	3094	2381.4	2806	2294	RNF10	ring finger protein 10 [Source:HGNC Symbol;Acc:HGNC:10055]
ENSG00000022976	3.738	4.179	2.966	4.741	4.73	3.966	122.51	163.22	134.93	167.05	157.8	135.24	ZNF839	zinc finger protein 839 [Source:HGNC Symbol;Acc:HGNC:20345]
ENSG00000023041	31.631	30.676	28.141	27.997	28.131	30.409	1066.09	1161.03	1088.04	962.04	1069.08	1015.19	ZDHHC6	zinc finger DHHC-type palmitoyltransferase 6 [Source:HGNC Symbol;Acc:HGNC:19160]
ENSG00000023171	0	0	0.024	0	0	0	0	0	1	0	0	0	GRAMD1B	GRAM domain containing 1B [Source:HGNC Symbol;Acc:HGNC:29214]
ENSG00000023191	46.604	43.556	44.264	36.27	39.076	35.887	1222	1251	1359	926	1169	903	RNH1	ribonuclease/angiogenin inhibitor 1 [Source:HGNC Symbol;Acc:HGNC:10074]
ENSG00000023228	82.753	77.451	83.886	78.188	74.935	77.399	3506	3591	4032	3183	3635	3328	NDUFS1	NADH:ubiquinone oxidoreductase core subunit S1 [Source:HGNC Symbol;Acc:HGNC:7707]
ENSG00000023287	20.041	22.803	18.927	20.851	19.48	22.389	1763	2176	2060	1826	1958	1955	RB1CC1	RB1 inducible coiled-coil 1 [Source:HGNC Symbol;Acc:HGNC:15574]
ENSG00000023318	22.212	20.984	21.741	22.557	22.133	22.978	1117	1138	1266	1110	1272	1134	ERP44	endoplasmic reticulum protein 44 [Source:HGNC Symbol;Acc:HGNC:18311]
ENSG00000023330	23.454	25.34	22.963	25.097	24.096	25.662	768	841	878	723	883	823	ALAS1	5'-aminolevulinate synthase 1 [Source:HGNC Symbol;Acc:HGNC:396]
ENSG00000023445	1.548	0.903	0.857	1.058	0.511	0.669	58	39	49	58	36	50	BIRC3	baculoviral IAP repeat containing 3 [Source:HGNC Symbol;Acc:HGNC:591]
ENSG00000023516	4.644	4.831	5.114	4.968	4.368	5.224	694	793	881	724	736	762	AKAP11	A-kinase anchoring protein 11 [Source:HGNC Symbol;Acc:HGNC:369]
ENSG00000023572	31.585	32.271	29.625	30.322	28.919	31.368	532.6	569.4	543.74	475.58	538.54	475.57	GLRX2	glutaredoxin 2 [Source:HGNC Symbol;Acc:HGNC:16065]
ENSG00000023608	4.094	4.007	4.417	4.906	4.107	3.984	160	172	199	187	181	152	SNAPC1	small nuclear RNA activating complex polypeptide 1 [Source:HGNC Symbol;Acc:HGNC:11134]
ENSG00000023697	29.246	27.207	30.768	27.972	26.568	30.566	655	672	743	616	694	653	DERA	deoxyribose-phosphate aldolase [Source:HGNC Symbol;Acc:HGNC:24269]
ENSG00000023734	64.743	70.012	68.39	70.559	66.696	68.541	1815	2144	2214	1934	2106	1870	STRAP	serine/threonine kinase receptor associated protein [Source:HGNC Symbol;Acc:HGNC:30796]
ENSG00000023839	283.657	303.596	282.68	296.624	276.455	288.627	22264	25700	25091	21986	24019	21527	ABCC2	ATP binding cassette subfamily C member 2 [Source:HGNC Symbol;Acc:HGNC:53]
ENSG00000023892	4.682	5.078	5.164	5.511	6.587	5.417	162	193	206	186	257	183	DEF6	DEF6 guanine nucleotide exchange factor [Source:HGNC Symbol;Acc:HGNC:2760]
ENSG00000023902	8.883	9.689	8.358	8.818	7.877	7.019	283	338	307	274	283	218	PLEKHO1	pleckstrin homology domain containing O1 [Source:HGNC Symbol;Acc:HGNC:24310]
ENSG00000023909	25.866	23.498	24.376	27.396	26.265	28.153	1573	1563	1739	1590	1813	1705	GCLM	glutamate-cysteine ligase modifier subunit [Source:HGNC Symbol;Acc:HGNC:4312]
ENSG00000024048	6.929	7.426	7.52	7.932	7.338	7.692	824	970	1031	920	984	893	UBR2	ubiquitin protein ligase E3 component n-recognin 2 [Source:HGNC Symbol;Acc:HGNC:21289]
ENSG00000024422	1.041	1.231	1.1	0.815	0.772	1.008	55	55	67	42	46	52	EHD2	EH domain containing 2 [Source:HGNC Symbol;Acc:HGNC:3243]
ENSG00000024526	4.423	6.101	4.579	7.827	6.852	6.267	242	266	264	272	306	299	DEPDC1	DEP domain containing 1 [Source:HGNC Symbol;Acc:HGNC:22949]
ENSG00000024862	6.704	7.412	8.308	6.438	6.937	5.832	126	153	180	118	147	107	CCDC28A	coiled-coil domain containing 28A [Source:HGNC Symbol;Acc:HGNC:21098]
ENSG00000025039	0.863	0.847	0.842	0.359	0.335	0.607	64	69	72	26	28	44	RRAGD	Ras related GTP binding D [Source:HGNC Symbol;Acc:HGNC:19903]
ENSG00000025156	10.292	10.753	9.307	11.041	11.899	10.74	380	410	426	403	491	370	HSF2	heat shock transcription factor 2 [Source:HGNC Symbol;Acc:HGNC:5225]
ENSG00000025293	10.939	12.304	10.433	11.884	10.054	10.7	909	962	970	874	988	905	PHF20	PHD finger protein 20 [Source:HGNC Symbol;Acc:HGNC:16098]
ENSG00000025423	0.132	0.32	0.234	0.135	0.311	0.36	3	8	4	3	8	8	HSD17B6	hydroxysteroid 17-beta dehydrogenase 6 [Source:HGNC Symbol;Acc:HGNC:23316]
ENSG00000025434	12.878	16.106	15.312	13.052	11.96	12.531	253	355	346	286	300	239	NR1H3	nuclear receptor subfamily 1 group H member 3 [Source:HGNC Symbol;Acc:HGNC:7966]
ENSG00000025708	10.982	9.705	9.187	7.937	9.691	9.349	219	233	220	157	214.74	175	TYMP	thymidine phosphorylase [Source:HGNC Symbol;Acc:HGNC:3148]
ENSG00000025770	19.729	19.508	23.93	27.374	24.833	24.33	637.29	655.2	857.74	763.61	851.94	613.01	NCAPH2	non-SMC condensin II complex subunit H2 [Source:HGNC Symbol;Acc:HGNC:25071]
ENSG00000025772	54.649	52.6	56.01	53.893	57.71	49.71	1625	1718	1920	1563	1935	1443	TOMM34	translocase of outer mitochondrial membrane 34 [Source:HGNC Symbol;Acc:HGNC:15746]
ENSG00000025796	26.597	28.319	26.418	27.832	26.764	29.242	2517	2896	2877	2572	2784	2648	SEC63	SEC63 homolog, protein translocation regulator [Source:HGNC Symbol;Acc:HGNC:21082]
ENSG00000025800	22.15	20.491	21.097	22.697	20.135	21.645	2406	2490	2696	2257	2512	2272	KPNA6	karyopherin subunit alpha 6 [Source:HGNC Symbol;Acc:HGNC:6399]
ENSG00000026025	0.036	0.291	0	0.446	0.263	0.327	1	9	0	11	8	9	VIM	vimentin [Source:HGNC Symbol;Acc:HGNC:12692]
ENSG00000026036	0.399	0	0.299	0.438	0.186	0.112	28.99	0	25.07	31.04	15.25	7.97	RTEL1-TNFRSF6B	RTEL1-TNFRSF6B readthrough (NMD candidate) [Source:HGNC Symbol;Acc:HGNC:44095]
ENSG00000026103	15.554	14.374	17.812	18.204	19.272	19.393	470.41	494.42	615	574.84	679.64	606.88	FAS	Fas cell surface death receptor [Source:HGNC Symbol;Acc:HGNC:11920]
ENSG00000026297	19.013	16.877	18.157	17.917	21.529	13.456	303	308	345.16	292	377.74	219.34	RNASET2	ribonuclease T2 [Source:HGNC Symbol;Acc:HGNC:21686]
ENSG00000026508	0.292	0.114	0.15	0	0	0.408	4	3	2	0	0	8	CD44	CD44 molecule (Indian blood group) [Source:HGNC Symbol;Acc:HGNC:1681]
ENSG00000026559	0.03	0	0	0	0	0	1	0	0	0	0	0	KCNG1	potassium voltage-gated channel modifier subfamily G member 1 [Source:HGNC Symbol;Acc:HGNC:6248]
ENSG00000026652	0.189	0.063	0.015	0.026	0.097	0.079	6	8	2	3	13	9	AGPAT4	1-acylglycerol-3-phosphate O-acyltransferase 4 [Source:HGNC Symbol;Acc:HGNC:20885]
ENSG00000026751	0	0.026	0	0	0	0	0	1	0	0	0	0	SLAMF7	SLAM family member 7 [Source:HGNC Symbol;Acc:HGNC:21394]
ENSG00000026950	3.302	4.261	4.663	5.559	5.005	4.446	145	219.23	244	243	242.29	189.32	BTN3A1	butyrophilin subfamily 3 member A1 [Source:HGNC Symbol;Acc:HGNC:1138]
ENSG00000027001	5.323	5.658	5.995	5.914	6.45	6.623	191	223	248	207	261	232	MIPEP	mitochondrial intermediate peptidase [Source:HGNC Symbol;Acc:HGNC:7104]
ENSG00000027075	0.136	0.496	0.118	0.302	0.734	0.352	6	25	6	13	18.53	14	PRKCH	protein kinase C eta [Source:HGNC Symbol;Acc:HGNC:9403]
ENSG00000027644	0	0	0	0	0	0	0	0	0	0	0	0	INSRR	insulin receptor related receptor [Source:HGNC Symbol;Acc:HGNC:6093]
ENSG00000027697	49.36	47.957	47.628	50.789	48.039	50.482	1521	1574	1652	1537	1680	1541	IFNGR1	interferon gamma receptor 1 [Source:HGNC Symbol;Acc:HGNC:5439]
ENSG00000027847	6.213	5.027	5.118	6.448	5.741	4.483	159	139	151	127	161	112	B4GALT7	beta-1,4-galactosyltransferase 7 [Source:HGNC Symbol;Acc:HGNC:930]
ENSG00000027869	0.332	0.491	0.28	0.043	0.074	0.085	8	13	8	1	2	2	SH2D2A	SH2 domain containing 2A [Source:HGNC Symbol;Acc:HGNC:10821]
ENSG00000028116	21.095	20.103	21.034	20.057	19.117	20.347	577.22	588.65	663.64	531.94	587.95	535.89	VRK2	VRK serine/threonine kinase 2 [Source:HGNC Symbol;Acc:HGNC:12719]
ENSG00000028137	0	0	0.016	0	0.096	0	0	0	1	0	6	0	TNFRSF1B	TNF receptor superfamily member 1B [Source:HGNC Symbol;Acc:HGNC:11917]
ENSG00000028203	22.89	24.197	21.843	22.993	22.591	24.039	821	1024	954	767	979	858	VEZT	vezatin, adherens junctions transmembrane protein [Source:HGNC Symbol;Acc:HGNC:18258]
ENSG00000028277	0.127	0.173	0.139	0.632	0.205	0.075	11	12	7	11	12	5	POU2F2	POU class 2 homeobox 2 [Source:HGNC Symbol;Acc:HGNC:9213]
ENSG00000028310	7.467	8.506	7.953	8.709	9.104	7.305	292	345	335	275	380	268	BRD9	bromodomain containing 9 [Source:HGNC Symbol;Acc:HGNC:25818]
ENSG00000028528	60.609	47.133	52.219	53.478	53.384	47.118	1964	2079	2376	2030	2116	2056	SNX1	sorting nexin 1 [Source:HGNC Symbol;Acc:HGNC:11172]
ENSG00000028839	12.984	12.475	14.326	11.908	15.598	13.609	241	245	283	220	302	231.39	TBPL1	TATA-box binding protein like 1 [Source:HGNC Symbol;Acc:HGNC:11589]
ENSG00000029153	6.936	8.129	7.658	8.063	7.734	7.719	348	445	457	424	463	397	ARNTL2	aryl hydrocarbon receptor nuclear translocator like 2 [Source:HGNC Symbol;Acc:HGNC:18984]
ENSG00000029363	94.302	96.156	97.855	109.634	94.186	110.607	4014	4551	4919	4447	4836	4728	BCLAF1	BCL2 associated transcription factor 1 [Source:HGNC Symbol;Acc:HGNC:16863]
ENSG00000029364	14.228	15.721	14.626	14.842	14.479	16.806	1091	1203	1255	1094	1241	1152	SLC39A9	solute carrier family 39 member 9 [Source:HGNC Symbol;Acc:HGNC:20182]
ENSG00000029534	0.395	0.578	0.515	0.373	0.456	0.49	49	79	67	37	48	54	ANK1	ankyrin 1 [Source:HGNC Symbol;Acc:HGNC:492]
ENSG00000029559	0	0	0	0	0	0	0	0	0	0	0	0	IBSP	integrin binding sialoprotein [Source:HGNC Symbol;Acc:HGNC:5341]
ENSG00000029639	16.043	17.604	15.964	17.516	16.898	16.459	676.76	815.67	776.35	720.67	803.77	677.82	TFB1M	transcription factor B1, mitochondrial [Source:HGNC Symbol;Acc:HGNC:17037]
ENSG00000029725	23.873	26.738	24.184	23.487	23.874	25.957	1282.33	1547.55	1503.57	1321.43	1423.92	1440.78	RABEP1	rabaptin, RAB GTPase binding effector protein 1 [Source:HGNC Symbol;Acc:HGNC:17677]
ENSG00000029993	28.906	28.532	27.2	28.877	28.693	34.505	508	486	521	545	576	580	HMGB3	high mobility group box 3 [Source:HGNC Symbol;Acc:HGNC:5004]
ENSG00000030066	14.848	14.349	14.314	17.891	16.862	16.791	1105	1184	1238	1282	1426	1196	NUP160	nucleoporin 160 [Source:HGNC Symbol;Acc:HGNC:18017]
ENSG00000030110	15.38	12.912	15.534	12.872	14.263	12.893	503	464	586	411	526	412	BAK1	BCL2 antagonist/killer 1 [Source:HGNC Symbol;Acc:HGNC:949]
ENSG00000030304	0	0	0	0	0	0	0	0	0	0	0	0	MUSK	muscle associated receptor tyrosine kinase [Source:HGNC Symbol;Acc:HGNC:7525]
ENSG00000030419	0.09	0.17	0.574	0.146	0.05	0.148	8	8	11	8	8	10	IKZF2	IKAROS family zinc finger 2 [Source:HGNC Symbol;Acc:HGNC:13177]
ENSG00000030582	124.959	133.987	131.319	125.217	131.363	112.691	3557	4124	4278	3353	3979	3109	GRN	granulin precursor [Source:HGNC Symbol;Acc:HGNC:4601]
ENSG00000031003	11.439	11.96	10.404	11.463	11.094	11.484	783	900	876	803	886	798	FAM13B	family with sequence similarity 13 member B [Source:HGNC Symbol;Acc:HGNC:1335]
ENSG00000031081	0.007	0	0	0.007	0.025	0.022	1	0	0	1	4	3	ARHGAP31	Rho GTPase activating protein 31 [Source:HGNC Symbol;Acc:HGNC:29216]
ENSG00000031691	5.183	6.141	6.083	8.089	8.145	6.676	136	177	184	207	241	171	CENPQ	centromere protein Q [Source:HGNC Symbol;Acc:HGNC:21347]
ENSG00000031698	105.436	103.303	103.522	92.309	89.159	89.987	3041	3273	3442	2597	2900	2534	SARS1	seryl-tRNA synthetase 1 [Source:HGNC Symbol;Acc:HGNC:10537]
ENSG00000031823	30.724	30.55	33.449	33.71	28.988	36.019	966	1041	1160	954	1116	1006	RANBP3	RAN binding protein 3 [Source:HGNC Symbol;Acc:HGNC:9850]
ENSG00000032219	9.562	9.377	8.882	7.61	8.402	10.221	675	758	774	592	715	729	ARID4A	AT-rich interaction domain 4A [Source:HGNC Symbol;Acc:HGNC:9885]
ENSG00000032389	28.613	29.354	29.657	27.542	31.915	26.374	686	780	824	662	848	627	EIPR1	EARP complex and GARP complex interacting protein 1 [Source:HGNC Symbol;Acc:HGNC:12383]
ENSG00000032444	29.84	33.237	30.537	27.084	31.693	26	1651	1816	1879	1442	1795	1343	PNPLA6	patatin like phospholipase domain containing 6 [Source:HGNC Symbol;Acc:HGNC:16268]
ENSG00000032742	4.514	3.842	4.009	5.561	5.382	5.484	162	166	192	175	229	220	IFT88	intraflagellar transport 88 [Source:HGNC Symbol;Acc:HGNC:20606]
ENSG00000033011	37.411	37.418	38.663	37.561	41.278	36.318	1021.45	1118.8	1180.13	981.89	1273.31	940.72	ALG1	ALG1 chitobiosyldiphosphodolichol beta-mannosyltransferase [Source:HGNC Symbol;Acc:HGNC:18294]
ENSG00000033030	14.467	14.946	14.944	14.394	13.675	14.271	746	874	915	715	860	722	ZCCHC8	zinc finger CCHC-type containing 8 [Source:HGNC Symbol;Acc:HGNC:25265]
ENSG00000033050	6.885	8.413	9.19	8.741	8.637	8.214	379.17	551.07	584.65	446.74	520.1	418.9	ABCF2	ATP binding cassette subfamily F member 2 [Source:HGNC Symbol;Acc:HGNC:71]
ENSG00000033100	17.981	16.455	16.217	18.153	16.593	16.317	983	980	1029	953	1028	833	CHPF2	chondroitin polymerizing factor 2 [Source:HGNC Symbol;Acc:HGNC:29270]
ENSG00000033122	0.002	0.002	0	0	0	0.002	1	1	0	0	0	1	LRRC7	leucine rich repeat containing 7 [Source:HGNC Symbol;Acc:HGNC:18531]
ENSG00000033170	6.994	7.291	8.197	8.588	6.846	6.682	293	335	407	280	325	279	FUT8	fucosyltransferase 8 [Source:HGNC Symbol;Acc:HGNC:4019]
ENSG00000033178	21.591	24.703	22.46	20.7	22.074	20.476	1611	1885	1990	1673	1893	1733	UBA6	ubiquitin like modifier activating enzyme 6 [Source:HGNC Symbol;Acc:HGNC:25581]
ENSG00000033327	6.959	7.059	6.585	6.38	5.904	5.596	583	714	699	573	613	480	GAB2	GRB2 associated binding protein 2 [Source:HGNC Symbol;Acc:HGNC:14458]
ENSG00000033627	28.234	29.844	29.997	25.875	27.845	30.715	1562	1747	1749	1363	1567	1378	ATP6V0A1	ATPase H+ transporting V0 subunit a1 [Source:HGNC Symbol;Acc:HGNC:865]
ENSG00000033800	11.405	14.512	11.764	16.202	14.763	13.189	647.78	763.73	675.92	740.54	743.27	622.43	PIAS1	protein inhibitor of activated STAT 1 [Source:HGNC Symbol;Acc:HGNC:2752]
ENSG00000033867	8.534	9.066	8.823	9.297	8.79	9.071	699	810	895	823	845	722	SLC4A7	solute carrier family 4 member 7 [Source:HGNC Symbol;Acc:HGNC:11033]
ENSG00000034053	3.104	3.248	3.261	3.649	3.525	3.496	160	185	203	181	199	172	APBA2	amyloid beta precursor protein binding family A member 2 [Source:HGNC Symbol;Acc:HGNC:579]
ENSG00000034152	39.187	37.848	36.58	45.147	42.39	34.31	1262	1300	1410	1148	1419	1038	MAP2K3	mitogen-activated protein kinase kinase 3 [Source:HGNC Symbol;Acc:HGNC:6843]
ENSG00000034239	0	0	0	0	0	0	0	0	0	0	0	0	EFCAB1	EF-hand calcium binding domain 1 [Source:HGNC Symbol;Acc:HGNC:25678]
ENSG00000034510	963.916	929.57	974.462	782.126	926.307	776.101	6697	7094	7805	5300	7257	5264	TMSB10	thymosin beta 10 [Source:HGNC Symbol;Acc:HGNC:11879]
ENSG00000034533	1.459	2.765	2.084	1.906	2.329	1.885	59	98.82	76.1	74	82	50	ASTE1	asteroid homolog 1 [Source:HGNC Symbol;Acc:HGNC:25021]
ENSG00000034677	20.718	26.502	24.705	27.935	24.246	24.284	1280	1516	1601	1461	1559	1483	RNF19A	ring finger protein 19A, RBR E3 ubiquitin protein ligase [Source:HGNC Symbol;Acc:HGNC:13432]
ENSG00000034693	9.796	11.075	10.097	11.606	9.65	10.883	406	475	466	449	451	434	PEX3	peroxisomal biogenesis factor 3 [Source:HGNC Symbol;Acc:HGNC:8858]
ENSG00000034713	33.643	30.42	28.407	27.979	28.125	28.831	490	486	477	398	463	407	GABARAPL2	GABA type A receptor associated protein like 2 [Source:HGNC Symbol;Acc:HGNC:13291]
ENSG00000034971	0	0	0	0	0.075	0	0	0	0	0	2	0	MYOC	myocilin [Source:HGNC Symbol;Acc:HGNC:7610]
ENSG00000035115	5.453	4.757	5.287	6.142	4.906	4.297	148	157	153	144	145	122	SH3YL1	SH3 and SYLF domain containing 1 [Source:HGNC Symbol;Acc:HGNC:29546]
ENSG00000035141	61.727	60.797	64.707	62.542	65.06	71.621	1690	1810	2024	1671	1996	1896	FAM136A	family with sequence similarity 136 member A [Source:HGNC Symbol;Acc:HGNC:25911]
ENSG00000035403	27.405	26.628	27.738	28.488	28.062	28.272	2417.97	2556.08	2775	2429.92	2766.2	2410	VCL	vinculin [Source:HGNC Symbol;Acc:HGNC:12665]
ENSG00000035499	19.341	16.699	17.234	19.948	18.86	19.436	677	646	715	706	775	680	DEPDC1B	DEP domain containing 1B [Source:HGNC Symbol;Acc:HGNC:24902]
ENSG00000035664	0	0	0	0.078	0	0	0	0	0	2	0	0	DAPK2	death associated protein kinase 2 [Source:HGNC Symbol;Acc:HGNC:2675]
ENSG00000035681	6.368	6.555	6.979	6.993	7.065	7.168	342	384	402	367	422	354	NSMAF	neutral sphingomyelinase activation associated factor [Source:HGNC Symbol;Acc:HGNC:8017]
ENSG00000035687	21.373	20.758	21.423	24.283	21.373	24.421	823	878	951	912	928	918	ADSS2	adenylosuccinate synthase 2 [Source:HGNC Symbol;Acc:HGNC:292]
ENSG00000035720	0	0	0	0	0	0	0	0	0	0	0	0	STAP1	signal transducing adaptor family member 1 [Source:HGNC Symbol;Acc:HGNC:24133]
ENSG00000035862	13.638	13.186	13.676	10.213	10.273	10.524	722	766	848	521	618	533	TIMP2	TIMP metallopeptidase inhibitor 2 [Source:HGNC Symbol;Acc:HGNC:11821]
ENSG00000035928	30.123	32.358	29.139	31.34	30.42	32.087	2083	2373	2385	2077	2368	2168	RFC1	replication factor C subunit 1 [Source:HGNC Symbol;Acc:HGNC:9969]
ENSG00000036054	15.549	16.192	15.837	16.481	15.149	15.17	859	968	1009	886	944	819	TBC1D23	TBC1 domain family member 23 [Source:HGNC Symbol;Acc:HGNC:25622]
ENSG00000036257	40.209	40.999	40.292	39.14	39.907	42.577	1888	2026	2072	1762	2007	1883	CUL3	cullin 3 [Source:HGNC Symbol;Acc:HGNC:2553]
ENSG00000036448	0	0	0	0	0	0	0	0	0	0	0	0	MYOM2	myomesin 2 [Source:HGNC Symbol;Acc:HGNC:7614]
ENSG00000036473	0	0	0	0.209	0.039	0.089	0	0	0	4	1	2	OTC	ornithine transcarbamylase [Source:HGNC Symbol;Acc:HGNC:8512]
ENSG00000036530	0	0	0	0	0	0	0	0	0	0	0	0	CYP46A1	cytochrome P450 family 46 subfamily A member 1 [Source:HGNC Symbol;Acc:HGNC:2641]
ENSG00000036549	12.759	12.792	14.524	12.214	13.67	14.015	823	904	898	884	969	913	ZZZ3	zinc finger ZZ-type containing 3 [Source:HGNC Symbol;Acc:HGNC:24523]
ENSG00000036565	0	0	0	0	0	0	0	0	0	0	0	0	SLC18A1	solute carrier family 18 member A1 [Source:HGNC Symbol;Acc:HGNC:10934]
ENSG00000036672	4.434	5.059	4.003	6.483	5.939	5.74	211	252	250	259	337	266	USP2	ubiquitin specific peptidase 2 [Source:HGNC Symbol;Acc:HGNC:12618]
ENSG00000036828	0.57	0.567	0.512	0.703	0.51	0.521	86.51	94.48	89.55	104.05	87.15	77.17	CASR	calcium sensing receptor [Source:HGNC Symbol;Acc:HGNC:1514]
ENSG00000037042	6.436	6.717	6.257	5.767	6.451	5.502	172.85	198.15	193.72	151.06	195.37	144.24	TUBG2	tubulin gamma 2 [Source:HGNC Symbol;Acc:HGNC:12419]
ENSG00000037241	28.029	26.371	29.709	32.429	25.31	31.861	294	311	364	340	308	337	RPL26L1	ribosomal protein L26 like 1 [Source:HGNC Symbol;Acc:HGNC:17050]
ENSG00000037280	0	0	0	0	0	0	0	0	0	0	0	0	FLT4	fms related receptor tyrosine kinase 4 [Source:HGNC Symbol;Acc:HGNC:3767]
ENSG00000037474	32.875	33.587	36.764	37.09	37.492	35.992	1507	1692	1937	1636	1930	1613	NSUN2	NOP2/Sun RNA methyltransferase 2 [Source:HGNC Symbol;Acc:HGNC:25994]
ENSG00000037637	9.379	9.719	9.547	8.242	8.16	8.294	494	583	639	462	521	445	FBXO42	F-box protein 42 [Source:HGNC Symbol;Acc:HGNC:29249]
ENSG00000037749	9.933	10.946	13.136	11.367	8.873	8.133	685	707	742	654	730	603	MFAP3	microfibril associated protein 3 [Source:HGNC Symbol;Acc:HGNC:7034]
ENSG00000037757	4.227	3.935	5.071	5.333	4.81	5.625	202	207	280	248	259	263	MRI1	methylthioribose-1-phosphate isomerase 1 [Source:HGNC Symbol;Acc:HGNC:28469]
ENSG00000037897	6.951	8.102	6.782	8.978	7.035	8.295	130	162	157	154	155	151	METTL1	methyltransferase 1, tRNA methylguanosine [Source:HGNC Symbol;Acc:HGNC:7030]
ENSG00000037965	0	0	0.024	0	0.049	0.028	0	0	1	0	2	1	HOXC8	homeobox C8 [Source:HGNC Symbol;Acc:HGNC:5129]
ENSG00000038002	9.577	17.303	8.819	14.858	8.782	18.027	294	375	286	259	304	322	AGA	aspartylglucosaminidase [Source:HGNC Symbol;Acc:HGNC:318]
ENSG00000038210	11.059	13.389	15.039	15.889	13.834	15.168	599	685	775	684	777	774	PI4K2B	phosphatidylinositol 4-kinase type 2 beta [Source:HGNC Symbol;Acc:HGNC:18215]
ENSG00000038219	11.684	12.051	13.123	11.567	11.933	11.782	1341	1638	1646	1421	1508	1466	BOD1L1	biorientation of chromosomes in cell division 1 like 1 [Source:HGNC Symbol;Acc:HGNC:31792]
ENSG00000038274	7.135	7.385	8.724	10.521	9.598	8.688	228	256	304	324	323	262	MAT2B	methionine adenosyltransferase 2B [Source:HGNC Symbol;Acc:HGNC:6905]
ENSG00000038295	0	0.013	0	0	0	0	0	1	0	0	0	0	TLL1	tolloid like 1 [Source:HGNC Symbol;Acc:HGNC:11843]
ENSG00000038358	11.33	12.579	10.613	10.432	14.092	10.123	814	959	879	731	897	710	EDC4	enhancer of mRNA decapping 4 [Source:HGNC Symbol;Acc:HGNC:17157]
ENSG00000038382	12.399	13.412	12.194	14.233	12.264	11.698	1783	2156	2141	1781	1949	1683	TRIO	trio Rho guanine nucleotide exchange factor [Source:HGNC Symbol;Acc:HGNC:12303]
ENSG00000038427	100.013	101.787	101.592	94.686	92.039	93.693	13576	15134	15684	12444	13909	12620	VCAN	versican [Source:HGNC Symbol;Acc:HGNC:2464]
ENSG00000038532	15.772	15.341	15.552	13.62	14.219	14.634	1164	1324	1346	1079	1290	1112	CLEC16A	C-type lectin domain containing 16A [Source:HGNC Symbol;Acc:HGNC:29013]
ENSG00000038945	0	0	0	0	0	0.058	0	0	0	0	0	1	MSR1	macrophage scavenger receptor 1 [Source:HGNC Symbol;Acc:HGNC:7376]
ENSG00000039068	2.394	1.785	2.216	1.437	1.658	1.709	136	134	183	91	115	110	CDH1	cadherin 1 [Source:HGNC Symbol;Acc:HGNC:1748]
ENSG00000039123	25.694	23.803	23.899	25.771	26.039	25.312	1459.79	1477.28	1594.49	1483.15	1676.05	1441.42	MTREX	Mtr4 exosome RNA helicase [Source:HGNC Symbol;Acc:HGNC:18734]
ENSG00000039139	0	0	0.018	0	0	0.004	0	0	5	0	0	1	DNAH5	dynein axonemal heavy chain 5 [Source:HGNC Symbol;Acc:HGNC:2950]
ENSG00000039319	12.612	11.009	11.512	12.458	11.065	16.181	1195	1312	1447	1339	1371	1414	ZFYVE16	zinc finger FYVE-type containing 16 [Source:HGNC Symbol;Acc:HGNC:20756]
ENSG00000039523	22.337	23.562	21.47	19.448	18.72	17.589	1190	1344	1393	966	1189	959	RIPOR1	RHO family interacting cell polarization regulator 1 [Source:HGNC Symbol;Acc:HGNC:25836]
ENSG00000039537	0.072	0.103	0.141	0.097	0.096	0.204	4	4	9	3	6	11	C6	complement C6 [Source:HGNC Symbol;Acc:HGNC:1339]
ENSG00000039560	11.632	11.307	11.998	12.436	11.749	12.134	762	794	891	730	865	725	RAI14	retinoic acid induced 14 [Source:HGNC Symbol;Acc:HGNC:14873]
ENSG00000039600	0	0	0	0	0	0	0	0	0	0	0	0	SOX30	SRY-box transcription factor 30 [Source:HGNC Symbol;Acc:HGNC:30635]
ENSG00000039650	6.217	6.582	7.932	6.6	6.164	6.928	161	182	222	165	179	155	PNKP	polynucleotide kinase 3'-phosphatase [Source:HGNC Symbol;Acc:HGNC:9154]
ENSG00000039987	0	0	0	0	0	0	0	0	0	0	0	0	BEST2	bestrophin 2 [Source:HGNC Symbol;Acc:HGNC:17107]
ENSG00000040199	3.876	4.01	3.755	3.536	3.582	3.648	451.98	518.16	477.37	399.24	477.35	405.45	PHLPP2	PH domain and leucine rich repeat protein phosphatase 2 [Source:HGNC Symbol;Acc:HGNC:29149]
ENSG00000040275	6.584	7.89	7.211	8.578	8.101	13.241	217	255	283	264	322	331	SPDL1	spindle apparatus coiled-coil protein 1 [Source:HGNC Symbol;Acc:HGNC:26010]
ENSG00000040341	14.013	17.79	18.832	14.998	16.257	15.028	466.31	605	541.35	463.88	553.43	500.02	STAU2	staufen double-stranded RNA binding protein 2 [Source:HGNC Symbol;Acc:HGNC:11371]
ENSG00000040487	42.533	41.929	41.741	35.119	37.149	39.669	1156	1243	1299	918	1123	1033	SLC66A1	solute carrier family 66 member 1 [Source:HGNC Symbol;Acc:HGNC:26001]
ENSG00000040531	25.866	23.809	29.428	22.188	25.863	18.774	707.06	853.04	817.06	684.02	743.02	581	CTNS	cystinosin, lysosomal cystine transporter [Source:HGNC Symbol;Acc:HGNC:2518]
ENSG00000040608	0.672	0.249	0.754	0.459	0.596	0.559	18	8	25	12	18	16	RTN4R	reticulon 4 receptor [Source:HGNC Symbol;Acc:HGNC:18601]
ENSG00000040633	32.747	34.965	33.45	28.864	34.978	32.22	787	864	902	676	852	735	PHF23	PHD finger protein 23 [Source:HGNC Symbol;Acc:HGNC:28428]
ENSG00000040731	0	0	0.033	0	0	0	0	0	2	0	0	0	CDH10	cadherin 10 [Source:HGNC Symbol;Acc:HGNC:1749]
ENSG00000040933	4.224	3.486	4.002	4.376	3.815	3.933	412	434	464	414	451	427	INPP4A	inositol polyphosphate-4-phosphatase type I A [Source:HGNC Symbol;Acc:HGNC:6074]
ENSG00000041353	0.019	0	0.008	0.058	0	0.01	2	0	1	6	0	1	RAB27B	RAB27B, member RAS oncogene family [Source:HGNC Symbol;Acc:HGNC:9767]
ENSG00000041357	110.927	106.513	111.339	115.624	103.208	120.144	1697	1809	1976	1725	1791	1866	PSMA4	proteasome 20S subunit alpha 4 [Source:HGNC Symbol;Acc:HGNC:9533]
ENSG00000041515	0.019	0	0	0	0	0	1	0	0	0	0	0	MYO16	myosin XVI [Source:HGNC Symbol;Acc:HGNC:29822]
ENSG00000041802	15.356	13.355	15.061	12.848	14.924	15.452	750	719	827	620	803	735	LSG1	large 60S subunit nuclear export GTPase 1 [Source:HGNC Symbol;Acc:HGNC:25652]
ENSG00000041880	9.186	9.525	9.271	7.06	8.364	7.31	294	338	343	223	308	230	PARP3	poly(ADP-ribose) polymerase family member 3 [Source:HGNC Symbol;Acc:HGNC:273]
ENSG00000041982	0.013	0.012	0	0.01	0.128	0.052	1	1	0	1	4	2	TNC	tenascin C [Source:HGNC Symbol;Acc:HGNC:5318]
ENSG00000041988	6.431	7.427	7.964	6.414	7.511	7.595	128.08	158.54	178.41	124.6	171.27	143.61	THAP3	THAP domain containing 3 [Source:HGNC Symbol;Acc:HGNC:20855]
ENSG00000042062	0	0.042	0	0.016	0.014	0	0	3	0	1	1	0	RIPOR3	RIPOR family member 3 [Source:HGNC Symbol;Acc:HGNC:16168]
ENSG00000042088	10.549	10.998	7.964	10.823	10.824	12.999	243	268	220	288	295	288	TDP1	tyrosyl-DNA phosphodiesterase 1 [Source:HGNC Symbol;Acc:HGNC:18884]
ENSG00000042286	53.621	50.045	51.139	48.07	51.396	49.21	2524	2576	2765	2197	2698	2261	AIFM2	apoptosis inducing factor mitochondria associated 2 [Source:HGNC Symbol;Acc:HGNC:21411]
ENSG00000042317	2.298	1.307	1.361	2.332	2.068	2.748	59	42	42	57	60	67	SPATA7	spermatogenesis associated 7 [Source:HGNC Symbol;Acc:HGNC:20423]
ENSG00000042429	15.066	16.8	14.61	14.545	15.536	15.648	538.31	644	583.97	495.26	618.09	532.24	MED17	mediator complex subunit 17 [Source:HGNC Symbol;Acc:HGNC:2375]
ENSG00000042445	30.548	26.73	26.201	24.199	23.949	23.514	1373	1345	1381	1088	1172	1043	RETSAT	retinol saturase [Source:HGNC Symbol;Acc:HGNC:25991]
ENSG00000042493	9.878	8.692	8.462	10.889	10.872	9.643	169	168	166	166	207	163	CAPG	capping actin protein, gelsolin like [Source:HGNC Symbol;Acc:HGNC:1474]
ENSG00000042753	30.326	30.428	28.678	28.125	31.718	25.698	366	390	391	324	425	305	AP2S1	adaptor related protein complex 2 subunit sigma 1 [Source:HGNC Symbol;Acc:HGNC:565]
ENSG00000042781	0.011	0.003	0.006	0.004	0.016	0.029	3	1	2	1	5	8	USH2A	usherin [Source:HGNC Symbol;Acc:HGNC:12601]
ENSG00000042813	0	0	0	0	0	0	0	0	0	0	0	0	ZPBP	zona pellucida binding protein [Source:HGNC Symbol;Acc:HGNC:15662]
ENSG00000042832	0	0	0	0	0	0	0	0	0	0	0	0	TG	thyroglobulin [Source:HGNC Symbol;Acc:HGNC:11764]
ENSG00000042980	0	0	0	0	0	0.01	0	0	0	0	0	1	ADAM28	ADAM metallopeptidase domain 28 [Source:HGNC Symbol;Acc:HGNC:206]
ENSG00000043039	0.07	0.032	0	0	0	0	2	1	0	0	0	0	BARX2	BARX homeobox 2 [Source:HGNC Symbol;Acc:HGNC:956]
ENSG00000043093	14.711	17.409	18.343	19.04	18.089	22.976	700	754	799	777	849	856	DCUN1D1	defective in cullin neddylation 1 domain containing 1 [Source:HGNC Symbol;Acc:HGNC:18184]
ENSG00000043143	15.254	15.511	14.388	11.528	11.819	10.845	900	995	1059	703	868	674	JADE2	jade family PHD finger 2 [Source:HGNC Symbol;Acc:HGNC:22984]
ENSG00000043355	2.598	2.61	3.186	3.329	3.138	2.867	116	128	164	145	158	125	ZIC2	Zic family member 2 [Source:HGNC Symbol;Acc:HGNC:12873]
ENSG00000043462	0	0	0	0	0	0	0	0	0	0	0	0	LCP2	lymphocyte cytosolic protein 2 [Source:HGNC Symbol;Acc:HGNC:6529]
ENSG00000043514	9.805	9.108	12.99	12.385	11.03	10.701	231	266	332	275	306	246	TRIT1	tRNA isopentenyltransferase 1 [Source:HGNC Symbol;Acc:HGNC:20286]
ENSG00000043591	0	0	0	0	0.019	0	0	0	0	0	1	0	ADRB1	adrenoceptor beta 1 [Source:HGNC Symbol;Acc:HGNC:285]
ENSG00000044012	0	0	0	0	0	0	0	0	0	0	0	0	GUCA2B	guanylate cyclase activator 2B [Source:HGNC Symbol;Acc:HGNC:4683]
ENSG00000044090	10.237	9.661	9.359	9.013	7.902	6.954	728	757.29	809	666	675	544.08	CUL7	cullin 7 [Source:HGNC Symbol;Acc:HGNC:21024]
ENSG00000044115	139.735	133.6	136.786	131.848	125.516	125.444	7523	7955	8578	6841	7726	6701	CTNNA1	catenin alpha 1 [Source:HGNC Symbol;Acc:HGNC:2509]
ENSG00000044446	6.914	7.294	7.176	7.624	8.275	7.323	529	613	633	569	714	547	PHKA2	phosphorylase kinase regulatory subunit alpha 2 [Source:HGNC Symbol;Acc:HGNC:8926]
ENSG00000044459	1.199	0.849	0.796	0.834	1.043	1.35	97	76	75	66	95	106	CNTLN	centlein [Source:HGNC Symbol;Acc:HGNC:23432]
ENSG00000044524	0	0	0	0	0	0	0	0	0	0	0	0	EPHA3	EPH receptor A3 [Source:HGNC Symbol;Acc:HGNC:3387]
ENSG00000044574	340.928	341.617	336.563	353.424	347.83	362.112	14951	16511	17092	15323	17239	15871	HSPA5	heat shock protein family A (Hsp70) member 5 [Source:HGNC Symbol;Acc:HGNC:5238]
ENSG00000046604	32.856	35.741	35.379	33.825	33.116	32.876	2803	3339	3483	2803	3195	2728	DSG2	desmoglein 2 [Source:HGNC Symbol;Acc:HGNC:3049]
ENSG00000046647	3.226	3.794	2.928	2.472	2.977	3.233	76	81	84	61	90	60	GEMIN8	gem nuclear organelle associated protein 8 [Source:HGNC Symbol;Acc:HGNC:26044]
ENSG00000046651	7.543	7.849	6.78	7.458	6.825	6.945	425	491	444	417	433	385	OFD1	OFD1 centriole and centriolar satellite protein [Source:HGNC Symbol;Acc:HGNC:2567]
ENSG00000046653	0.608	0.435	0.716	0.464	0.342	0.79	34	25	46	27	22	41	GPM6B	glycoprotein M6B [Source:HGNC Symbol;Acc:HGNC:4461]
ENSG00000046774	0	0.091	0.115	0.068	0.089	0.102	0	3	4	2	3	3	MAGEC2	MAGE family member C2 [Source:HGNC Symbol;Acc:HGNC:13574]
ENSG00000046889	0	0	0	0	0	0.006	0	0	0	0	0	1	PREX2	phosphatidylinositol-3,4,5-trisphosphate dependent Rac exchange factor 2 [Source:HGNC Symbol;Acc:HGNC:22950]
ENSG00000047056	5.686	5.053	4.824	6.238	6.146	4.656	328	369	334	361	413	280	WDR37	WD repeat domain 37 [Source:HGNC Symbol;Acc:HGNC:31406]
ENSG00000047188	15.41	16.469	14.848	14.344	13.549	16.155	1383	1554	1567	1290	1412	1404	YTHDC2	YTH domain containing 2 [Source:HGNC Symbol;Acc:HGNC:24721]
ENSG00000047230	8.696	9.055	9.485	10.854	9.886	10.76	513	586	638	626	647	609	CTPS2	CTP synthase 2 [Source:HGNC Symbol;Acc:HGNC:2520]
ENSG00000047249	25.159	24.03	27.059	26.995	30.933	27.59	736	790	908	757	946	833	ATP6V1H	ATPase H+ transporting V1 subunit H [Source:HGNC Symbol;Acc:HGNC:18303]
ENSG00000047315	41.835	43.396	42.313	47.847	45.73	48.393	2398.94	2723.89	2780.87	2653.87	2952.93	2658	POLR2B	RNA polymerase II subunit B [Source:HGNC Symbol;Acc:HGNC:9188]
ENSG00000047346	4.947	5.36	5.088	5.607	4.907	5.438	305	324	337	343	296	326	FAM214A	family with sequence similarity 214 member A [Source:HGNC Symbol;Acc:HGNC:25609]
ENSG00000047365	0.724	0.695	0.483	0.866	0.298	1.081	57	72	59	14	38	32	ARAP2	ArfGAP with RhoGAP domain, ankyrin repeat and PH domain 2 [Source:HGNC Symbol;Acc:HGNC:16924]
ENSG00000047410	26.376	28.989	30.86	31.042	27.042	32.7	3653	4184	4302	3936	4248	4278	TPR	translocated promoter region, nuclear basket protein [Source:HGNC Symbol;Acc:HGNC:12017]
ENSG00000047457	8.967	11.455	9.671	10.427	10.167	12.37	512.13	702.95	641.82	611.34	718.21	671.64	CP	ceruloplasmin [Source:HGNC Symbol;Acc:HGNC:2295]
ENSG00000047578	6.985	6.364	9.441	8.409	9.597	8.401	490	540	566	521	579	467	KATNIP	katanin interacting protein [Source:HGNC Symbol;Acc:HGNC:29068]
ENSG00000047579	12.981	10.426	10.352	12.602	12.337	10.552	272	241	249	258	291	215	DTNBP1	dystrobrevin binding protein 1 [Source:HGNC Symbol;Acc:HGNC:17328]
ENSG00000047597	0	0	0	0	0	0	0	0	0	0	0	0	XK	X-linked Kx blood group [Source:HGNC Symbol;Acc:HGNC:12811]
ENSG00000047617	0	0	0	0	0	0	0	0	0	0	0	0	ANO2	anoctamin 2 [Source:HGNC Symbol;Acc:HGNC:1183]
ENSG00000047621	4.621	5.376	5.933	5.958	5.465	5.306	194	247	285	224	258	230	C12orf4	chromosome 12 open reading frame 4 [Source:HGNC Symbol;Acc:HGNC:1184]
ENSG00000047634	17.105	18.574	18.056	17.655	16.904	19.57	695	806	850	704	779	778	SCML1	Scm polycomb group protein like 1 [Source:HGNC Symbol;Acc:HGNC:10580]
ENSG00000047644	1.528	1.991	1.946	1.488	1.465	1.34	160	229	235	152	173	137	WWC3	WWC family member 3 [Source:HGNC Symbol;Acc:HGNC:29237]
ENSG00000047648	0.06	0	0	0.088	0.026	0	3	0	0	5	1	0	ARHGAP6	Rho GTPase activating protein 6 [Source:HGNC Symbol;Acc:HGNC:676]
ENSG00000047662	0	0.012	0	0	0.021	0	0	1.3	0	0	2.44	0	FAM184B	family with sequence similarity 184 member B [Source:HGNC Symbol;Acc:HGNC:29235]
ENSG00000047849	59.269	60.492	59.971	52.157	51.655	55	4664	5242	5372	4055	4631	4155	MAP4	microtubule associated protein 4 [Source:HGNC Symbol;Acc:HGNC:6862]
ENSG00000047932	20.593	22.629	22.319	23.402	20.853	24.679	1424	1719	1780	1579	1625.52	1666	GOPC	golgi associated PDZ and coiled-coil motif containing [Source:HGNC Symbol;Acc:HGNC:17643]
ENSG00000047936	0.009	0.024	0.023	0.018	0.042	0.009	1	3	3	2	6	1	ROS1	ROS proto-oncogene 1, receptor tyrosine kinase [Source:HGNC Symbol;Acc:HGNC:10261]
ENSG00000048028	7.613	9.111	8.019	8.66	8.57	8.019	330	457	451	351	489	365	USP28	ubiquitin specific peptidase 28 [Source:HGNC Symbol;Acc:HGNC:12625]
ENSG00000048052	0.058	0	0.028	0.133	0.166	0.042	2	0	2	8	5	3	HDAC9	histone deacetylase 9 [Source:HGNC Symbol;Acc:HGNC:14065]
ENSG00000048140	12.618	11.761	9.563	9.28	10.196	10.313	380	423	400	298	379	338	TSPAN17	tetraspanin 17 [Source:HGNC Symbol;Acc:HGNC:13594]
ENSG00000048162	42.685	46.573	43.703	46.902	47.873	47.408	580.09	691.12	682.09	622.08	732.03	626.91	NOP16	NOP16 nucleolar protein [Source:HGNC Symbol;Acc:HGNC:26934]
ENSG00000048342	1.599	1.064	1.577	2.256	1.9	1.937	80	80	87	116	117	110	CC2D2A	coiled-coil and C2 domain containing 2A [Source:HGNC Symbol;Acc:HGNC:29253]
ENSG00000048392	16.174	18.744	17.195	19.969	16.191	18.706	964	1083	1213	1104	1198	1078	RRM2B	ribonucleotide reductase regulatory TP53 inducible subunit M2B [Source:HGNC Symbol;Acc:HGNC:17296]
ENSG00000048405	6.973	8.349	7.444	9.602	7.402	8.104	386	453	459	426	425	395	ZNF800	zinc finger protein 800 [Source:HGNC Symbol;Acc:HGNC:27267]
ENSG00000048462	0	0	0	0	0	0	0	0	0	0	0	0	TNFRSF17	TNF receptor superfamily member 17 [Source:HGNC Symbol;Acc:HGNC:11913]
ENSG00000048471	2.395	2.262	2.954	2.63	3.131	2.636	295	306	383	316	421	317	SNX29	sorting nexin 29 [Source:HGNC Symbol;Acc:HGNC:30542]
ENSG00000048540	0.107	0	0.072	0.12	0.157	0	1	0	3	1	4	0	LMO3	LIM domain only 3 [Source:HGNC Symbol;Acc:HGNC:6643]
ENSG00000048544	19.527	19.187	21.844	21.349	21.156	20.229	618	667	797	659	755	625	MRPS10	mitochondrial ribosomal protein S10 [Source:HGNC Symbol;Acc:HGNC:14502]
ENSG00000048545	0	0	0	0	0	0	0	0	0	0	0	0	GUCA1A	guanylate cyclase activator 1A [Source:HGNC Symbol;Acc:HGNC:4678]
ENSG00000048649	17.546	13.891	14.117	11.865	12.004	15.399	854	963	977	872	868	909	RSF1	remodeling and spacing factor 1 [Source:HGNC Symbol;Acc:HGNC:18118]
ENSG00000048707	5.486	5.858	6.64	6.841	5.93	5.293	953	1172	1132	1052	1087	1001	VPS13D	vacuolar protein sorting 13 homolog D [Source:HGNC Symbol;Acc:HGNC:23595]
ENSG00000048740	0	0.04	0	0	0.015	0.044	0	1	0	0	1	3	CELF2	CUGBP Elav-like family member 2 [Source:HGNC Symbol;Acc:HGNC:2550]
ENSG00000048828	56.791	56.486	51.68	43.154	50.252	51.727	3069.56	3285.88	3413.83	2646.58	3205.81	2787	FAM120A	family with sequence similarity 120A [Source:HGNC Symbol;Acc:HGNC:13247]
ENSG00000048991	27.253	23.209	24.934	23.881	22.915	24.471	1277	1316	1420	1164	1344	1148	R3HDM1	R3H domain containing 1 [Source:HGNC Symbol;Acc:HGNC:9757]
ENSG00000049089	10.237	10.061	10.05	11.307	12.951	11.055	440	475	498	474	607	453	COL9A2	collagen type IX alpha 2 chain [Source:HGNC Symbol;Acc:HGNC:2218]
ENSG00000049130	8.197	8.826	9.479	10.876	11.035	12.056	632	742	826	837	974	922	KITLG	KIT ligand [Source:HGNC Symbol;Acc:HGNC:6343]
ENSG00000049167	7.514	7.529	9.342	8.565	9.152	9.22	257	273	316	245	313	263	ERCC8	ERCC excision repair 8, CSA ubiquitin ligase complex subunit [Source:HGNC Symbol;Acc:HGNC:3439]
ENSG00000049192	0.547	0.627	0.69	0.91	0.941	0.924	59	75	87	95	116	98	ADAMTS6	ADAM metallopeptidase with thrombospondin type 1 motif 6 [Source:HGNC Symbol;Acc:HGNC:222]
ENSG00000049239	9.462	9.651	9.954	9.768	9.971	9.35	1249	1366	1442	1229	1404	1160	H6PD	hexose-6-phosphate dehydrogenase/glucose 1-dehydrogenase [Source:HGNC Symbol;Acc:HGNC:4795]
ENSG00000049245	81.155	81.202	82.635	75.965	78.217	75.283	2560	2805	2994	2354	2757	2356	VAMP3	vesicle associated membrane protein 3 [Source:HGNC Symbol;Acc:HGNC:12644]
ENSG00000049246	2.815	2.874	2.743	2.747	3.038	2.407	261	300	300	256	326	224	PER3	period circadian regulator 3 [Source:HGNC Symbol;Acc:HGNC:8847]
ENSG00000049247	0	0	0	0	0	0	0	0	0	0	0	0	UTS2	urotensin 2 [Source:HGNC Symbol;Acc:HGNC:12636]
ENSG00000049249	0.023	0.01	0.124	0.035	0.01	0	2	1	2	3	1	0	TNFRSF9	TNF receptor superfamily member 9 [Source:HGNC Symbol;Acc:HGNC:11924]
ENSG00000049283	0.301	0.425	0.462	1.128	0.424	0.428	12	19	26	23	24	18.61	EPN3	epsin 3 [Source:HGNC Symbol;Acc:HGNC:18235]
ENSG00000049323	0.031	0.106	0.169	0.014	0	0.082	3	8	11	1	0	6	LTBP1	latent transforming growth factor beta binding protein 1 [Source:HGNC Symbol;Acc:HGNC:6714]
ENSG00000049449	78.604	87.983	87.051	75.639	80.558	78.544	2806.41	3429.41	3583	2609.89	3209	2719.69	RCN1	reticulocalbin 1 [Source:HGNC Symbol;Acc:HGNC:9934]
ENSG00000049540	0.311	0.112	0.13	0.201	0	0.089	13	5	7	8	0	4	ELN	elastin [Source:HGNC Symbol;Acc:HGNC:3327]
ENSG00000049541	9.812	10.286	11.006	11.497	12.471	12.87	238	264	298	276	337	292	RFC2	replication factor C subunit 2 [Source:HGNC Symbol;Acc:HGNC:9970]
ENSG00000049618	14.772	13.686	12.711	12.619	13.05	11.19	1362	1447	1394	1125	1409	1052	ARID1B	AT-rich interaction domain 1B [Source:HGNC Symbol;Acc:HGNC:18040]
ENSG00000049656	32.924	30.567	31.596	33.651	32.066	31.709	1233	1261	1368	1218	1358	1155	CLPTM1L	CLPTM1 like [Source:HGNC Symbol;Acc:HGNC:24308]
ENSG00000049759	65.475	60.313	63.195	60.986	63.897	56.912	2288	2556	2689	2249	2654	2145	NEDD4L	NEDD4 like E3 ubiquitin protein ligase [Source:HGNC Symbol;Acc:HGNC:7728]
ENSG00000049768	0	0	0	0	0	0.06	0	0	0	0	0	2	FOXP3	forkhead box P3 [Source:HGNC Symbol;Acc:HGNC:6106]
ENSG00000049769	0.295	0.176	0.281	0.089	0.376	0.19	10	8	17	2	6	6	PPP1R3F	protein phosphatase 1 regulatory subunit 3F [Source:HGNC Symbol;Acc:HGNC:14944]
ENSG00000049860	108.216	106.448	104.636	112.662	111.241	104.595	2926.02	3171.09	3228.1	2988.07	3362.07	2743.54	HEXB	hexosaminidase subunit beta [Source:HGNC Symbol;Acc:HGNC:4879]
ENSG00000049883	2.255	1.914	2.452	3.553	2.708	3.804	147	167	172	195	186	182	PTCD2	pentatricopeptide repeat domain 2 [Source:HGNC Symbol;Acc:HGNC:25734]
ENSG00000050030	0	0	0	0	0	0.007	0	0	0	0	0	1	NEXMIF	neurite extension and migration factor [Source:HGNC Symbol;Acc:HGNC:29433]
ENSG00000050130	33.847	28.033	31.274	27.632	27.374	31.92	707	689	787	622	688	610	JKAMP	JNK1/MAPK8 associated membrane protein [Source:HGNC Symbol;Acc:HGNC:20184]
ENSG00000050165	0	0.078	0.022	0	0.065	0	0	2	1	0	1	0	DKK3	dickkopf WNT signaling pathway inhibitor 3 [Source:HGNC Symbol;Acc:HGNC:2893]
ENSG00000050327	2.709	2.153	2.373	2.1	2.193	1.376	177.66	150.36	156.32	116.64	118.87	79.31	ARHGEF5	Rho guanine nucleotide exchange factor 5 [Source:HGNC Symbol;Acc:HGNC:13209]
ENSG00000050344	3.63	3.913	4.322	3.881	3.487	3.898	204.63	242.27	185.1	213.38	221.61	214.5	NFE2L3	nuclear factor, erythroid 2 like 3 [Source:HGNC Symbol;Acc:HGNC:7783]
ENSG00000050393	15.336	13.971	15.425	14.113	14.661	13.665	735	797	852	737	798	635	MCUR1	mitochondrial calcium uniporter regulator 1 [Source:HGNC Symbol;Acc:HGNC:21097]
ENSG00000050405	18.469	21.533	18.011	21.821	20.345	21.323	933	1111	1094	924	1127	1028	LIMA1	LIM domain and actin binding 1 [Source:HGNC Symbol;Acc:HGNC:24636]
ENSG00000050426	18.495	17.28	17.115	22.336	20.387	16.236	415	429	452	480	508	366	LETMD1	LETM1 domain containing 1 [Source:HGNC Symbol;Acc:HGNC:24241]
ENSG00000050438	0	0	0.015	0	0	0.03	0	0	3	0	0	1	SLC4A8	solute carrier family 4 member 8 [Source:HGNC Symbol;Acc:HGNC:11034]
ENSG00000050555	0.757	1.078	0.957	1.146	0.939	0.912	85	133	124	122	119	100	LAMC3	laminin subunit gamma 3 [Source:HGNC Symbol;Acc:HGNC:6494]
ENSG00000050628	0	0	0.058	0	0.041	0.01	0	0	7	0	1	1	PTGER3	prostaglandin E receptor 3 [Source:HGNC Symbol;Acc:HGNC:9595]
ENSG00000050730	0	0	0	0.028	0.037	0	0	0	0	1	1	0	TNIP3	TNFAIP3 interacting protein 3 [Source:HGNC Symbol;Acc:HGNC:19315]
ENSG00000050748	21.233	21.306	21.504	24.313	23.096	23.644	720	818	887	824	912	788	MAPK9	mitogen-activated protein kinase 9 [Source:HGNC Symbol;Acc:HGNC:6886]
ENSG00000050767	0	0	0	0	0	0	0	0	0	0	0	0	COL23A1	collagen type XXIII alpha 1 chain [Source:HGNC Symbol;Acc:HGNC:22990]
ENSG00000050820	61.888	64.371	59.913	45.309	52.567	48.918	2548	2675	2624	1878	2241	1816	BCAR1	BCAR1 scaffold protein, Cas family member [Source:HGNC Symbol;Acc:HGNC:971]
ENSG00000051009	3.743	3.977	4.283	4.962	4.261	4.647	193	224	254	246	247	233	FHIP1B	FHF complex subunit HOOK interacting protein 1B [Source:HGNC Symbol;Acc:HGNC:25378]
ENSG00000051108	102.57	109.591	105.434	87.976	91.335	86.275	2906	3223	3434	2376	2942	2355	HERPUD1	homocysteine inducible ER protein with ubiquitin like domain 1 [Source:HGNC Symbol;Acc:HGNC:13744]
ENSG00000051128	9.799	16.071	12.441	12.983	11.587	11.83	199	347	282	258	270.85	232	HOMER3	homer scaffold protein 3 [Source:HGNC Symbol;Acc:HGNC:17514]
ENSG00000051180	6.81	5.706	5.877	7.225	10.409	11.453	141	149	170	170	234	213	RAD51	RAD51 recombinase [Source:HGNC Symbol;Acc:HGNC:9817]
ENSG00000051341	2.122	2.035	1.84	2.533	2.412	3.035	280	295	280	326	359	391	POLQ	DNA polymerase theta [Source:HGNC Symbol;Acc:HGNC:9186]
ENSG00000051382	19.897	17.492	16.362	17.589	17.013	17.275	1228	1347	1351	1137	1284	1096	PIK3CB	phosphatidylinositol-4,5-bisphosphate 3-kinase catalytic subunit beta [Source:HGNC Symbol;Acc:HGNC:8976]
ENSG00000051523	61.218	55.481	63.148	67.677	64.881	49.394	616	603	732	654	759	495	CYBA	cytochrome b-245 alpha chain [Source:HGNC Symbol;Acc:HGNC:2577]
ENSG00000051596	30.015	25.938	28.644	27.805	33.241	27.622	658	638	650	622	729	603	THOC3	THO complex 3 [Source:HGNC Symbol;Acc:HGNC:19072]
ENSG00000051620	36.25	28.881	36.577	34.741	35.21	29.397	904	761	1031	866	964	770	HEBP2	heme binding protein 2 [Source:HGNC Symbol;Acc:HGNC:15716]
ENSG00000051825	7.384	11.591	8.663	15.085	12.492	8.852	418	498	467	451	480	511	MPHOSPH9	M-phase phosphoprotein 9 [Source:HGNC Symbol;Acc:HGNC:7215]
ENSG00000052126	6.631	8.803	7.071	8.33	7.201	7.865	409	548	514	492	487	456	PLEKHA5	pleckstrin homology domain containing A5 [Source:HGNC Symbol;Acc:HGNC:30036]
ENSG00000052344	12.905	12.138	11.33	7.703	8.328	7.622	354	363	351	208	260	206	PRSS8	serine protease 8 [Source:HGNC Symbol;Acc:HGNC:9491]
ENSG00000052723	9.431	9.442	8.944	9.868	8.413	8.743	781	859	854	797	786	707	SIKE1	suppressor of IKBKE 1 [Source:HGNC Symbol;Acc:HGNC:26119]
ENSG00000052749	23.571	24.418	25.053	26.051	25.542	23.45	1539	1753	1867	1571	1910	1463	RRP12	ribosomal RNA processing 12 homolog [Source:HGNC Symbol;Acc:HGNC:29100]
ENSG00000052795	10.235	9.974	10.152	8.922	12.078	9.314	912	1033	1110	923	1011	904	FNIP2	folliculin interacting protein 2 [Source:HGNC Symbol;Acc:HGNC:29280]
ENSG00000052802	129.765	124.609	130.523	134.341	141.167	145.398	4164	4377	4763	4074	4976	4390	MSMO1	methylsterol monooxygenase 1 [Source:HGNC Symbol;Acc:HGNC:10545]
ENSG00000052841	22.774	24.089	19.363	22.316	20.657	22.612	1303	1417	1331	1219	1268	1224	TTC17	tetratricopeptide repeat domain 17 [Source:HGNC Symbol;Acc:HGNC:25596]
ENSG00000052850	0	0.011	0	0	0	0	0	1	0	0	0	0	ALX4	ALX homeobox 4 [Source:HGNC Symbol;Acc:HGNC:450]
ENSG00000053108	0.123	0.119	0.043	0	0.085	0.682	2	2	2	0	1.04	7.68	FSTL4	follistatin like 4 [Source:HGNC Symbol;Acc:HGNC:21389]
ENSG00000053254	26.717	24.941	24.314	23.407	25.292	25.638	2654	2885	2741	2451	2642	2311	FOXN3	forkhead box N3 [Source:HGNC Symbol;Acc:HGNC:1928]
ENSG00000053328	0	0	0	0.021	0	0	0	0	0	1	0	0	METTL24	methyltransferase like 24 [Source:HGNC Symbol;Acc:HGNC:21566]
ENSG00000053371	32.516	27.791	30.22	30.055	31.279	29.836	657	624	699	591	721	597	AKR7A2	aldo-keto reductase family 7 member A2 [Source:HGNC Symbol;Acc:HGNC:389]
ENSG00000053372	24.482	25.973	25.141	28.753	27.139	26.902	756	881	895	866	945	811	MRTO4	MRT4 homolog, ribosome maturation factor [Source:HGNC Symbol;Acc:HGNC:18477]
ENSG00000053438	0.163	0.544	0.514	0.535	0.284	0.344	3	11	8	6	4	6	NNAT	neuronatin [Source:HGNC Symbol;Acc:HGNC:7860]
ENSG00000053501	7.668	8.131	10.335	8.011	9.486	8.617	84	101	129	80	121	100	USE1	unconventional SNARE in the ER 1 [Source:HGNC Symbol;Acc:HGNC:30882]
ENSG00000053524	0	0	0.019	0	0	0	0	0	1	0	0	0	MCF2L2	MCF.2 cell line derived transforming sequence-like 2 [Source:HGNC Symbol;Acc:HGNC:30319]
ENSG00000053702	0.024	0.044	0.084	0.049	0.064	0.099	1	2	4	2	3	4	NRIP2	nuclear receptor interacting protein 2 [Source:HGNC Symbol;Acc:HGNC:23078]
ENSG00000053747	1.994	1.846	2.181	2.282	2.088	1.977	151	177	200	181	204	161	LAMA3	laminin subunit alpha 3 [Source:HGNC Symbol;Acc:HGNC:6483]
ENSG00000053770	14.114	15.498	15.587	11.336	14.807	13.601	660	858	815	651	806	727	AP5M1	adaptor related protein complex 5 subunit mu 1 [Source:HGNC Symbol;Acc:HGNC:20192]
ENSG00000053900	7.441	6.875	8.337	8.988	7.706	8.069	295	289	368	347	320	302	ANAPC4	anaphase promoting complex subunit 4 [Source:HGNC Symbol;Acc:HGNC:19990]
ENSG00000053918	0.046	0.104	0.157	0	0.071	0.094	2	5	3	0	1	4	KCNQ1	potassium voltage-gated channel subfamily Q member 1 [Source:HGNC Symbol;Acc:HGNC:6294]
ENSG00000054116	44.785	42.407	45.489	43.24	46.325	43.373	838	855	968	784	976	780	TRAPPC3	trafficking protein particle complex subunit 3 [Source:HGNC Symbol;Acc:HGNC:19942]
ENSG00000054118	74.055	72.582	73.839	74.526	71.24	76.287	4311	4748	4989	4281	4778	4408	THRAP3	thyroid hormone receptor associated protein 3 [Source:HGNC Symbol;Acc:HGNC:22964]
ENSG00000054148	47.862	39.996	51.703	49.267	64.538	45.213	433	394	530	431	656	397	PHPT1	phosphohistidine phosphatase 1 [Source:HGNC Symbol;Acc:HGNC:30033]
ENSG00000054179	2.222	1.676	1.999	1.809	1.439	1.662	55	55	73	50	47	39	ENTPD2	ectonucleoside triphosphate diphosphohydrolase 2 [Source:HGNC Symbol;Acc:HGNC:3364]
ENSG00000054219	0	0	0	0	0	0	0	0	0	0	0	0	LY75	lymphocyte antigen 75 [Source:HGNC Symbol;Acc:HGNC:6729]
ENSG00000054267	11.976	14.07	13.932	13.423	10.233	13.25	886.53	1092.39	1132.89	930	958	915.82	ARID4B	AT-rich interaction domain 4B [Source:HGNC Symbol;Acc:HGNC:15550]
ENSG00000054277	5.793	5.406	4.697	4.792	4.841	4.837	176.66	179.82	168.66	142.09	164.3	148.52	OPN3	opsin 3 [Source:HGNC Symbol;Acc:HGNC:14007]
ENSG00000054282	1.604	3.588	2.634	3.115	3.203	3.139	62	148	113	117	136	115	SDCCAG8	SHH signaling and ciliogenesis regulator SDCCAG8 [Source:HGNC Symbol;Acc:HGNC:10671]
ENSG00000054356	0	0	0	0	0	0	0	0	0	0	0	0	PTPRN	protein tyrosine phosphatase receptor type N [Source:HGNC Symbol;Acc:HGNC:9676]
ENSG00000054392	1.525	1.533	1.614	1.439	1.657	1.63	76	92	100	73	91	82	HHAT	hedgehog acyltransferase [Source:HGNC Symbol;Acc:HGNC:18270]
ENSG00000054523	34.956	36.148	35.772	38.217	33.905	36.061	4677	5229	5508	4645	5174	4687	KIF1B	kinesin family member 1B [Source:HGNC Symbol;Acc:HGNC:16636]
ENSG00000054598	0.733	0.303	0.434	0.7	0.443	0.444	44	20	30	41	30	26	FOXC1	forkhead box C1 [Source:HGNC Symbol;Acc:HGNC:3800]
ENSG00000054611	14.146	12.52	12.846	13.338	11.961	11.637	551	546	596	490	552	430	TBC1D22A	TBC1 domain family member 22A [Source:HGNC Symbol;Acc:HGNC:1309]
ENSG00000054654	2.265	1.024	1.876	2.834	1.416	1.196	199	221	221	245	259	235	SYNE2	spectrin repeat containing nuclear envelope protein 2 [Source:HGNC Symbol;Acc:HGNC:17084]
ENSG00000054690	3.638	3.288	2.878	2.708	3.139	2.861	252	258.25	286.62	258.15	352.84	278.43	PLEKHH1	pleckstrin homology, MyTH4 and FERM domain containing H1 [Source:HGNC Symbol;Acc:HGNC:17733]
ENSG00000054793	4.558	4.418	4.817	4.837	4.625	4.893	538	575	658	559	618	566	ATP9A	ATPase phospholipid transporting 9A (putative) [Source:HGNC Symbol;Acc:HGNC:13540]
ENSG00000054796	0	0	0	0	0	0	0	0	0	0	0	0	SPO11	SPO11 initiator of meiotic double stranded breaks [Source:HGNC Symbol;Acc:HGNC:11250]
ENSG00000054803	0	0	0	0	0	0	0	0	0	0	0	0	CBLN4	cerebellin 4 precursor [Source:HGNC Symbol;Acc:HGNC:16231]
ENSG00000054938	0	0	0.568	0.082	0.172	0.102	0	0	4	2	5	1	CHRDL2	chordin like 2 [Source:HGNC Symbol;Acc:HGNC:24168]
ENSG00000054965	7.008	6.887	7.24	7.017	7.143	7.438	761	821	906	747	873	742	FAM168A	family with sequence similarity 168 member A [Source:HGNC Symbol;Acc:HGNC:28999]
ENSG00000054967	2.639	2.481	3.022	2.486	2.878	2.866	116	125	150	102	145	125	RELT	RELT TNF receptor [Source:HGNC Symbol;Acc:HGNC:13764]
ENSG00000054983	0	0	0	0	0	0	0	0	0	0	0	0	GALC	galactosylceramidase [Source:HGNC Symbol;Acc:HGNC:4115]
ENSG00000055044	63.945	70.294	67.619	77.847	73.92	84.81	1855	2196	2228	2113	2298	2354	NOP58	NOP58 ribonucleoprotein [Source:HGNC Symbol;Acc:HGNC:29926]
ENSG00000055070	55.084	57.979	57.705	51.878	54.481	57.617	2481	2736	2845	2192	2702	2331	SZRD1	SUZ RNA binding domain containing 1 [Source:HGNC Symbol;Acc:HGNC:30232]
ENSG00000055118	0	0	0.013	0	0.019	0.043	0	0	1	0	1	2	KCNH2	potassium voltage-gated channel subfamily H member 2 [Source:HGNC Symbol;Acc:HGNC:6251]
ENSG00000055130	30.409	26.622	26.871	29.831	27.925	27.748	1402	1350	1440	1317	1437	1250	CUL1	cullin 1 [Source:HGNC Symbol;Acc:HGNC:2551]
ENSG00000055147	6.186	5.78	5.309	3.877	7.774	6.111	193	204	219	156	261	195	FAM114A2	family with sequence similarity 114 member A2 [Source:HGNC Symbol;Acc:HGNC:1333]
ENSG00000055163	13.497	12.005	15.062	13.646	16.77	14.404	803	807	942	846	1144	916	CYFIP2	cytoplasmic FMR1 interacting protein 2 [Source:HGNC Symbol;Acc:HGNC:13760]
ENSG00000055208	24.787	23.702	24.23	25.234	23.604	22.893	1591	1675	1762	1545	1678	1439	TAB2	TGF-beta activated kinase 1 (MAP3K7) binding protein 2 [Source:HGNC Symbol;Acc:HGNC:17075]
ENSG00000055211	20.617	20.592	20.585	19.729	20.514	21.741	600	654	692	559	678	624	GINM1	glycoprotein integral membrane 1 [Source:HGNC Symbol;Acc:HGNC:21074]
ENSG00000055332	21.734	23.6	22.877	22.66	21.863	21.37	1179	1427	1476	1281	1439	1299	EIF2AK2	eukaryotic translation initiation factor 2 alpha kinase 2 [Source:HGNC Symbol;Acc:HGNC:9437]
ENSG00000055483	18.383	21.376	20.23	21.136	17.196	19.918	1299	1392	1505	1274	1512	1282	USP36	ubiquitin specific peptidase 36 [Source:HGNC Symbol;Acc:HGNC:20062]
ENSG00000055609	9.549	14.851	9.53	10.668	8.758	11.62	1216	1721	1567	1465	1543	1396	KMT2C	lysine methyltransferase 2C [Source:HGNC Symbol;Acc:HGNC:13726]
ENSG00000055732	0	0.021	0.069	0	0	0.024	0	1	3	0	0	1	MCOLN3	mucolipin TRP cation channel 3 [Source:HGNC Symbol;Acc:HGNC:13358]
ENSG00000055813	0	0	0	0	0	0	0	0	0	0	0	0	CCDC85A	coiled-coil domain containing 85A [Source:HGNC Symbol;Acc:HGNC:29400]
ENSG00000055917	34.276	36.668	40.286	36.239	34.835	37.612	2492	2742	2913	2463	2810	2426	PUM2	pumilio RNA binding family member 2 [Source:HGNC Symbol;Acc:HGNC:14958]
ENSG00000055950	30.647	30.666	34.627	31.903	29.772	28.848	456.35	500.05	585.9	464.75	502.49	426.56	MRPL43	mitochondrial ribosomal protein L43 [Source:HGNC Symbol;Acc:HGNC:14517]
ENSG00000055955	0.18	0.169	0.504	0.264	0.074	0.235	7.8	8.05	25.98	12	3.63	9.47	ITIH4	inter-alpha-trypsin inhibitor heavy chain 4 [Source:HGNC Symbol;Acc:HGNC:6169]
ENSG00000055957	1.442	0.624	1.008	1.083	0.809	0.951	41	30	35	28	34	31	ITIH1	inter-alpha-trypsin inhibitor heavy chain 1 [Source:HGNC Symbol;Acc:HGNC:6166]
ENSG00000056050	3.929	4.471	4.639	5.706	5.565	5.478	72	90	98	102	115	98	HPF1	histone PARylation factor 1 [Source:HGNC Symbol;Acc:HGNC:26051]
ENSG00000056097	46.766	49.26	46.735	46.752	42.028	49.889	3204	3598	3669	3112	3369	3299	ZFR	zinc finger RNA binding protein [Source:HGNC Symbol;Acc:HGNC:17277]
ENSG00000056277	1.102	1.035	0.951	1.674	1.054	1.603	77	73	68	90	82	102	ZNF280C	zinc finger protein 280C [Source:HGNC Symbol;Acc:HGNC:25955]
ENSG00000056291	0.043	0.039	0	0	0.038	0	1	1	0	0	1	0	NPFFR2	neuropeptide FF receptor 2 [Source:HGNC Symbol;Acc:HGNC:4525]
ENSG00000056487	0	0	0	0	0.034	0	0	0	0	0	2	0	PHF21B	PHD finger protein 21B [Source:HGNC Symbol;Acc:HGNC:25161]
ENSG00000056558	0.109	0.309	0.106	0.126	0.122	0.174	7	22	8	8	9	11	TRAF1	TNF receptor associated factor 1 [Source:HGNC Symbol;Acc:HGNC:12031]
ENSG00000056586	13.746	15.29	14.062	14.331	12.949	14.876	1365	1611	1593	1202	1358	1286	RC3H2	ring finger and CCCH-type domains 2 [Source:HGNC Symbol;Acc:HGNC:21461]
ENSG00000056736	38.033	39.611	41.726	36.081	40.255	35.884	1091	1272	1353	1026	1298	1020	IL17RB	interleukin 17 receptor B [Source:HGNC Symbol;Acc:HGNC:18015]
ENSG00000056972	5.006	4.679	6.339	4.54	4.344	4.816	180	182	207	130	171	172	TRAF3IP2	TRAF3 interacting protein 2 [Source:HGNC Symbol;Acc:HGNC:1343]
ENSG00000056998	3.471	3.625	3.185	3.9	3.365	3.705	167	193	175	183	183	174	GYG2	glycogenin 2 [Source:HGNC Symbol;Acc:HGNC:4700]
ENSG00000057019	36.31	35.196	33.793	32.31	31.709	31.083	3217	3491	3494	2739	3080	2729	DCBLD2	discoidin, CUB and LCCL domain containing 2 [Source:HGNC Symbol;Acc:HGNC:24627]
ENSG00000057149	0	0	0	0	0.034	0.159	0	0	0	0	1	4	SERPINB3	serpin family B member 3 [Source:HGNC Symbol;Acc:HGNC:10569]
ENSG00000057252	27.736	24.656	26.185	26.454	28.408	31.132	1051	1246	1360	1251	1385	1301	SOAT1	sterol O-acyltransferase 1 [Source:HGNC Symbol;Acc:HGNC:11177]
ENSG00000057294	10.095	9.535	8.864	9.151	10.606	9.788	624	645	599	534	737	547	PKP2	plakophilin 2 [Source:HGNC Symbol;Acc:HGNC:9024]
ENSG00000057468	0	0	0	0.021	0	0.021	0	0	0	1	0	1	MSH4	mutS homolog 4 [Source:HGNC Symbol;Acc:HGNC:7327]
ENSG00000057593	2.971	3.324	3.793	2.493	3.165	2.996	135	164	201	110	163	124	F7	coagulation factor VII [Source:HGNC Symbol;Acc:HGNC:3544]
ENSG00000057608	264.955	262.124	259.574	269.106	265.734	283.156	8782	9369	9811	8634	10002	9031	GDI2	GDP dissociation inhibitor 2 [Source:HGNC Symbol;Acc:HGNC:4227]
ENSG00000057657	0	0.012	0.044	0	0	0	0	1	2	0	0	0	PRDM1	PR/SET domain 1 [Source:HGNC Symbol;Acc:HGNC:9346]
ENSG00000057663	14.708	13.981	14.282	12.229	12.824	12.871	501	543	561	378	484	419	ATG5	autophagy related 5 [Source:HGNC Symbol;Acc:HGNC:589]
ENSG00000057704	0	0	0	0	0	0.016	0	0	0	0	0	1	TMCC3	transmembrane and coiled-coil domain family 3 [Source:HGNC Symbol;Acc:HGNC:29199]
ENSG00000057757	36.815	37.535	37.88	33.785	32.231	34.12	876	982	1039	785	862	792	PITHD1	PITH domain containing 1 [Source:HGNC Symbol;Acc:HGNC:25022]
ENSG00000057935	14.153	15.114	15.9	17.519	15.952	17.787	459	544	578	556	560	554	MTA3	metastasis associated 1 family member 3 [Source:HGNC Symbol;Acc:HGNC:23784]
ENSG00000058056	20.72	13.076	15.721	17.417	18.797	18.917	995	1000	1075	1028.01	1109	959	USP13	ubiquitin specific peptidase 13 [Source:HGNC Symbol;Acc:HGNC:12611]
ENSG00000058063	11.823	14.1	12.672	12.531	12.596	14.151	650	851	784	732	753	757	ATP11B	ATPase phospholipid transporting 11B (putative) [Source:HGNC Symbol;Acc:HGNC:13553]
ENSG00000058085	0.015	0.034	0.013	0	0.027	0.088	1	3	1	0	2	7	LAMC2	laminin subunit gamma 2 [Source:HGNC Symbol;Acc:HGNC:6493]
ENSG00000058091	0.028	0.013	0.245	0.041	0	0.079	2	1	3	3	0	6	CDK14	cyclin dependent kinase 14 [Source:HGNC Symbol;Acc:HGNC:8883]
ENSG00000058262	131.943	131.364	131.248	123.236	123.739	117.574	7095	7724.92	7950.97	6408.93	7502.97	6158.98	SEC61A1	SEC61 translocon subunit alpha 1 [Source:HGNC Symbol;Acc:HGNC:18276]
ENSG00000058272	21.706	21.734	18.831	19.525	18.538	19.344	1146	1405	1362	1139	1273	1179	PPP1R12A	protein phosphatase 1 regulatory subunit 12A [Source:HGNC Symbol;Acc:HGNC:7618]
ENSG00000058335	0.285	0.267	0.308	0.366	0.215	0.422	15	25	21	19	16	26	RASGRF1	Ras protein specific guanine nucleotide releasing factor 1 [Source:HGNC Symbol;Acc:HGNC:9875]
ENSG00000058404	0	0.07	0.042	0.016	0.099	0	0	1	3	1	7	0	CAMK2B	calcium/calmodulin dependent protein kinase II beta [Source:HGNC Symbol;Acc:HGNC:1461]
ENSG00000058453	0.953	0.871	0.829	1.293	1.051	0.928	88	82	73	106	119	80	CROCC	ciliary rootlet coiled-coil, rootletin [Source:HGNC Symbol;Acc:HGNC:21299]
ENSG00000058600	55.437	56.222	54.317	47.797	56.627	49.952	1994	2195	2320	1754	2322	1803	POLR3E	RNA polymerase III subunit E [Source:HGNC Symbol;Acc:HGNC:30347]
ENSG00000058668	0.058	0.093	0.161	0.06	0.164	0.191	5	11	14	7	13	16	ATP2B4	ATPase plasma membrane Ca2+ transporting 4 [Source:HGNC Symbol;Acc:HGNC:817]
ENSG00000058673	24.183	24.624	23.806	23.934	22.81	25.854	1824.64	2189.29	2264.47	1968.11	2322.04	2008.63	ZC3H11A	zinc finger CCCH-type containing 11A [Source:HGNC Symbol;Acc:HGNC:29093]
ENSG00000058729	10.27	8.766	15.883	14.076	13.17	13.301	470	470	550	499	566	528	RIOK2	RIO kinase 2 [Source:HGNC Symbol;Acc:HGNC:18999]
ENSG00000058799	12.469	11.886	12.875	11.819	12.436	11.252	328	350	390	306	368	293	YIPF1	Yip1 domain family member 1 [Source:HGNC Symbol;Acc:HGNC:25231]
ENSG00000058804	12.463	12.249	12.492	15.887	15.202	15.469	855	923	988	1063	1176	1036	NDC1	NDC1 transmembrane nucleoporin [Source:HGNC Symbol;Acc:HGNC:25525]
ENSG00000058866	2.768	2.249	3.095	2.216	2.748	2.765	242	216	312	189	271	236	DGKG	diacylglycerol kinase gamma [Source:HGNC Symbol;Acc:HGNC:2853]
ENSG00000059122	13.156	12.644	14.672	11.234	9.874	13.356	554	621	682	439	580	455	FLYWCH1	FLYWCH-type zinc finger 1 [Source:HGNC Symbol;Acc:HGNC:25404]
ENSG00000059145	3.616	3.911	2.894	4.652	4.562	5.006	169.93	185.74	182.76	189.85	262.89	190.21	UNKL	unk like zinc finger [Source:HGNC Symbol;Acc:HGNC:14184]
ENSG00000059377	0.307	0.479	0.701	0.287	0.358	0.318	7	13	19	4	9	7	TBXAS1	thromboxane A synthase 1 [Source:HGNC Symbol;Acc:HGNC:11609]
ENSG00000059378	13.509	13.296	14.422	12.867	13.19	12.553	604	638	719	522	649	550	PARP12	poly(ADP-ribose) polymerase family member 12 [Source:HGNC Symbol;Acc:HGNC:21919]
ENSG00000059573	83.04	82.259	80.725	82.589	85.303	80.419	4193	4562	4698	4067	4856	3964	ALDH18A1	aldehyde dehydrogenase 18 family member A1 [Source:HGNC Symbol;Acc:HGNC:9722]
ENSG00000059588	5.022	5.767	5.473	5.854	5.561	6.071	394	497	495	448	492	465	TARBP1	TAR (HIV-1) RNA binding protein 1 [Source:HGNC Symbol;Acc:HGNC:11568]
ENSG00000059691	14.419	14.719	15.628	14.837	15.879	16.542	472	566	605	495	598	528	GATB	glutamyl-tRNA amidotransferase subunit B [Source:HGNC Symbol;Acc:HGNC:8849]
ENSG00000059728	19.355	17.767	18.294	13.633	12.891	12.421	1574	1610	1744	1098	1203	978	MXD1	MAX dimerization protein 1 [Source:HGNC Symbol;Acc:HGNC:6761]
ENSG00000059758	10.005	10.54	12.988	9.928	9.434	9.069	545	586	621	500	568	508	CDK17	cyclin dependent kinase 17 [Source:HGNC Symbol;Acc:HGNC:8750]
ENSG00000059769	5.105	5.761	5.542	6.153	5.566	6.279	186.9	228.03	227.11	210.39	223.25	222.65	DNAJC25	DnaJ heat shock protein family (Hsp40) member C25 [Source:HGNC Symbol;Acc:HGNC:34187]
ENSG00000059804	21.868	20.778	22.522	16.835	19.52	17.661	1261.29	1316.34	1497.5	947.06	1269.51	994.42	SLC2A3	solute carrier family 2 member 3 [Source:HGNC Symbol;Acc:HGNC:11007]
ENSG00000059915	0.039	0.032	0.068	0.089	0.035	0.053	2	2	4	5	2	3	PSD	pleckstrin and Sec7 domain containing [Source:HGNC Symbol;Acc:HGNC:9507]
ENSG00000060069	4.137	3.781	3.618	3.188	3.658	4.165	226	229	223	172	229	222	CTDP1	CTD phosphatase subunit 1 [Source:HGNC Symbol;Acc:HGNC:2498]
ENSG00000060138	62.502	62.343	58.547	58.261	64.226	60.053	1652	1810	1763	1470	1881	1569	YBX3	Y-box binding protein 3 [Source:HGNC Symbol;Acc:HGNC:2428]
ENSG00000060140	0	0.022	0	0	0	0	0	1	0	0	0	0	STYK1	serine/threonine/tyrosine kinase 1 [Source:HGNC Symbol;Acc:HGNC:18889]
ENSG00000060237	47.508	52.887	48.027	47.312	42.594	46.287	5254	6321	6145	5059	5496	4830	WNK1	WNK lysine deficient protein kinase 1 [Source:HGNC Symbol;Acc:HGNC:14540]
ENSG00000060339	50.078	48.39	47.626	47.305	46.523	55.869	2552	2767	2925	2564	2865	2939	CCAR1	cell division cycle and apoptosis regulator 1 [Source:HGNC Symbol;Acc:HGNC:24236]
ENSG00000060491	27.205	26.647	26.958	25.698	26.563	27.099	1006	1084	1147	920	1106	974	OGFR	opioid growth factor receptor [Source:HGNC Symbol;Acc:HGNC:15768]
ENSG00000060558	0.029	0	0	0	0.026	0.105	1	0	0	0	1	2	GNA15	G protein subunit alpha 15 [Source:HGNC Symbol;Acc:HGNC:4383]
ENSG00000060566	15.497	16.318	17.721	15.552	15.787	15.306	556	663	742	547	646	528	CREB3L3	cAMP responsive element binding protein 3 like 3 [Source:HGNC Symbol;Acc:HGNC:18855]
ENSG00000060642	10.124	8.135	9.065	8.499	6.893	7.867	274	295	326	239	280	254	PIGV	phosphatidylinositol glycan anchor biosynthesis class V [Source:HGNC Symbol;Acc:HGNC:26031]
ENSG00000060656	18.877	19.42	19.376	19.545	19.972	18.663	1562	1788	1857	1599	1889	1520	PTPRU	protein tyrosine phosphatase receptor type U [Source:HGNC Symbol;Acc:HGNC:9683]
ENSG00000060688	31.061	27.679	29.005	32.05	34.614	32.4	756	740	813	758	950	768	SNRNP40	small nuclear ribonucleoprotein U5 subunit 40 [Source:HGNC Symbol;Acc:HGNC:30857]
ENSG00000060709	0	0	0	0	0	0	0	0	0	0	0	0	RIMBP2	RIMS binding protein 2 [Source:HGNC Symbol;Acc:HGNC:30339]
ENSG00000060718	0	0	0	0.026	0	0	0	0	0	2	0	0	COL11A1	collagen type XI alpha 1 chain [Source:HGNC Symbol;Acc:HGNC:2186]
ENSG00000060749	12.003	15.679	11.586	12.586	12.58	12.781	1315	1595	1583	1361	1577	1462	QSER1	glutamine and serine rich 1 [Source:HGNC Symbol;Acc:HGNC:26154]
ENSG00000060762	51.84	49.944	49.924	55.367	56.792	59.861	710	750	786	737	876	799	MPC1	mitochondrial pyruvate carrier 1 [Source:HGNC Symbol;Acc:HGNC:21606]
ENSG00000060971	67.369	66.43	69.048	68.988	70.411	65.898	1644.92	1773.97	1971.99	1658.88	1955.93	1578.98	ACAA1	acetyl-CoA acyltransferase 1 [Source:HGNC Symbol;Acc:HGNC:82]
ENSG00000060982	0.921	0.7	1.204	1.627	0.8	0.592	73	57	82	70	63	49	BCAT1	branched chain amino acid transaminase 1 [Source:HGNC Symbol;Acc:HGNC:976]
ENSG00000061273	8.031	7.046	9.295	8.545	8.909	7.319	477	459	486	442	507	422	HDAC7	histone deacetylase 7 [Source:HGNC Symbol;Acc:HGNC:14067]
ENSG00000061337	0	0	0	0	0	0.012	0	0	0	0	0	1	LZTS1	leucine zipper tumor suppressor 1 [Source:HGNC Symbol;Acc:HGNC:13861]
ENSG00000061455	0.007	0.02	0	0.123	0	0	1	3	0	2	0	0	PRDM6	PR/SET domain 6 [Source:HGNC Symbol;Acc:HGNC:9350]
ENSG00000061492	0	0	0	0	0	0	0	0	0	0	0	0	WNT8A	Wnt family member 8A [Source:HGNC Symbol;Acc:HGNC:12788]
ENSG00000061656	0.973	1.139	1.108	0.265	1.06	0.353	17	26	22	6	18	8	SPAG4	sperm associated antigen 4 [Source:HGNC Symbol;Acc:HGNC:11214]
ENSG00000061676	81	80.693	80.929	74.414	74.213	80.039	6373	6966	7325	5668	6592	6121	NCKAP1	NCK associated protein 1 [Source:HGNC Symbol;Acc:HGNC:7666]
ENSG00000061794	53.235	50.434	56.687	61.72	61.308	59.844	1464	1517	1763	1656	1890	1597	MRPS35	mitochondrial ribosomal protein S35 [Source:HGNC Symbol;Acc:HGNC:16635]
ENSG00000061918	0	0	0	0	0	0	0	0	0	0	0	0	GUCY1B1	guanylate cyclase 1 soluble subunit beta 1 [Source:HGNC Symbol;Acc:HGNC:4687]
ENSG00000061936	14.664	13.682	13.762	14.848	15.004	12.93	673	710	765	676	767	610	SFSWAP	splicing factor SWAP [Source:HGNC Symbol;Acc:HGNC:10790]
ENSG00000061938	1.669	1.837	3.173	2.164	1.678	1.412	97	122	156	137	115	88	TNK2	tyrosine kinase non receptor 2 [Source:HGNC Symbol;Acc:HGNC:19297]
ENSG00000061987	10.276	11.73	11.501	11.338	10.74	11.491	978	1201	1230	1053	1168	1085	MON2	MON2 homolog, regulator of endosome-to-Golgi trafficking [Source:HGNC Symbol;Acc:HGNC:29177]
ENSG00000062038	0.018	0.033	0	0	0	0.019	1	2	0	0	0	1	CDH3	cadherin 3 [Source:HGNC Symbol;Acc:HGNC:1762]
ENSG00000062096	0	0	0	0	0	0	0	0	0	0	0	0	ARSF	arylsulfatase F [Source:HGNC Symbol;Acc:HGNC:721]
ENSG00000062194	25.465	26.139	26.2	24.823	25.206	25.771	1030	1192	1269	1017	1153	1044	GPBP1	GC-rich promoter binding protein 1 [Source:HGNC Symbol;Acc:HGNC:29520]
ENSG00000062282	19.41	20.014	18.802	19.471	20.733	21.595	699	711	739	653	776	634	DGAT2	diacylglycerol O-acyltransferase 2 [Source:HGNC Symbol;Acc:HGNC:16940]
ENSG00000062370	0.783	1.076	1.006	0.898	1.59	1.368	41	61	64	43.82	54	70	ZNF112	zinc finger protein 112 [Source:HGNC Symbol;Acc:HGNC:12892]
ENSG00000062485	105.148	106.724	103.943	109.437	112.188	107.728	4044.77	4602.88	4815.41	4111.32	4948.8	4145	CS	citrate synthase [Source:HGNC Symbol;Acc:HGNC:2422]
ENSG00000062524	0	0	0.02	0	0	0	0	0	1	0	0	0	LTK	leukocyte receptor tyrosine kinase [Source:HGNC Symbol;Acc:HGNC:6721]
ENSG00000062582	36.148	32.157	32.123	31.263	35.411	33.044	366	358.76	376.82	313.7	409.35	329	MRPS24	mitochondrial ribosomal protein S24 [Source:HGNC Symbol;Acc:HGNC:14510]
ENSG00000062598	18.279	20.259	19.658	18.21	18.778	17.999	915	1119	1144	915	1030	897	ELMO2	engulfment and cell motility 2 [Source:HGNC Symbol;Acc:HGNC:17233]
ENSG00000062650	24.133	24.494	24.191	24.808	25.057	27.585	2295	2540	2638	2301	2630	2515	WAPL	WAPL cohesin release factor [Source:HGNC Symbol;Acc:HGNC:23293]
ENSG00000062716	63.218	63.348	57.646	64.862	60.63	51.34	2667	2959	3049	2639	2918	2525	VMP1	vacuole membrane protein 1 [Source:HGNC Symbol;Acc:HGNC:29559]
ENSG00000062725	20.472	25.281	21.356	19.785	18.814	22.027	1124	1449	1481	1060	1217	1127	APPBP2	amyloid beta precursor protein binding protein 2 [Source:HGNC Symbol;Acc:HGNC:622]
ENSG00000062822	5.494	5.136	6.213	5.322	4.774	4.98	285	295	370	269	280	252	POLD1	DNA polymerase delta 1, catalytic subunit [Source:HGNC Symbol;Acc:HGNC:9175]
ENSG00000063015	0.038	0	0	0.016	0.056	0.039	2	0	0	1	4	2	SEZ6	seizure related 6 homolog [Source:HGNC Symbol;Acc:HGNC:15955]
ENSG00000063046	310.241	308.85	323.034	322.82	318.193	320.922	12263	13114	14247	12112	13837	12346	EIF4B	eukaryotic translation initiation factor 4B [Source:HGNC Symbol;Acc:HGNC:3285]
ENSG00000063127	0.023	0.021	0	0	0	0.047	1	1	0	0	0	2	SLC6A16	solute carrier family 6 member 16 [Source:HGNC Symbol;Acc:HGNC:13622]
ENSG00000063169	1.167	1.35	1.093	1.328	1.314	1.076	100	128	108	111	127	90	BICRA	BRD4 interacting chromatin remodeling complex associated protein [Source:HGNC Symbol;Acc:HGNC:4332]
ENSG00000063176	4.492	4.02	3.275	2.597	4.306	3.273	119.62	145.3	129.98	93.23	165.29	113	SPHK2	sphingosine kinase 2 [Source:HGNC Symbol;Acc:HGNC:18859]
ENSG00000063177	321.668	304.45	316.912	306.138	347.021	289.104	3116	3244	3545	2900	3794	2740	RPL18	ribosomal protein L18 [Source:HGNC Symbol;Acc:HGNC:10310]
ENSG00000063180	0	0.035	0	0	0.069	0.04	0	1	0	0	2	1	CA11	carbonic anhydrase 11 [Source:HGNC Symbol;Acc:HGNC:1370]
ENSG00000063241	21.531	21.891	20.416	17.606	21.873	17.742	389	443	428	323	447	332	ISOC2	isochorismatase domain containing 2 [Source:HGNC Symbol;Acc:HGNC:26278]
ENSG00000063244	63.146	62.918	61.354	62.794	70.451	60	2244	2415	2588	2196	2670	2119	U2AF2	U2 small nuclear RNA auxiliary factor 2 [Source:HGNC Symbol;Acc:HGNC:23156]
ENSG00000063245	38.591	39.502	39.97	31.101	37.823	30.513	1789	1967	2091	1441	1930	1377	EPN1	epsin 1 [Source:HGNC Symbol;Acc:HGNC:21604]
ENSG00000063322	11.558	10.37	10.837	11.259	10.052	10.696	621	612	663	590	609	561	MED29	mediator complex subunit 29 [Source:HGNC Symbol;Acc:HGNC:23074]
ENSG00000063438	0.16	0.219	0.229	0.562	0.189	0.104	10	20	13	16	15	3.58	AHRR	aryl-hydrocarbon receptor repressor [Source:HGNC Symbol;Acc:HGNC:346]
ENSG00000063515	0	0	0.044	0	0	0	0	0	2	0	0	0	GSC2	goosecoid homeobox 2 [Source:HGNC Symbol;Acc:HGNC:4613]
ENSG00000063587	2.919	2.87	2.681	2.914	2.722	3.113	281	305	299	275	297	294	ZNF275	zinc finger protein 275 [Source:HGNC Symbol;Acc:HGNC:13069]
ENSG00000063601	4.704	5.226	6.909	4.109	6.102	5.61	253	293	302	224	296	252	MTMR1	myotubularin related protein 1 [Source:HGNC Symbol;Acc:HGNC:7449]
ENSG00000063660	7.993	7.196	6.098	5.982	6.519	6.049	413	443	394	327	412	331	GPC1	glypican 1 [Source:HGNC Symbol;Acc:HGNC:4449]
ENSG00000063761	4.138	3.336	4.231	2.781	3.559	3.002	89	89	114	63	99	77	ADCK1	aarF domain containing kinase 1 [Source:HGNC Symbol;Acc:HGNC:19038]
ENSG00000063854	46.421	44.732	51.076	44.332	43.755	42.083	843	872	1066.01	744.05	865	736	HAGH	hydroxyacylglutathione hydrolase [Source:HGNC Symbol;Acc:HGNC:4805]
ENSG00000063978	21.291	20.219	25.041	23.646	20.331	21.054	918	965	1084	852	949	846	RNF4	ring finger protein 4 [Source:HGNC Symbol;Acc:HGNC:10067]
ENSG00000064012	20.562	19.348	19.099	21.002	19.783	21.753	667	721	740	658	755	696	CASP8	caspase 8 [Source:HGNC Symbol;Acc:HGNC:1509]
ENSG00000064042	0.022	0	0	0	0	0	1	0	0	0	0	0	LIMCH1	LIM and calponin homology domains 1 [Source:HGNC Symbol;Acc:HGNC:29191]
ENSG00000064102	19.407	23.805	21.032	20.112	21.736	25.563	691	878	859	739	928	887	INTS13	integrator complex subunit 13 [Source:HGNC Symbol;Acc:HGNC:20174]
ENSG00000064115	133.81	135.279	136.914	134.87	130.213	125.73	2886	3003	3158	2968	3566	2902	TM7SF3	transmembrane 7 superfamily member 3 [Source:HGNC Symbol;Acc:HGNC:23049]
ENSG00000064195	0	0	0	0	0.212	0	0	0	0	0	3	0	DLX3	distal-less homeobox 3 [Source:HGNC Symbol;Acc:HGNC:2916]
ENSG00000064199	0.46	0.939	0.495	0.68	0.8	0.792	25	56	31	36	49	42	SPA17	sperm autoantigenic protein 17 [Source:HGNC Symbol;Acc:HGNC:11210]
ENSG00000064201	0	0	0	0.054	0	0	0	0	0	1	0	0	TSPAN32	tetraspanin 32 [Source:HGNC Symbol;Acc:HGNC:13410]
ENSG00000064205	0	0	0	0	0	0	0	0	0	0	0	0	CCN5	cellular communication network factor 5 [Source:HGNC Symbol;Acc:HGNC:12770]
ENSG00000064218	0	0	0	0	0	0	0	0	0	0	0	0	DMRT3	doublesex and mab-3 related transcription factor 3 [Source:HGNC Symbol;Acc:HGNC:13909]
ENSG00000064225	8.529	6.571	7.137	5.611	5.62	8.092	246	285	254	209	263	242	ST3GAL6	ST3 beta-galactoside alpha-2,3-sialyltransferase 6 [Source:HGNC Symbol;Acc:HGNC:18080]
ENSG00000064270	0	0	0	0	0	0	0	0	0	0	0	0	ATP2C2	ATPase secretory pathway Ca2+ transporting 2 [Source:HGNC Symbol;Acc:HGNC:29103]
ENSG00000064300	0.058	0.16	0.135	0.203	0.069	0.14	3	9	8	9	4	7	NGFR	nerve growth factor receptor [Source:HGNC Symbol;Acc:HGNC:7809]
ENSG00000064309	1.185	1.867	1.418	1.326	1.316	1.457	138	193	156	118	127	127	CDON	cell adhesion associated, oncogene regulated [Source:HGNC Symbol;Acc:HGNC:17104]
ENSG00000064313	10.909	12.231	11.642	12.226	10.787	12.328	827	1029	1007	867	914	909	TAF2	TATA-box binding protein associated factor 2 [Source:HGNC Symbol;Acc:HGNC:11536]
ENSG00000064393	16.481	18.963	16.803	15.475	15.166	15.824	3604	4332	4058	3305	3650	3360	HIPK2	homeodomain interacting protein kinase 2 [Source:HGNC Symbol;Acc:HGNC:14402]
ENSG00000064419	23.873	23.801	26.064	23.726	22.856	22.557	1562	1703	1935	1513	1672	1428	TNPO3	transportin 3 [Source:HGNC Symbol;Acc:HGNC:17103]
ENSG00000064489	0.937	0.368	0.843	0.784	0.983	1.947	21.94	8.57	24.73	16.21	27.79	42.52	BORCS8-MEF2B	BORCS8-MEF2B readthrough [Source:HGNC Symbol;Acc:HGNC:39979]
ENSG00000064490	17.287	15.829	15.946	17.228	17.382	14.219	271.56	259	285.95	257	286.7	217.36	RFXANK	regulatory factor X associated ankyrin containing protein [Source:HGNC Symbol;Acc:HGNC:9987]
ENSG00000064545	10.291	10.193	8.073	7.743	12.03	11.33	232	241	226	170	268	184	TMEM161A	transmembrane protein 161A [Source:HGNC Symbol;Acc:HGNC:26020]
ENSG00000064547	0.489	0.539	0.465	0.689	0.534	0.228	14	17	9	9	13	6	LPAR2	lysophosphatidic acid receptor 2 [Source:HGNC Symbol;Acc:HGNC:3168]
ENSG00000064601	246.248	245.55	239.491	231.756	235.021	221.024	6983.15	7649.82	7828.35	6422.48	7513.63	6095.15	CTSA	cathepsin A [Source:HGNC Symbol;Acc:HGNC:9251]
ENSG00000064607	15.891	19.187	15.63	17.211	17.344	17.621	1132	1449.19	1301	1235	1364	1241	SUGP2	SURP and G-patch domain containing 2 [Source:HGNC Symbol;Acc:HGNC:18641]
ENSG00000064651	4.986	6	5.993	5.929	5.637	6.301	443	522	596	494	555	524	SLC12A2	solute carrier family 12 member 2 [Source:HGNC Symbol;Acc:HGNC:10911]
ENSG00000064652	12.591	13.286	15.652	11.921	12.109	11.76	263	284	346	247	301	229	SNX24	sorting nexin 24 [Source:HGNC Symbol;Acc:HGNC:21533]
ENSG00000064655	0	0	0	0	0	0	0	0	0	0	0	0	EYA2	EYA transcriptional coactivator and phosphatase 2 [Source:HGNC Symbol;Acc:HGNC:3520]
ENSG00000064666	51.273	54.289	52.867	56.398	52.921	52.738	1642	1910	1947	1704	1909	1599	CNN2	calponin 2 [Source:HGNC Symbol;Acc:HGNC:2156]
ENSG00000064687	3.137	2.381	2.829	3.212	3.384	3.711	212	242	248	208	238	239	ABCA7	ATP binding cassette subfamily A member 7 [Source:HGNC Symbol;Acc:HGNC:37]
ENSG00000064692	0	0	0	0	0.034	0	0	0	0	0	1	0	SNCAIP	synuclein alpha interacting protein [Source:HGNC Symbol;Acc:HGNC:11139]
ENSG00000064703	9.536	8.655	9.685	9.851	9.428	10.684	426	420	488	422	468	454	DDX20	DEAD-box helicase 20 [Source:HGNC Symbol;Acc:HGNC:2743]
ENSG00000064726	35.34	36.023	32.121	33.416	32.587	33.246	1582	1826	1739	1520	1719	1506	BTBD1	BTB domain containing 1 [Source:HGNC Symbol;Acc:HGNC:1120]
ENSG00000064763	0.064	0.102	0.074	0.088	0.057	0.038	3	6	4	4	3	1	FAR2	fatty acyl-CoA reductase 2 [Source:HGNC Symbol;Acc:HGNC:25531]
ENSG00000064787	0.434	0.293	0.259	0.206	0.303	0.34	16	16	6	10	17	16	BCAS1	brain enriched myelin associated protein 1 [Source:HGNC Symbol;Acc:HGNC:974]
ENSG00000064835	0	0	0	0	0	0	0	0	0	0	0	0	POU1F1	POU class 1 homeobox 1 [Source:HGNC Symbol;Acc:HGNC:9210]
ENSG00000064886	0.141	0	0	0.192	0.143	0.096	3	0	0	4	4	2	CHI3L2	chitinase 3 like 2 [Source:HGNC Symbol;Acc:HGNC:1933]
ENSG00000064932	14.187	13.643	13.502	13.123	14.554	10.9	909	965	995	852	1058	738	SBNO2	strawberry notch homolog 2 [Source:HGNC Symbol;Acc:HGNC:29158]
ENSG00000064933	16.274	16.25	15.659	19.409	17.027	19.846	696	806	774	823	852	876	PMS1	PMS1 homolog 1, mismatch repair system component [Source:HGNC Symbol;Acc:HGNC:9121]
ENSG00000064961	10.726	10.702	9.766	4.982	7.733	7.422	240	251	233	103	187	155	HMG20B	high mobility group 20B [Source:HGNC Symbol;Acc:HGNC:5002]
ENSG00000064989	0.033	0.03	0.011	0	0	0.034	1	1	1	0	0	1	CALCRL	calcitonin receptor like receptor [Source:HGNC Symbol;Acc:HGNC:16709]
ENSG00000064995	19.109	16.152	14.623	16.516	20.122	18.699	517	489	471	439	625	477	TAF11	TATA-box binding protein associated factor 11 [Source:HGNC Symbol;Acc:HGNC:11544]
ENSG00000064999	8.445	8.05	8.26	7.474	8.257	7.683	768	812	864	678	833	704	ANKS1A	ankyrin repeat and sterile alpha motif domain containing 1A [Source:HGNC Symbol;Acc:HGNC:20961]
ENSG00000065000	52.839	51.677	51.843	50.574	48.015	48.215	3788	4120	4317	3420	3879	3359	AP3D1	adaptor related protein complex 3 subunit delta 1 [Source:HGNC Symbol;Acc:HGNC:568]
ENSG00000065029	4.037	4.004	3.448	5.229	4.271	4.49	145	165	153	182	171	150	ZNF76	zinc finger protein 76 [Source:HGNC Symbol;Acc:HGNC:13149]
ENSG00000065054	16.229	15.047	16.664	12.922	12.275	13.195	359	364	393	271	296	266	SLC9A3R2	SLC9A3 regulator 2 [Source:HGNC Symbol;Acc:HGNC:11076]
ENSG00000065057	11.232	10.332	11.308	11.3	10.649	10.329	168	175	206	176	185	156	NTHL1	nth like DNA glycosylase 1 [Source:HGNC Symbol;Acc:HGNC:8028]
ENSG00000065060	17.339	17.168	17.248	16.348	16.17	16.127	2500	2719	2867	2299	2629	2270	UHRF1BP1	UHRF1 binding protein 1 [Source:HGNC Symbol;Acc:HGNC:21216]
ENSG00000065135	10.572	10.299	11.023	10.411	10.319	10.123	1441	1542	1732	1384	1586	1347	GNAI3	G protein subunit alpha i3 [Source:HGNC Symbol;Acc:HGNC:4387]
ENSG00000065150	75.513	73.651	71.671	80.402	77.939	83.192	4695	5069	5128	4896	5505	5110	IPO5	importin 5 [Source:HGNC Symbol;Acc:HGNC:6402]
ENSG00000065154	51.167	50.544	52.12	57.308	55.529	58.341	1571	1704	1844	1717	1921	1746	OAT	ornithine aminotransferase [Source:HGNC Symbol;Acc:HGNC:8091]
ENSG00000065183	7.228	9.372	8.609	7.58	9.206	11.231	906	1046	1125	1013	1090	1048	WDR3	WD repeat domain 3 [Source:HGNC Symbol;Acc:HGNC:12755]
ENSG00000065243	18.681	19.697	20.184	18.782	18.77	17.86	1631	1769	1892	1534	1579	1499	PKN2	protein kinase N2 [Source:HGNC Symbol;Acc:HGNC:9406]
ENSG00000065268	22.004	20.807	20.03	20.134	19.884	19.333	494	518	517	447	509	428	WDR18	WD repeat domain 18 [Source:HGNC Symbol;Acc:HGNC:17956]
ENSG00000065308	35.027	35.66	33.952	31.201	32.232	31.115	3720	4160	4157	3232	3860	3226	TRAM2	translocation associated membrane protein 2 [Source:HGNC Symbol;Acc:HGNC:16855]
ENSG00000065320	0	0.02	0.019	0	0.02	0.011	0	2	2	0	2	1	NTN1	netrin 1 [Source:HGNC Symbol;Acc:HGNC:8029]
ENSG00000065325	0.109	0.067	0.055	0.016	0.093	0.147	5	4	4	1	6	6	GLP2R	glucagon like peptide 2 receptor [Source:HGNC Symbol;Acc:HGNC:4325]
ENSG00000065328	5.919	6.909	6.333	8.811	9.119	9.579	330	355	416	476	597	530	MCM10	minichromosome maintenance 10 replication initiation factor [Source:HGNC Symbol;Acc:HGNC:18043]
ENSG00000065357	1.345	1.933	2.385	1.538	2.121	2.023	43	48	54	32	35	33	DGKA	diacylglycerol kinase alpha [Source:HGNC Symbol;Acc:HGNC:2849]
ENSG00000065361	56.043	54.48	55.363	47.93	48.198	50.995	3868	4262	4309	3303	3889	3403	ERBB3	erb-b2 receptor tyrosine kinase 3 [Source:HGNC Symbol;Acc:HGNC:3431]
ENSG00000065371	0	0	0	0	0	0	0	0	0	0	0	0	ROPN1	rhophilin associated tail protein 1 [Source:HGNC Symbol;Acc:HGNC:17692]
ENSG00000065413	0.066	0.105	0.106	0.027	0.352	0.028	3	1	3	2	15	3	ANKRD44	ankyrin repeat domain 44 [Source:HGNC Symbol;Acc:HGNC:25259]
ENSG00000065427	77.601	78.746	77.209	78.686	80.877	76.476	2345	2586	2683	2329	2763	2275	KARS1	lysyl-tRNA synthetase 1 [Source:HGNC Symbol;Acc:HGNC:6215]
ENSG00000065457	8.681	7.723	8.317	5.31	5.653	4.77	373	411	399	320	396	249	ADAT1	adenosine deaminase tRNA specific 1 [Source:HGNC Symbol;Acc:HGNC:228]
ENSG00000065485	18.866	20.631	20.239	18.983	19.871	19.007	522	623	644	512	622	511	PDIA5	protein disulfide isomerase family A member 5 [Source:HGNC Symbol;Acc:HGNC:24811]
ENSG00000065491	5.42	5.781	6.131	5.714	5.086	5.396	282.77	331.31	368.8	290.8	299.22	274.85	TBC1D22B	TBC1 domain family member 22B [Source:HGNC Symbol;Acc:HGNC:21602]
ENSG00000065518	65.127	61.98	66.443	79.83	72.235	63.616	643	674	762	757	813	617	NDUFB4	NADH:ubiquinone oxidoreductase subunit B4 [Source:HGNC Symbol;Acc:HGNC:7699]
ENSG00000065526	17.72	18.47	17.459	17.259	18.041	18.482	3039	3438	3472	2916	3363	3033	SPEN	spen family transcriptional repressor [Source:HGNC Symbol;Acc:HGNC:17575]
ENSG00000065534	7.725	8.405	8.22	7.635	7.568	7.23	672	700	727	653	697	586	MYLK	myosin light chain kinase [Source:HGNC Symbol;Acc:HGNC:7590]
ENSG00000065548	86.622	88.007	84.124	93.105	89.008	95.56	2651	2955	2965	2756	3072	2835	ZC3H15	zinc finger CCCH-type containing 15 [Source:HGNC Symbol;Acc:HGNC:29528]
ENSG00000065559	19.93	22.373	20.136	20.605	19.459	21.334	1007	1198	1192	989	1099	1026	MAP2K4	mitogen-activated protein kinase kinase 4 [Source:HGNC Symbol;Acc:HGNC:6844]
ENSG00000065600	4.501	5.43	3.649	4.867	4.938	4.998	157	205	143	169	187	161	PACC1	proton activated chloride channel 1 [Source:HGNC Symbol;Acc:HGNC:25593]
ENSG00000065609	0	0	0	0.153	0	0	0	0	0	2	0	0	SNAP91	synaptosome associated protein 91 [Source:HGNC Symbol;Acc:HGNC:14986]
ENSG00000065613	21.572	21.819	21.855	21.117	21.039	22.558	2500	2776	2919	2388	2748	2550	SLK	STE20 like kinase [Source:HGNC Symbol;Acc:HGNC:11088]
ENSG00000065615	5.419	5.272	5.587	7.389	5.736	5.823	368	398	421	395	404	367	CYB5R4	cytochrome b5 reductase 4 [Source:HGNC Symbol;Acc:HGNC:20147]
ENSG00000065618	0	0	0	0	0	0.041	0	0	0	0	0	1	COL17A1	collagen type XVII alpha 1 chain [Source:HGNC Symbol;Acc:HGNC:2194]
ENSG00000065621	0.585	0.75	0.485	0.435	0.32	0.465	22	30	17	19	19	20	GSTO2	glutathione S-transferase omega 2 [Source:HGNC Symbol;Acc:HGNC:23064]
ENSG00000065665	6.309	6.931	5.73	6.386	5.442	4.446	187.01	198	189.41	191	201	146	SEC61A2	SEC61 translocon subunit alpha 2 [Source:HGNC Symbol;Acc:HGNC:17702]
ENSG00000065675	0.143	0.351	0.056	0.274	0.127	0.211	7	18	3	13	7	10	PRKCQ	protein kinase C theta [Source:HGNC Symbol;Acc:HGNC:9410]
ENSG00000065717	0	0	0	0	0.053	0.03	0	0	0	0	2	1	TLE2	TLE family member 2, transcriptional corepressor [Source:HGNC Symbol;Acc:HGNC:11838]
ENSG00000065802	14.308	14.918	14.43	15.433	14.214	12.117	789	909	961	854	864	734	ASB1	ankyrin repeat and SOCS box containing 1 [Source:HGNC Symbol;Acc:HGNC:16011]
ENSG00000065809	57.119	58.578	57.888	51.988	51.004	53.234	2069	2356	2396	1819	2167	1954	FAM107B	family with sequence similarity 107 member B [Source:HGNC Symbol;Acc:HGNC:23726]
ENSG00000065833	0	0.018	0	0	0	0.02	0	1	0	0	0	1	ME1	malic enzyme 1 [Source:HGNC Symbol;Acc:HGNC:6983]
ENSG00000065882	18.498	16.214	16.629	16.953	16.919	16.642	632	722	760	651	766	651	TBC1D1	TBC1 domain family member 1 [Source:HGNC Symbol;Acc:HGNC:11578]
ENSG00000065883	13.04	13.716	13.061	11.807	12.209	12.189	948	1014	1046	824	955	892	CDK13	cyclin dependent kinase 13 [Source:HGNC Symbol;Acc:HGNC:1733]
ENSG00000065911	135.226	129.233	128.627	119.827	121.388	124.572	3570.7	3873.51	4058.48	3253	3675	3354	MTHFD2	methylenetetrahydrofolate dehydrogenase (NADP+ dependent) 2, methenyltetrahydrofolate cyclohydrolase [Source:HGNC Symbol;Acc:HGNC:7434]
ENSG00000065923	1.682	1.444	1.495	1.76	1.469	1.696	232	224	259	258	249	241	SLC9A7	solute carrier family 9 member A7 [Source:HGNC Symbol;Acc:HGNC:17123]
ENSG00000065970	3.796	4.284	3.97	3.411	3.174	3.63	316	384	381	277	298	295	FOXJ2	forkhead box J2 [Source:HGNC Symbol;Acc:HGNC:24818]
ENSG00000065978	745.213	745.434	747.275	780.644	805.991	793.054	19153	21093	22193	19522	23287	19909	YBX1	Y-box binding protein 1 [Source:HGNC Symbol;Acc:HGNC:8014]
ENSG00000065989	2.221	2.28	2.904	2.64	2.837	2.204	110	131	166	132	151	102	PDE4A	phosphodiesterase 4A [Source:HGNC Symbol;Acc:HGNC:8780]
ENSG00000066027	29.179	28.445	30.224	28.837	27.297	27.636	1427	1528	1704	1266	1483	1260	PPP2R5A	protein phosphatase 2 regulatory subunit B'alpha [Source:HGNC Symbol;Acc:HGNC:9309]
ENSG00000066032	0.046	0	0	0	0.037	0	2	0	0	0	2	0	CTNNA2	catenin alpha 2 [Source:HGNC Symbol;Acc:HGNC:2510]
ENSG00000066044	35.816	37.519	37.241	40.697	39.288	38.068	1172	1311	1373	1252	1468	1170	ELAVL1	ELAV like RNA binding protein 1 [Source:HGNC Symbol;Acc:HGNC:3312]
ENSG00000066056	0.239	0.387	0.34	0.192	0.406	0.14	14	19	23	11	12	8	TIE1	tyrosine kinase with immunoglobulin like and EGF like domains 1 [Source:HGNC Symbol;Acc:HGNC:11809]
ENSG00000066084	29.178	31.769	30.329	28.689	28.999	29.473	3828	4578	4587	3671	4290	3762	DIP2B	disco interacting protein 2 homolog B [Source:HGNC Symbol;Acc:HGNC:29284]
ENSG00000066117	50.505	46.825	47.223	48.308	46.009	47.256	1592	1595	1803	1481	1698	1432	SMARCD1	SWI/SNF related, matrix associated, actin dependent regulator of chromatin, subfamily d, member 1 [Source:HGNC Symbol;Acc:HGNC:11106]
ENSG00000066135	25.341	24.459	23.272	25.445	23.137	24.033	1562	1681	1645	1419	1586	1431	KDM4A	lysine demethylase 4A [Source:HGNC Symbol;Acc:HGNC:22978]
ENSG00000066136	33.242	32.575	32.161	30.599	30.216	32.242	874	930	938	778	897	853	NFYC	nuclear transcription factor Y subunit gamma [Source:HGNC Symbol;Acc:HGNC:7806]
ENSG00000066185	0.477	0.121	0.114	0.136	0.235	0.09	11	3	3	3	6	2	ZMYND12	zinc finger MYND-type containing 12 [Source:HGNC Symbol;Acc:HGNC:21192]
ENSG00000066230	2.26	2.091	1.95	2.008	2.127	2.16	177.27	179.18	175.38	152.75	188.97	164.51	SLC9A3	solute carrier family 9 member A3 [Source:HGNC Symbol;Acc:HGNC:11073]
ENSG00000066248	7.606	9.107	8.517	8.754	8.631	9.478	365	476	451	406	467	444	NGEF	neuronal guanine nucleotide exchange factor [Source:HGNC Symbol;Acc:HGNC:7807]
ENSG00000066279	6.443	6.745	6.827	8.059	7.374	9.123	1027	1129	1183	1191	1224	1328	ASPM	assembly factor for spindle microtubules [Source:HGNC Symbol;Acc:HGNC:19048]
ENSG00000066294	0	0	0	0	0	0.009	0	0	0	0	0	1	CD84	CD84 molecule [Source:HGNC Symbol;Acc:HGNC:1704]
ENSG00000066322	74.804	71.511	72.063	67.171	75.491	68.981	1665	1748	1851	1461	1897	1496	ELOVL1	ELOVL fatty acid elongase 1 [Source:HGNC Symbol;Acc:HGNC:14418]
ENSG00000066336	0.048	0	0	0	0	0	1	0	0	0	0	0	SPI1	Spi-1 proto-oncogene [Source:HGNC Symbol;Acc:HGNC:11241]
ENSG00000066379	11.839	9.597	14.611	8.567	15.985	14.609	146	129	206	101	222	174	POLR1H	RNA polymerase I subunit H [Source:HGNC Symbol;Acc:HGNC:13182]
ENSG00000066382	0	0	0	0	0	0	0	0	0	0	0	0	MPPED2	metallophosphoesterase domain containing 2 [Source:HGNC Symbol;Acc:HGNC:1180]
ENSG00000066405	0	0	0	0	0	0	0	0	0	0	0	0	CLDN18	claudin 18 [Source:HGNC Symbol;Acc:HGNC:2039]
ENSG00000066422	11.143	10.843	10.987	10.75	11.097	12.638	877	863	963	778	904	904	ZBTB11	zinc finger and BTB domain containing 11 [Source:HGNC Symbol;Acc:HGNC:16740]
ENSG00000066427	8.575	7.129	7.852	9.895	7.33	9.83	180	160	221	232	210	219	ATXN3	ataxin 3 [Source:HGNC Symbol;Acc:HGNC:7106]
ENSG00000066455	17.988	17.379	16.504	17.06	17.585	16.315	757	822	797	690	839	671	GOLGA5	golgin A5 [Source:HGNC Symbol;Acc:HGNC:4428]
ENSG00000066468	0.022	0	0.152	0	0.054	0	1	0	3	0	3	0	FGFR2	fibroblast growth factor receptor 2 [Source:HGNC Symbol;Acc:HGNC:3689]
ENSG00000066557	10.689	10.411	10.588	11.941	10.473	11.284	458	490	523	499	506	472	LRRC40	leucine rich repeat containing 40 [Source:HGNC Symbol;Acc:HGNC:26004]
ENSG00000066583	23.131	21.619	22.347	23.786	21.241	23.449	677	695	754	679	701	670	ISOC1	isochorismatase domain containing 1 [Source:HGNC Symbol;Acc:HGNC:24254]
ENSG00000066629	0	0.015	0.031	0.175	0.016	0.055	0	1	2	5	1	3	EML1	EMAP like 1 [Source:HGNC Symbol;Acc:HGNC:3330]
ENSG00000066651	20.488	17.673	20.87	20.407	20.673	23.172	558	547	664	538	653	586	TRMT11	tRNA methyltransferase 11 homolog [Source:HGNC Symbol;Acc:HGNC:21080]
ENSG00000066654	23.536	22.991	22.425	24.131	24.448	24.881	1464	1600	1619	1450	1719	1541	THUMPD1	THUMP domain containing 1 [Source:HGNC Symbol;Acc:HGNC:23807]
ENSG00000066697	27.319	28.258	28.698	26.003	24.104	22.192	548	593	676	497	569	461	MSANTD3	Myb/SANT DNA binding domain containing 3 [Source:HGNC Symbol;Acc:HGNC:23370]
ENSG00000066735	0	0	0	0	0	0.01	0	0	0	0	0	1	KIF26A	kinesin family member 26A [Source:HGNC Symbol;Acc:HGNC:20226]
ENSG00000066739	3.322	3.552	3.433	3.649	3.612	3.398	659	774	785	706	808	658	ATG2B	autophagy related 2B [Source:HGNC Symbol;Acc:HGNC:20187]
ENSG00000066777	14.54	13.986	13.141	11.631	12.528	12.842	1370	1564	1614	1163	1339	1251	ARFGEF1	ADP ribosylation factor guanine nucleotide exchange factor 1 [Source:HGNC Symbol;Acc:HGNC:15772]
ENSG00000066813	0.319	0.942	0.305	0.454	0.607	0.227	8	21.41	9.72	17	22.89	7.01	ACSM2B	acyl-CoA synthetase medium chain family member 2B [Source:HGNC Symbol;Acc:HGNC:30931]
ENSG00000066827	2.968	2.103	2.074	2.595	2.033	2.083	148	157	161	146	154	141	ZFAT	zinc finger and AT-hook domain containing [Source:HGNC Symbol;Acc:HGNC:19899]
ENSG00000066855	14.87	13.774	13.99	14.629	14.02	14.588	586	558	637	532	590	542	MTFR1	mitochondrial fission regulator 1 [Source:HGNC Symbol;Acc:HGNC:29510]
ENSG00000066923	2.322	1.97	1.857	2.256	2.086	1.557	108.86	104.58	102.15	105.21	113.32	74.51	STAG3	stromal antigen 3 [Source:HGNC Symbol;Acc:HGNC:11356]
ENSG00000066926	12.199	14.489	14.438	13.073	16.404	15.416	422	481	540	399	587	474	FECH	ferrochelatase [Source:HGNC Symbol;Acc:HGNC:3647]
ENSG00000066933	3.005	3.078	3.147	2.668	3.394	3.013	402	401	497	366	414	404	MYO9A	myosin IXA [Source:HGNC Symbol;Acc:HGNC:7608]
ENSG00000067048	54.952	54.377	53.604	53.031	50.916	51.368	2930	3490	3426	2955	3194	3091	DDX3Y	DEAD-box helicase 3 Y-linked [Source:HGNC Symbol;Acc:HGNC:2699]
ENSG00000067057	4.979	3.437	4.771	2.668	2.868	3.054	133	151	146	104	128	118	PFKP	phosphofructokinase, platelet [Source:HGNC Symbol;Acc:HGNC:8878]
ENSG00000067064	86.914	88.612	89.844	103.679	98.1	109.868	3338	3723	3991	3862	4234	4091	IDI1	isopentenyl-diphosphate delta isomerase 1 [Source:HGNC Symbol;Acc:HGNC:5387]
ENSG00000067066	27.102	23.63	24.831	21.597	21.768	21.716	793	796	905	638	787	662	SP100	SP100 nuclear antigen [Source:HGNC Symbol;Acc:HGNC:11206]
ENSG00000067082	60.38	64.287	61.482	58.938	55.921	56.331	3932	4584	4616	3704	4101	3558	KLF6	Kruppel like factor 6 [Source:HGNC Symbol;Acc:HGNC:2235]
ENSG00000067113	12.233	12.2	10.392	10.006	11.606	9.765	283.21	308.72	278.51	226.85	302.95	221.58	PLPP1	phospholipid phosphatase 1 [Source:HGNC Symbol;Acc:HGNC:9228]
ENSG00000067141	3.699	3.857	4.311	3.833	4.269	3.796	296	338	398	290	368	290	NEO1	neogenin 1 [Source:HGNC Symbol;Acc:HGNC:7754]
ENSG00000067167	112.332	113.717	117.382	114.244	118.491	124.476	5185	5759	6239	5144	6164	5600	TRAM1	translocation associated membrane protein 1 [Source:HGNC Symbol;Acc:HGNC:20568]
ENSG00000067177	2.549	2.353	2.082	2.543	1.953	2.318	199	207	186	198	190	178	PHKA1	phosphorylase kinase regulatory subunit alpha 1 [Source:HGNC Symbol;Acc:HGNC:8925]
ENSG00000067182	60.254	61.028	54.792	60.379	48.899	56.012	1794	1850	2007	1509	1719	1493	TNFRSF1A	TNF receptor superfamily member 1A [Source:HGNC Symbol;Acc:HGNC:11916]
ENSG00000067191	0.517	0.682	0.341	0.366	0.395	0.404	29	42	22	20	25	21	CACNB1	calcium voltage-gated channel auxiliary subunit beta 1 [Source:HGNC Symbol;Acc:HGNC:1401]
ENSG00000067208	4.342	3.788	4.101	4.054	2.56	3.9	387	422	413	327	329	371	EVI5	ecotropic viral integration site 5 [Source:HGNC Symbol;Acc:HGNC:3501]
ENSG00000067221	1.149	0.848	0.982	1.799	1.398	1.085	34	28	27	44	37	26	STOML1	stomatin like 1 [Source:HGNC Symbol;Acc:HGNC:14560]
ENSG00000067225	390.773	393.392	404.842	430.152	440.532	440.68	13187	14435	15642	13986	16545	14282	PKM	pyruvate kinase M1/2 [Source:HGNC Symbol;Acc:HGNC:9021]
ENSG00000067248	9.105	9.027	10.415	11.567	11.607	11.95	640	697	844	793	920	820	DHX29	DExH-box helicase 29 [Source:HGNC Symbol;Acc:HGNC:15815]
ENSG00000067334	37.128	38.787	35.668	38.698	36.753	39.41	1630	1779	1767	1573	1742	1636	DNTTIP2	deoxynucleotidyltransferase terminal interacting protein 2 [Source:HGNC Symbol;Acc:HGNC:24013]
ENSG00000067365	11.72	10.624	11.174	8.219	10.09	11.057	267	278	331	218	266	258	METTL22	methyltransferase 22, Kin17 lysine [Source:HGNC Symbol;Acc:HGNC:28368]
ENSG00000067369	6.237	5.369	5.624	6.624	6.233	6.227	593.88	642.76	657.73	614.65	671.3	591.33	TP53BP1	tumor protein p53 binding protein 1 [Source:HGNC Symbol;Acc:HGNC:11999]
ENSG00000067445	0.118	0.104	0.132	0.039	0.152	0.093	4	6	8	2	9	5	TRO	trophinin [Source:HGNC Symbol;Acc:HGNC:12326]
ENSG00000067533	3.461	3.314	3.417	3.33	3.175	3.326	405	426	461	380.04	419	380	RRP15	ribosomal RNA processing 15 homolog [Source:HGNC Symbol;Acc:HGNC:24255]
ENSG00000067560	180.818	174.192	175.332	189.79	188.452	187.089	4938	5236	5541	5060	5831	5016	RHOA	ras homolog family member A [Source:HGNC Symbol;Acc:HGNC:667]
ENSG00000067596	19.379	20.389	20.59	17.111	22.162	18.207	1216	1372	1485	1106	1476	1170	DHX8	DEAH-box helicase 8 [Source:HGNC Symbol;Acc:HGNC:2749]
ENSG00000067606	86.407	96.748	84.979	73.018	68.565	73.186	2160.07	2560.2	2428.58	1708.69	1950.46	1755.41	PRKCZ	protein kinase C zeta [Source:HGNC Symbol;Acc:HGNC:9412]
ENSG00000067646	4.794	6.222	4.926	4.127	5.354	7.436	290	351	366	310	390	432	ZFY	zinc finger protein Y-linked [Source:HGNC Symbol;Acc:HGNC:12870]
ENSG00000067704	55.751	53.186	54.491	58.934	59.377	60.709	2966	3108	3342	3058	3562	3153	IARS2	isoleucyl-tRNA synthetase 2, mitochondrial [Source:HGNC Symbol;Acc:HGNC:29685]
ENSG00000067715	0.072	0	0.063	0.115	0	0	5	0	5	3	0	0	SYT1	synaptotagmin 1 [Source:HGNC Symbol;Acc:HGNC:11509]
ENSG00000067798	0.555	0.353	0.258	0.184	0.462	0.41	33	21	22	17	34	29	NAV3	neuron navigator 3 [Source:HGNC Symbol;Acc:HGNC:15998]
ENSG00000067829	15.868	12.656	12.638	12.648	13.422	13.466	326	285.72	296.86	252	311	273	IDH3G	isocitrate dehydrogenase (NAD(+)) 3 non-catalytic subunit gamma [Source:HGNC Symbol;Acc:HGNC:5386]
ENSG00000067836	6.61	9.197	6.154	5.676	6.388	6.453	138	204	140	117	153	125	ROGDI	rogdi atypical leucine zipper [Source:HGNC Symbol;Acc:HGNC:29478]
ENSG00000067840	0	0.035	0	0.02	0	0	0	2	0	1	0	0	PDZD4	PDZ domain containing 4 [Source:HGNC Symbol;Acc:HGNC:21167]
ENSG00000067842	0	0	0	0	0	0	0	0	0	0	0	0	ATP2B3	ATPase plasma membrane Ca2+ transporting 3 [Source:HGNC Symbol;Acc:HGNC:816]
ENSG00000067900	19.224	18.447	18.587	18.262	17.593	19.933	1806	1961	2001	1700	1896	1827	ROCK1	Rho associated coiled-coil containing protein kinase 1 [Source:HGNC Symbol;Acc:HGNC:10251]
ENSG00000067955	28.624	21.28	24.176	22.587	22.114	21.568	839	842	904	849	867	843	CBFB	core-binding factor subunit beta [Source:HGNC Symbol;Acc:HGNC:1539]
ENSG00000067992	1.861	2.508	2.071	1.667	2.4	2.465	138	220	180	174	203	202	PDK3	pyruvate dehydrogenase kinase 3 [Source:HGNC Symbol;Acc:HGNC:8811]
ENSG00000068001	69.723	66.781	68.822	66.883	63.457	64.143	1820	2095	2086	1736	2019	1708	HYAL2	hyaluronidase 2 [Source:HGNC Symbol;Acc:HGNC:5321]
ENSG00000068024	4.302	4.068	4.218	5.716	5.478	4.526	552	575	629	553	631	573	HDAC4	histone deacetylase 4 [Source:HGNC Symbol;Acc:HGNC:14063]
ENSG00000068028	5.665	4.779	5.708	4.491	5.191	3.327	150	139	174	116	155	86	RASSF1	Ras association domain family member 1 [Source:HGNC Symbol;Acc:HGNC:9882]
ENSG00000068078	24.651	25.295	24.116	21.372	24.09	21.524	1468	1585	1590	1250	1585	1204	FGFR3	fibroblast growth factor receptor 3 [Source:HGNC Symbol;Acc:HGNC:3690]
ENSG00000068079	13.962	14.209	13.459	9.519	14.037	10.559	257	287	286	171	292	190	IFI35	interferon induced protein 35 [Source:HGNC Symbol;Acc:HGNC:5399]
ENSG00000068097	7.378	6.383	7.166	6.617	7.798	7.194	395	420	386	373	409	353	HEATR6	HEAT repeat containing 6 [Source:HGNC Symbol;Acc:HGNC:24076]
ENSG00000068120	129.102	121.287	123.945	100.2	104.601	97.79	4367	4651	4930	3460	4159	3396	COASY	Coenzyme A synthase [Source:HGNC Symbol;Acc:HGNC:29932]
ENSG00000068137	3.376	2.922	3.472	3.501	3.472	3.066	138	141	181	153	158	134	PLEKHH3	pleckstrin homology, MyTH4 and FERM domain containing H3 [Source:HGNC Symbol;Acc:HGNC:26105]
ENSG00000068305	12.198	9.639	11.603	11.297	9.436	10.009	710.73	632.8	737.39	653.94	640.62	620.16	MEF2A	myocyte enhancer factor 2A [Source:HGNC Symbol;Acc:HGNC:6993]
ENSG00000068308	18.989	22.552	24.203	21.61	23.796	19.878	725	834	988	738	918	686	OTUD5	OTU deubiquitinase 5 [Source:HGNC Symbol;Acc:HGNC:25402]
ENSG00000068323	24.332	24.669	23.879	19.836	20.228	20.061	1206	1343	1364	959	1131	971	TFE3	transcription factor binding to IGHM enhancer 3 [Source:HGNC Symbol;Acc:HGNC:11752]
ENSG00000068354	5.257	4.874	6.029	4.101	4.703	6.99	249	279	273	171	263.72	253.9	TBC1D25	TBC1 domain family member 25 [Source:HGNC Symbol;Acc:HGNC:8092]
ENSG00000068366	76.684	80.396	78.386	82.624	83.316	87.654	5548	6321	6542	5768	6806	6223	ACSL4	acyl-CoA synthetase long chain family member 4 [Source:HGNC Symbol;Acc:HGNC:3571]
ENSG00000068383	26.529	24.909	23.778	26.548	25.123	23.224	1075.98	1188	1202	1084	1255	982	INPP5A	inositol polyphosphate-5-phosphatase A [Source:HGNC Symbol;Acc:HGNC:6076]
ENSG00000068394	13.247	12.424	14.545	13.499	12.99	12.421	331	341	419	329	366	303	GPKOW	G-patch domain and KOW motifs [Source:HGNC Symbol;Acc:HGNC:30677]
ENSG00000068400	12.861	13.548	13.485	11.752	14.683	12.063	512	648	659	498	580	511	GRIPAP1	GRIP1 associated protein 1 [Source:HGNC Symbol;Acc:HGNC:18706]
ENSG00000068438	13.286	14.442	13.731	12.694	14.26	14.124	383	457	455	357	461	397	FTSJ1	FtsJ RNA 2'-O-methyltransferase 1 [Source:HGNC Symbol;Acc:HGNC:13254]
ENSG00000068489	15.067	16.931	15.048	17.118	16.177	18.587	919	964	1013	977	1150	1044	PRR11	proline rich 11 [Source:HGNC Symbol;Acc:HGNC:25619]
ENSG00000068615	0.057	0	0.115	0.072	0	0	2	0	4	1	0	0	REEP1	receptor accessory protein 1 [Source:HGNC Symbol;Acc:HGNC:25786]
ENSG00000068650	32.04	32.963	29.168	30.149	28.246	29.519	3655	4057	4128	3478	3883	3292	ATP11A	ATPase phospholipid transporting 11A [Source:HGNC Symbol;Acc:HGNC:13552]
ENSG00000068654	19.358	19.153	18.791	20.645	20.059	19.884	2710	2922	2995	2600	3046	2642	POLR1A	RNA polymerase I subunit A [Source:HGNC Symbol;Acc:HGNC:17264]
ENSG00000068697	204.649	192.641	201.637	194.721	204.465	202.509	4210	4353	4782	3907	4743	4067	LAPTM4A	lysosomal protein transmembrane 4 alpha [Source:HGNC Symbol;Acc:HGNC:6924]
ENSG00000068724	14.017	12.489	13.674	11.441	13.56	11.222	921.47	895	1022	721	921	744	TTC7A	tetratricopeptide repeat domain 7A [Source:HGNC Symbol;Acc:HGNC:19750]
ENSG00000068745	46.316	45.184	48.754	44.2	46.023	44.29	979	1026	1202	932	1152	937	IP6K2	inositol hexakisphosphate kinase 2 [Source:HGNC Symbol;Acc:HGNC:17313]
ENSG00000068781	0	0.068	0.049	0.019	0	0	0	4	3	1	0	0	STON1-GTF2A1L	STON1-GTF2A1L readthrough [Source:HGNC Symbol;Acc:HGNC:30651]
ENSG00000068784	5.7	4.53	4.646	5.77	6.114	6.728	315	275	296	311	381	363	SRBD1	S1 RNA binding domain 1 [Source:HGNC Symbol;Acc:HGNC:25521]
ENSG00000068796	15.683	17.176	18.084	16.317	14.529	16.787	749.5	954.51	993.91	783.93	833.16	791.84	KIF2A	kinesin family member 2A [Source:HGNC Symbol;Acc:HGNC:6318]
ENSG00000068831	0	0	0.062	0	0	0	0	0	1	0	0	0	RASGRP2	RAS guanyl releasing protein 2 [Source:HGNC Symbol;Acc:HGNC:9879]
ENSG00000068878	51.922	52.957	52.597	56.322	53.933	58.277	5520	6175.98	6536	5865.92	6504.92	6081.97	PSME4	proteasome activator subunit 4 [Source:HGNC Symbol;Acc:HGNC:20635]
ENSG00000068885	3.813	4.853	4.503	5.143	3.349	3.652	156	163	206	248	195.21	204	IFT80	intraflagellar transport 80 [Source:HGNC Symbol;Acc:HGNC:29262]
ENSG00000068903	21.056	16.93	16.14	17.802	15.896	15.965	589	526	527	463	491	416	SIRT2	sirtuin 2 [Source:HGNC Symbol;Acc:HGNC:10886]
ENSG00000068912	54.289	60.425	57.853	60.267	53.492	61.503	1962	2297	2416	2110	2166	2121	ERLEC1	endoplasmic reticulum lectin 1 [Source:HGNC Symbol;Acc:HGNC:25222]
ENSG00000068971	4.288	3.099	3.522	2.443	2.48	2.067	166	140	167	94	115	83	PPP2R5B	protein phosphatase 2 regulatory subunit B'beta [Source:HGNC Symbol;Acc:HGNC:9310]
ENSG00000068976	0.025	0.046	0.06	0	0.021	0	1	2	3	0	1	0	PYGM	glycogen phosphorylase, muscle associated [Source:HGNC Symbol;Acc:HGNC:9726]
ENSG00000068985	0.403	0	0.786	1.136	0.446	1.135	4	0	9	11	5	11	PAGE1	PAGE family member 1 [Source:HGNC Symbol;Acc:HGNC:4107]
ENSG00000069011	21.307	20.951	23.766	19.875	20.309	17.992	535	570	687	466	600	415	PITX1	paired like homeodomain 1 [Source:HGNC Symbol;Acc:HGNC:9004]
ENSG00000069018	0	0	0	0.057	0	0	0	0	0	3	0	0	TRPC7	transient receptor potential cation channel subfamily C member 7 [Source:HGNC Symbol;Acc:HGNC:20754]
ENSG00000069020	1.419	1.777	1.564	1.623	1.431	1.645	177	193	188	197	205	174	MAST4	microtubule associated serine/threonine kinase family member 4 [Source:HGNC Symbol;Acc:HGNC:19037]
ENSG00000069122	0	0	0	0	0	0.012	0	0	0	0	0	1	ADGRF5	adhesion G protein-coupled receptor F5 [Source:HGNC Symbol;Acc:HGNC:19030]
ENSG00000069188	0.012	0	0	0	0	0	2	0	0	0	0	0	SDK2	sidekick cell adhesion molecule 2 [Source:HGNC Symbol;Acc:HGNC:19308]
ENSG00000069206	0	0	0	0	0	0	0	0	0	0	0	0	ADAM7	ADAM metallopeptidase domain 7 [Source:HGNC Symbol;Acc:HGNC:214]
ENSG00000069248	10.524	10.184	9.438	11.43	11.502	11.158	826	878	854	875	1018	855	NUP133	nucleoporin 133 [Source:HGNC Symbol;Acc:HGNC:18016]
ENSG00000069275	23.632	23.751	23.71	25.622	25.27	26.692	2279	2516	2636	2410	2748	2513	NUCKS1	nuclear casein kinase and cyclin dependent kinase substrate 1 [Source:HGNC Symbol;Acc:HGNC:29923]
ENSG00000069329	62.357	61.992	62.011	58.844	59.652	63.89	3925	4355	4545	3649	4257	3923	VPS35	VPS35 retromer complex component [Source:HGNC Symbol;Acc:HGNC:13487]
ENSG00000069345	68.951	67.102	71.434	71.159	63.523	68.905	2516	2704	3053	2496	2663	2442	DNAJA2	DnaJ heat shock protein family (Hsp40) member A2 [Source:HGNC Symbol;Acc:HGNC:14884]
ENSG00000069399	7.035	8.368	7.322	7.14	7.549	5.721	199	260	227	197	235	158	BCL3	BCL3 transcription coactivator [Source:HGNC Symbol;Acc:HGNC:998]
ENSG00000069424	26.769	29.49	28.195	27.581	32.522	31.272	1259	1348	1467	1220	1564	1229	KCNAB2	potassium voltage-gated channel subfamily A regulatory beta subunit 2 [Source:HGNC Symbol;Acc:HGNC:6229]
ENSG00000069431	0.607	0.632	0.643	0.712	0.744	0.787	79.27	90.71	96.78	90.71	109.59	100.32	ABCC9	ATP binding cassette subfamily C member 9 [Source:HGNC Symbol;Acc:HGNC:60]
ENSG00000069482	0	0	0	0	0	0	0	0	0	0	0	0	GAL	galanin and GMAP prepropeptide [Source:HGNC Symbol;Acc:HGNC:4114]
ENSG00000069493	1.846	0.554	1.22	0.425	1.177	1.28	35	26	44	23.01	19	33	CLEC2D	C-type lectin domain family 2 member D [Source:HGNC Symbol;Acc:HGNC:14351]
ENSG00000069509	9.443	8.826	10.43	9.811	10.049	9.737	150	154	191	152	180	151	FUNDC1	FUN14 domain containing 1 [Source:HGNC Symbol;Acc:HGNC:28746]
ENSG00000069535	16.111	17.159	17.222	18.344	19.691	16.899	624	730	769	693	860	639	MAOB	monoamine oxidase B [Source:HGNC Symbol;Acc:HGNC:6834]
ENSG00000069667	3.766	3.633	3.316	3.824	3.554	3.07	279	278	321	276	287	237	RORA	RAR related orphan receptor A [Source:HGNC Symbol;Acc:HGNC:10258]
ENSG00000069696	0	0	0.041	0	0.21	0.049	0	0	1	0	5	1	DRD4	dopamine receptor D4 [Source:HGNC Symbol;Acc:HGNC:3025]
ENSG00000069702	51.288	51.355	48.59	48.025	48.081	46.672	4353	4690	4814	4049	4763	4001	TGFBR3	transforming growth factor beta receptor 3 [Source:HGNC Symbol;Acc:HGNC:11774]
ENSG00000069764	0	0	0	0	0	0	0	0	0	0	0	0	PLA2G10	phospholipase A2 group X [Source:HGNC Symbol;Acc:HGNC:9029]
ENSG00000069812	1.094	0.602	0.909	0.447	0.607	0.415	30	38	49	28	44	26	HES2	hes family bHLH transcription factor 2 [Source:HGNC Symbol;Acc:HGNC:16005]
ENSG00000069849	99.781	84.915	92.618	95.071	89.152	91.845	2744	2596	2970	2552	2799	2483	ATP1B3	ATPase Na+/K+ transporting subunit beta 3 [Source:HGNC Symbol;Acc:HGNC:806]
ENSG00000069869	7.905	7.737	7.75	7.996	7.326	7.83	661	737	773	674	714	661	NEDD4	NEDD4 E3 ubiquitin protein ligase [Source:HGNC Symbol;Acc:HGNC:7727]
ENSG00000069943	4.683	5.526	5.582	5.242	3.976	4.808	123.27	138.5	153.56	130.06	128.74	122.8	PIGB	phosphatidylinositol glycan anchor biosynthesis class B [Source:HGNC Symbol;Acc:HGNC:8959]
ENSG00000069956	69.107	67.739	68.103	64.931	59.456	68.613	5551	5979	6306	5088	5385	5379	MAPK6	mitogen-activated protein kinase 6 [Source:HGNC Symbol;Acc:HGNC:6879]
ENSG00000069966	14.197	15.859	17.697	13.962	14.661	15.618	463.01	560	631	423	531	483	GNB5	G protein subunit beta 5 [Source:HGNC Symbol;Acc:HGNC:4401]
ENSG00000069974	9.945	9.801	11.408	7.599	8.037	6.576	254	281	310	190	260	215	RAB27A	RAB27A, member RAS oncogene family [Source:HGNC Symbol;Acc:HGNC:9766]
ENSG00000069998	0	0	0	0	0	0.039	0	0	0	0	0	1	HDHD5	haloacid dehalogenase like hydrolase domain containing 5 [Source:HGNC Symbol;Acc:HGNC:1843]
ENSG00000070010	41.904	45.278	38.259	46.926	43.897	46.05	696	825	770	764	811	735	UFD1	ubiquitin recognition factor in ER associated degradation 1 [Source:HGNC Symbol;Acc:HGNC:12520]
ENSG00000070018	14.489	14.146	13.551	14.279	14.157	14.299	1732	1912	2023	1841	1902	1744	LRP6	LDL receptor related protein 6 [Source:HGNC Symbol;Acc:HGNC:6698]
ENSG00000070019	0.052	0.016	0	0.035	0	0.018	3	1	0	2	0	1	GUCY2C	guanylate cyclase 2C [Source:HGNC Symbol;Acc:HGNC:4688]
ENSG00000070031	0	0	0	0	0	0	0	0	0	0	0	0	SCT	secretin [Source:HGNC Symbol;Acc:HGNC:10607]
ENSG00000070047	11.631	13.22	12.201	13.449	12.055	12.514	923	1175	1124	1059	1087	990	PHRF1	PHD and ring finger domains 1 [Source:HGNC Symbol;Acc:HGNC:24351]
ENSG00000070061	71.113	68.368	67.73	74.543	73.047	70.64	4659	5008	5137	4829	5383	4587	ELP1	elongator acetyltransferase complex subunit 1 [Source:HGNC Symbol;Acc:HGNC:5959]
ENSG00000070081	21.366	23.542	23.796	27.416	24.623	28.897	554	668	658	662	713	737	NUCB2	nucleobindin 2 [Source:HGNC Symbol;Acc:HGNC:8044]
ENSG00000070087	65.123	63.958	66.338	56.177	56.33	58.815	1751	1851	2003	1490	1744	1582	PFN2	profilin 2 [Source:HGNC Symbol;Acc:HGNC:8882]
ENSG00000070159	12.157	11.317	11.679	11.593	10.674	10.969	1262	1288	1389	1178	1250	1114	PTPN3	protein tyrosine phosphatase non-receptor type 3 [Source:HGNC Symbol;Acc:HGNC:9655]
ENSG00000070182	0	0.009	0	0.02	0	0	0	1	0	1	0	0	SPTB	spectrin beta, erythrocytic [Source:HGNC Symbol;Acc:HGNC:11274]
ENSG00000070190	0	0	0	0	0.02	0.023	0	0	0	0	1	1	DAPP1	dual adaptor of phosphotyrosine and 3-phosphoinositides 1 [Source:HGNC Symbol;Acc:HGNC:16500]
ENSG00000070193	0	0	0	0	0	0	0	0	0	0	0	0	FGF10	fibroblast growth factor 10 [Source:HGNC Symbol;Acc:HGNC:3666]
ENSG00000070214	20.552	21.634	20.141	18.97	18.536	19.008	2070	2364	2351	1902	2216	1950	SLC44A1	solute carrier family 44 member 1 [Source:HGNC Symbol;Acc:HGNC:18798]
ENSG00000070269	7.021	4.784	5.503	5.59	4.279	4.757	265	281	326	262	289	278	TMEM260	transmembrane protein 260 [Source:HGNC Symbol;Acc:HGNC:20185]
ENSG00000070366	5.894	5.859	5.878	7.105	5.92	6.411	530.7	579.4	610.09	599.31	601.02	563.49	SMG6	SMG6 nonsense mediated mRNA decay factor [Source:HGNC Symbol;Acc:HGNC:17809]
ENSG00000070367	21.329	21.557	21.954	20.676	19.993	19.73	1372	1557	1608	1277	1488	1380	EXOC5	exocyst complex component 5 [Source:HGNC Symbol;Acc:HGNC:10696]
ENSG00000070371	2.23	2.228	2.335	3.101	2.338	1.755	143	181	153	165	131	142	CLTCL1	clathrin heavy chain like 1 [Source:HGNC Symbol;Acc:HGNC:2093]
ENSG00000070388	0.052	0.094	0	0.102	0	0.106	1	2	0	2	0	2	FGF22	fibroblast growth factor 22 [Source:HGNC Symbol;Acc:HGNC:3679]
ENSG00000070404	6.296	9.984	8.672	6.856	8.056	9.682	216	309	290	214	254	235	FSTL3	follistatin like 3 [Source:HGNC Symbol;Acc:HGNC:3973]
ENSG00000070413	10.908	12.588	11.047	10.215	10.847	10.001	733	929	855	668	820	653	DGCR2	DiGeorge syndrome critical region gene 2 [Source:HGNC Symbol;Acc:HGNC:2845]
ENSG00000070423	37.026	31.952	31.108	28.944	31.806	30.139	869	826	851	679	844	680	RNF126	ring finger protein 126 [Source:HGNC Symbol;Acc:HGNC:21151]
ENSG00000070444	5.013	5.09	4.866	4.211	3.617	3.754	351	415	400	288	272	272	MNT	MAX network transcriptional repressor [Source:HGNC Symbol;Acc:HGNC:7188]
ENSG00000070476	7.719	8.321	7.919	7.252	7.782	7.354	343	394	412	323	391	318	ZXDC	ZXD family zinc finger C [Source:HGNC Symbol;Acc:HGNC:28160]
ENSG00000070495	40.281	37.981	39.618	35.144	33.599	39.506	1067	1111	1213	906	1019	1026	JMJD6	jumonji domain containing 6, arginine demethylase and lysine hydroxylase [Source:HGNC Symbol;Acc:HGNC:19355]
ENSG00000070501	24.419	20.581	23.044	24.3	21.825	24.34	329	338	365	342	387	338	POLB	DNA polymerase beta [Source:HGNC Symbol;Acc:HGNC:9174]
ENSG00000070526	0	0.026	0	0	0	0	0	1	0	0	0	0	ST6GALNAC1	ST6 N-acetylgalactosaminide alpha-2,6-sialyltransferase 1 [Source:HGNC Symbol;Acc:HGNC:23614]
ENSG00000070540	31.262	35.102	36.282	32.994	32.92	34.074	875.49	1025.18	1157.45	844.39	967.7	883.2	WIPI1	WD repeat domain, phosphoinositide interacting 1 [Source:HGNC Symbol;Acc:HGNC:25471]
ENSG00000070601	0	0	0	0	0	0	0	0	0	0	0	0	FRMPD1	FERM and PDZ domain containing 1 [Source:HGNC Symbol;Acc:HGNC:29159]
ENSG00000070610	20.502	21.524	20.336	19.112	19.477	18.834	1012	1163	1172	907	1075	874	GBA2	glucosylceramidase beta 2 [Source:HGNC Symbol;Acc:HGNC:18986]
ENSG00000070614	16.708	17.613	18.444	13.967	15.843	13.215	1789	2000	2044	1463	1854	1434	NDST1	N-deacetylase and N-sulfotransferase 1 [Source:HGNC Symbol;Acc:HGNC:7680]
ENSG00000070669	163.497	154.469	162.925	140.498	138.313	152.125	4715	4886	5402	3946	4553	4145	ASNS	asparagine synthetase (glutamine-hydrolyzing) [Source:HGNC Symbol;Acc:HGNC:753]
ENSG00000070718	2.806	3.745	4.179	3.238	3.431	4.402	148	191	200	167	180	167	AP3M2	adaptor related protein complex 3 subunit mu 2 [Source:HGNC Symbol;Acc:HGNC:570]
ENSG00000070729	0.057	0.028	0.013	0	0.013	0	2	2	1	0	1	0	CNGB1	cyclic nucleotide gated channel subunit beta 1 [Source:HGNC Symbol;Acc:HGNC:2151]
ENSG00000070731	0	0.081	0.061	0	0.092	0.036	0	1	2.02	0	1	1.02	ST6GALNAC2	ST6 N-acetylgalactosaminide alpha-2,6-sialyltransferase 2 [Source:HGNC Symbol;Acc:HGNC:10867]
ENSG00000070748	0	0	0	0	0	0	0	0	0	0	0	0	CHAT	choline O-acetyltransferase [Source:HGNC Symbol;Acc:HGNC:1912]
ENSG00000070756	414.537	428.857	412.285	466.837	440.552	458.843	16469	18345	18951	17648	19685	17405	PABPC1	poly(A) binding protein cytoplasmic 1 [Source:HGNC Symbol;Acc:HGNC:8554]
ENSG00000070759	2.679	2.675	2.305	3.367	3.109	2.687	124	135	123	152	162.27	121.42	TESK2	testis associated actin remodelling kinase 2 [Source:HGNC Symbol;Acc:HGNC:11732]
ENSG00000070761	29.843	25.512	29.853	26.597	24.346	23.293	504	541	639	491	530	439	CFAP20	cilia and flagella associated protein 20 [Source:HGNC Symbol;Acc:HGNC:29523]
ENSG00000070770	26.983	26.46	25.713	27.394	26.523	24.709	760	792	843	746	829	686	CSNK2A2	casein kinase 2 alpha 2 [Source:HGNC Symbol;Acc:HGNC:2459]
ENSG00000070778	3.218	3.228	3.241	2.875	2.967	2.668	299	321	342	265	307	240	PTPN21	protein tyrosine phosphatase non-receptor type 21 [Source:HGNC Symbol;Acc:HGNC:9651]
ENSG00000070785	17.146	19.52	17.352	19.63	19.238	23.692	412	501	497	489	530	541	EIF2B3	eukaryotic translation initiation factor 2B subunit gamma [Source:HGNC Symbol;Acc:HGNC:3259]
ENSG00000070808	0.014	0.058	0.023	0	0	0.029	1	3	1	0	0	1	CAMK2A	calcium/calmodulin dependent protein kinase II alpha [Source:HGNC Symbol;Acc:HGNC:1460]
ENSG00000070814	16.5	17.838	16.273	20.554	19.053	17.919	1128	1325	1329	1324	1494	1191	TCOF1	treacle ribosome biogenesis factor 1 [Source:HGNC Symbol;Acc:HGNC:11654]
ENSG00000070831	44.337	46.983	43.339	40.875	48.39	43.303	1386.73	1634.61	1574.55	1263.78	1700.66	1343.73	CDC42	cell division cycle 42 [Source:HGNC Symbol;Acc:HGNC:1736]
ENSG00000070882	19.609	20.227	20.477	18.103	18.701	20.747	1222	1301	1426	1216	1391	1293	OSBPL3	oxysterol binding protein like 3 [Source:HGNC Symbol;Acc:HGNC:16370]
ENSG00000070886	0	0	0	0	0.131	0	0	0	0	0	4	0	EPHA8	EPH receptor A8 [Source:HGNC Symbol;Acc:HGNC:3391]
ENSG00000070915	0	0	0	0.022	0	0	0	0	0	1	0	0	SLC12A3	solute carrier family 12 member 3 [Source:HGNC Symbol;Acc:HGNC:10912]
ENSG00000070950	4.086	4.044	3.797	3.487	4.833	5.471	228	245	239	263	294	276	RAD18	RAD18 E3 ubiquitin protein ligase [Source:HGNC Symbol;Acc:HGNC:18278]
ENSG00000070961	26.546	29.373	29.861	28.447	32.521	31.827	1801	1949	2156	1822	1963	1844	ATP2B1	ATPase plasma membrane Ca2+ transporting 1 [Source:HGNC Symbol;Acc:HGNC:814]
ENSG00000070985	0	0	0	0	0.017	0	0	0	0	0	1	0	TRPM5	transient receptor potential cation channel subfamily M member 5 [Source:HGNC Symbol;Acc:HGNC:14323]
ENSG00000071051	15.432	14.229	13.088	10.859	11.402	9.866	516	513	558	338	429	371	NCK2	NCK adaptor protein 2 [Source:HGNC Symbol;Acc:HGNC:7665]
ENSG00000071054	172.5	179.231	177.224	192.976	182.728	198.511	11951	13601	14045	12911	14337	13242	MAP4K4	mitogen-activated protein kinase kinase kinase kinase 4 [Source:HGNC Symbol;Acc:HGNC:6866]
ENSG00000071073	32.632	35.162	37.616	38.256	38.482	40.727	2817	2976	3324	2912	3356	2972	MGAT4A	alpha-1,3-mannosyl-glycoprotein 4-beta-N-acetylglucosaminyltransferase A [Source:HGNC Symbol;Acc:HGNC:7047]
ENSG00000071082	463.963	445.53	450.079	506.674	549.023	446.585	3332	3507	3713	3608	4434	3185	RPL31	ribosomal protein L31 [Source:HGNC Symbol;Acc:HGNC:10334]
ENSG00000071127	209.428	204.543	208.012	195.306	190.948	193.6	6619	6900	7370	5800	7068	5782	WDR1	WD repeat domain 1 [Source:HGNC Symbol;Acc:HGNC:12754]
ENSG00000071189	10.735	11.217	8.74	12.171	11.148	12.226	696	740	723	718	780	705	SNX13	sorting nexin 13 [Source:HGNC Symbol;Acc:HGNC:21335]
ENSG00000071203	0	0	0	0	0	0	0	0	0	0	0	0	MS4A12	membrane spanning 4-domains A12 [Source:HGNC Symbol;Acc:HGNC:13370]
ENSG00000071205	0.061	0.037	0.123	0.07	0.072	0.062	3	2	5	2	4	3	ARHGAP10	Rho GTPase activating protein 10 [Source:HGNC Symbol;Acc:HGNC:26099]
ENSG00000071242	0.029	0.149	0	0.114	0	0	1	3	0	1	0	0	RPS6KA2	ribosomal protein S6 kinase A2 [Source:HGNC Symbol;Acc:HGNC:10431]
ENSG00000071243	4.57	3.562	4.34	3.819	3.901	4.847	111	102	121	94	109	118	ING3	inhibitor of growth family member 3 [Source:HGNC Symbol;Acc:HGNC:14587]
ENSG00000071246	0.247	0.309	0.321	0.211	0.411	0.2	24	33	36	20	45	19	VASH1	vasohibin 1 [Source:HGNC Symbol;Acc:HGNC:19964]
ENSG00000071282	2.951	3.211	2.802	2.875	3.654	3.195	65	79	70	68	85	74	LMCD1	LIM and cysteine rich domains 1 [Source:HGNC Symbol;Acc:HGNC:6633]
ENSG00000071462	31.842	24.285	30.094	31.285	32.046	29.047	528	451	580	510	599	479	BUD23	BUD23 rRNA methyltransferase and ribosome maturation factor [Source:HGNC Symbol;Acc:HGNC:16405]
ENSG00000071537	24.937	23.879	27.091	26.818	23.208	27.068	2578	2855	3061	2709	2959	2636	SEL1L	SEL1L adaptor subunit of ERAD E3 ubiquitin ligase [Source:HGNC Symbol;Acc:HGNC:10717]
ENSG00000071539	7.533	10.165	8.004	10.69	9.289	9.387	276	353	333	357	368	310	TRIP13	thyroid hormone receptor interactor 13 [Source:HGNC Symbol;Acc:HGNC:12307]
ENSG00000071553	78.339	75.43	77.09	66.548	75.175	67.851	2319	2465	2677	1969	2539	2042	ATP6AP1	ATPase H+ transporting accessory protein 1 [Source:HGNC Symbol;Acc:HGNC:868]
ENSG00000071564	32.326	31.219	31.414	36.561	35.09	36.847	1229	1363	1411	1298	1604	1259	TCF3	transcription factor 3 [Source:HGNC Symbol;Acc:HGNC:11633]
ENSG00000071575	0.612	0.503	0.381	0.274	0.19	0.125	16	21	17	13	14	8	TRIB2	tribbles pseudokinase 2 [Source:HGNC Symbol;Acc:HGNC:30809]
ENSG00000071626	65.663	65.734	65.09	63.466	59.982	63.51	2134	2359	2451	2023	2214	2023	DAZAP1	DAZ associated protein 1 [Source:HGNC Symbol;Acc:HGNC:2683]
ENSG00000071655	27.015	24.81	25.629	23.614	23.234	21.617	1111.76	1127.86	1210.79	981.35	1083.46	804.55	MBD3	methyl-CpG binding domain protein 3 [Source:HGNC Symbol;Acc:HGNC:6918]
ENSG00000071677	0	0	0	0	0	0	0	0	0	0	0	0	PRLH	prolactin releasing hormone [Source:HGNC Symbol;Acc:HGNC:17945]
ENSG00000071794	9.063	9.549	10.98	11.107	9.818	10.711	637.98	765	828.14	721.86	811.19	747.97	HLTF	helicase like transcription factor [Source:HGNC Symbol;Acc:HGNC:11099]
ENSG00000071859	44.904	42.639	42.787	46.503	40.441	41.271	902	940	990	912	914	809	FAM50A	family with sequence similarity 50 member A [Source:HGNC Symbol;Acc:HGNC:18786]
ENSG00000071889	8.038	10.874	6.8	7.542	8.613	5.918	186	238	183	182	206	139	FAM3A	FAM3 metabolism regulating signaling molecule A [Source:HGNC Symbol;Acc:HGNC:13749]
ENSG00000071894	17.971	23.01	18.662	19.615	21.041	18.6	1212	1458	1451	1289	1599	1224	CPSF1	cleavage and polyadenylation specific factor 1 [Source:HGNC Symbol;Acc:HGNC:2324]
ENSG00000071909	0	0	0	0.037	0	0	0	0	0	3	0	0	MYO3B	myosin IIIB [Source:HGNC Symbol;Acc:HGNC:15576]
ENSG00000071967	0.037	0.121	0.043	0.282	0.014	0.08	2	3	2	5	1	5	CYBRD1	cytochrome b reductase 1 [Source:HGNC Symbol;Acc:HGNC:20797]
ENSG00000071991	0	0	0	0	0	0	0	0	0	0	0	0	CDH19	cadherin 19 [Source:HGNC Symbol;Acc:HGNC:1758]
ENSG00000071994	50.741	46.195	46.703	47.451	52.512	48.675	1140	1145	1180	1099	1302	1094	PDCD2	programmed cell death 2 [Source:HGNC Symbol;Acc:HGNC:8762]
ENSG00000072041	0	0	0	0	0	0	0	0	0	0	0	0	SLC6A15	solute carrier family 6 member 15 [Source:HGNC Symbol;Acc:HGNC:13621]
ENSG00000072042	67.405	60.547	65.189	65.014	66.362	68.487	2395	2432.07	2753	2224.5	2679.74	2368	RDH11	retinol dehydrogenase 11 [Source:HGNC Symbol;Acc:HGNC:17964]
ENSG00000072062	9.43	11.354	10.121	9.516	12.536	8.71	383	446	421	344	446	314	PRKACA	protein kinase cAMP-activated catalytic subunit alpha [Source:HGNC Symbol;Acc:HGNC:9380]
ENSG00000072071	0.159	0.147	0.199	0.244	0.128	0.226	17	19	27	28	17	26	ADGRL1	adhesion G protein-coupled receptor L1 [Source:HGNC Symbol;Acc:HGNC:20973]
ENSG00000072080	0	0	0	0	0	0	0	0	0	0	0	0	SPP2	secreted phosphoprotein 2 [Source:HGNC Symbol;Acc:HGNC:11256]
ENSG00000072110	104.697	109.491	108.924	104.752	109.448	109.689	5916	6681	6957	5521	6491	5390	ACTN1	actinin alpha 1 [Source:HGNC Symbol;Acc:HGNC:163]
ENSG00000072121	9.597	10.076	8.989	7.997	8.163	8.914	1295	1381	1410	1067	1216	1101	ZFYVE26	zinc finger FYVE-type containing 26 [Source:HGNC Symbol;Acc:HGNC:20761]
ENSG00000072133	0	0	0	0	0	0	0	0	0	0	0	0	RPS6KA6	ribosomal protein S6 kinase A6 [Source:HGNC Symbol;Acc:HGNC:10435]
ENSG00000072134	7.329	10.186	10.355	8.526	9.758	6.785	358	369.51	454.31	349.2	345.65	323.73	EPN2	epsin 2 [Source:HGNC Symbol;Acc:HGNC:18639]
ENSG00000072135	11.676	11.689	12.626	12.017	13.03	11.911	480	566	596	523	651	521	PTPN18	protein tyrosine phosphatase non-receptor type 18 [Source:HGNC Symbol;Acc:HGNC:9649]
ENSG00000072163	0.521	0.573	0.388	0.073	0.376	0.355	10	13	11	1	9	6	LIMS2	LIM zinc finger domain containing 2 [Source:HGNC Symbol;Acc:HGNC:16084]
ENSG00000072182	0	0	0.091	0	0.023	0.054	0	0	4	0	1	2	ASIC4	acid sensing ion channel subunit family member 4 [Source:HGNC Symbol;Acc:HGNC:21263]
ENSG00000072195	0.025	0	0	0	0.046	0	4	0	0	0	1	0	SPEG	striated muscle enriched protein kinase [Source:HGNC Symbol;Acc:HGNC:16901]
ENSG00000072201	1.016	0.925	1.043	0.788	0.57	1.163	40.02	51.21	54.35	46.1	38.52	49.73	LNX1	ligand of numb-protein X 1 [Source:HGNC Symbol;Acc:HGNC:6657]
ENSG00000072210	65.776	58.169	64.664	68.121	69.01	67.55	2114	2319	2548	2323	2620	2267	ALDH3A2	aldehyde dehydrogenase 3 family member A2 [Source:HGNC Symbol;Acc:HGNC:403]
ENSG00000072274	126.561	123.472	126.876	132.082	139.089	133.857	9465	10078	10990	9658	11710	9872	TFRC	transferrin receptor [Source:HGNC Symbol;Acc:HGNC:11763]
ENSG00000072310	23.834	23.297	22.64	21.906	23.632	22.355	1447	1559.06	1598	1292	1570	1203	SREBF1	sterol regulatory element binding transcription factor 1 [Source:HGNC Symbol;Acc:HGNC:11289]
ENSG00000072315	0	0.01	0	0	0	0.022	0	2	0	0	0	4	TRPC5	transient receptor potential cation channel subfamily C member 5 [Source:HGNC Symbol;Acc:HGNC:12337]
ENSG00000072364	29.769	32.694	32.386	22.865	23.987	29.697	3884	4576	4659	3021	3348	3249	AFF4	AF4/FMR2 family member 4 [Source:HGNC Symbol;Acc:HGNC:17869]
ENSG00000072401	10.069	10.456	10.951	9.779	11.307	9.458	398	454	499	377	504	365	UBE2D1	ubiquitin conjugating enzyme E2 D1 [Source:HGNC Symbol;Acc:HGNC:12474]
ENSG00000072415	10.756	9.7	10.376	10.932	10.466	10.61	759	829	899	808	896	786	PALS1	protein associated with LIN7 1, MAGUK family member [Source:HGNC Symbol;Acc:HGNC:18669]
ENSG00000072422	5.305	4.527	4.949	7.024	6.721	7.547	348	327	375	448	497	484	RHOBTB1	Rho related BTB domain containing 1 [Source:HGNC Symbol;Acc:HGNC:18738]
ENSG00000072501	32.489	36.867	35.784	41.201	37.119	43.184	2141	2430	2514	2498	2745	2693	SMC1A	structural maintenance of chromosomes 1A [Source:HGNC Symbol;Acc:HGNC:11111]
ENSG00000072506	36.114	34.691	31.191	34.057	34.112	30.458	520	550	517	478	555	430	HSD17B10	hydroxysteroid 17-beta dehydrogenase 10 [Source:HGNC Symbol;Acc:HGNC:4800]
ENSG00000072518	20.52	20.56	23.544	18.888	18.163	19.582	912	1026	1066	830	910	842	MARK2	microtubule affinity regulating kinase 2 [Source:HGNC Symbol;Acc:HGNC:3332]
ENSG00000072571	13.074	11.929	11.522	14.759	15.046	13.428	443	475	481	642	616	584	HMMR	hyaluronan mediated motility receptor [Source:HGNC Symbol;Acc:HGNC:5012]
ENSG00000072609	16.738	19.926	19.009	17.709	19.255	16.512	482	570	590	543	579	462	CHFR	checkpoint with forkhead and ring finger domains [Source:HGNC Symbol;Acc:HGNC:20455]
ENSG00000072657	0	0	0	0	0	0	0	0	0	0	0	0	TRHDE	thyrotropin releasing hormone degrading enzyme [Source:HGNC Symbol;Acc:HGNC:30748]
ENSG00000072682	24.298	22.138	20.531	24.893	21.389	25.998	766.23	833.37	782.82	759.06	831.18	757.14	P4HA2	prolyl 4-hydroxylase subunit alpha 2 [Source:HGNC Symbol;Acc:HGNC:8547]
ENSG00000072694	0	0	0	0	0	0	0	0	0	0	0	0	FCGR2B	Fc fragment of IgG receptor IIb [Source:HGNC Symbol;Acc:HGNC:3618]
ENSG00000072736	25.964	25.976	25.088	22.486	24.112	23.909	2007.68	2203.41	2408.11	1785.46	2149	1715	NFATC3	nuclear factor of activated T cells 3 [Source:HGNC Symbol;Acc:HGNC:7777]
ENSG00000072756	10.388	10.404	10.719	10.7	10.474	11.844	289.85	338.62	352.71	299.89	336.39	347.13	TRNT1	tRNA nucleotidyl transferase 1 [Source:HGNC Symbol;Acc:HGNC:17341]
ENSG00000072778	95.767	96.026	93.411	90.925	93.405	79.256	2683	2746	2891	2268	2711	2200	ACADVL	acyl-CoA dehydrogenase very long chain [Source:HGNC Symbol;Acc:HGNC:92]
ENSG00000072786	6.543	6.336	6.701	6.173	7.292	6.206	581	618	686	483	597	519	STK10	serine/threonine kinase 10 [Source:HGNC Symbol;Acc:HGNC:11388]
ENSG00000072803	25.098	24.811	26.234	23.515	25.563	24.874	1217	1250	1406	1118	1371	1132	FBXW11	F-box and WD repeat domain containing 11 [Source:HGNC Symbol;Acc:HGNC:13607]
ENSG00000072818	0	0	0	0	0	0.081	0	0	0	0	0	3	ACAP1	ArfGAP with coiled-coil, ankyrin repeat and PH domains 1 [Source:HGNC Symbol;Acc:HGNC:16467]
ENSG00000072832	0.182	0.125	0.042	0.327	0.121	0.117	8	6	2	14	6	5	CRMP1	collapsin response mediator protein 1 [Source:HGNC Symbol;Acc:HGNC:2365]
ENSG00000072840	1.066	1.193	0.869	1.006	1.053	1.054	90	88	97	95	115	88	EVC	EvC ciliary complex subunit 1 [Source:HGNC Symbol;Acc:HGNC:3497]
ENSG00000072849	20.169	25.915	22.705	18.943	25.472	19.141	447	494	514	358	537	409	DERL2	derlin 2 [Source:HGNC Symbol;Acc:HGNC:17943]
ENSG00000072858	0.026	0.038	0.182	0.099	0.097	0.085	1	3	9	7	7	6	SIDT1	SID1 transmembrane family member 1 [Source:HGNC Symbol;Acc:HGNC:25967]
ENSG00000072864	61.368	60.723	54.593	54.199	53.439	53.234	1234	1381	1304	1017	1222	1030	NDE1	nudE neurodevelopment protein 1 [Source:HGNC Symbol;Acc:HGNC:17619]
ENSG00000072952	0	0	0	0	0	0	0	0	0	0	0	0	IRAG1	inositol 1,4,5-triphosphate receptor associated 1 [Source:HGNC Symbol;Acc:HGNC:7237]
ENSG00000072954	1.866	1.699	1.597	1.629	1.441	2.049	74	74	73	63	56	72	TMEM38A	transmembrane protein 38A [Source:HGNC Symbol;Acc:HGNC:28462]
ENSG00000072958	34.651	36.502	34.839	33.669	32.002	31.632	1045.01	1200	1211	987	1088	901	AP1M1	adaptor related protein complex 1 subunit mu 1 [Source:HGNC Symbol;Acc:HGNC:13667]
ENSG00000073008	51.095	51.053	50.359	42.901	45.415	42.712	2512	2745	2891	2150	2519	2083	PVR	PVR cell adhesion molecule [Source:HGNC Symbol;Acc:HGNC:9705]
ENSG00000073050	9.201	8.876	8.592	10.134	8.818	10.133	277	284	294	288	302	276	XRCC1	X-ray repair cross complementing 1 [Source:HGNC Symbol;Acc:HGNC:12828]
ENSG00000073060	101.348	105.589	97.747	93.733	98.863	90.944	2750	3076	3094	2605	3145	2470	SCARB1	scavenger receptor class B member 1 [Source:HGNC Symbol;Acc:HGNC:1664]
ENSG00000073067	6.348	5.922	6.02	6.69	7.265	5.755	210	220	243	229	287	197	CYP2W1	cytochrome P450 family 2 subfamily W member 1 [Source:HGNC Symbol;Acc:HGNC:20243]
ENSG00000073111	19.543	19.649	18.403	23.9	27.12	24.87	999	1097	1098	1205	1574	1249	MCM2	minichromosome maintenance complex component 2 [Source:HGNC Symbol;Acc:HGNC:6944]
ENSG00000073146	0	0.042	0.034	0.08	0.083	0.08	0	1	1	2	2	2	MOV10L1	Mov10 like RISC complex RNA helicase 1 [Source:HGNC Symbol;Acc:HGNC:7201]
ENSG00000073150	5.894	6.151	7.366	5.06	5.952	4.623	268	307	383	227	307	206	PANX2	pannexin 2 [Source:HGNC Symbol;Acc:HGNC:8600]
ENSG00000073169	5.406	6.059	4.967	6.139	6.057	4.972	186	229	197	206	235	167	-	-
ENSG00000073282	0	0.039	0	0	0.039	0.015	0	3	0	0	1	1	TP63	tumor protein p63 [Source:HGNC Symbol;Acc:HGNC:15979]
ENSG00000073331	0.179	0.062	0.076	0.186	0.095	0.017	7	5	5	8	7	1	ALPK1	alpha kinase 1 [Source:HGNC Symbol;Acc:HGNC:20917]
ENSG00000073350	36.027	36.942	36.093	36.513	35.169	30.652	1485	1626	1529	1363	1694	1259	LLGL2	LLGL scribble cell polarity complex component 2 [Source:HGNC Symbol;Acc:HGNC:6629]
ENSG00000073417	21.254	21.738	21.085	22.631	19.303	21.681	1192	1312	1307	1172	1212	1148	PDE8A	phosphodiesterase 8A [Source:HGNC Symbol;Acc:HGNC:8793]
ENSG00000073464	2.505	2.224	2.051	3.064	3.17	2.749	168	174	188	158	149	192	CLCN4	chloride voltage-gated channel 4 [Source:HGNC Symbol;Acc:HGNC:2022]
ENSG00000073536	6.749	7.291	6.995	7.513	11.171	8.444	270	324	285	276	381	291	NLE1	notchless homolog 1 [Source:HGNC Symbol;Acc:HGNC:19889]
ENSG00000073578	54.119	55.195	55.419	58.591	59.155	58.593	2058.49	2318.23	2397.45	2130.3	2428.26	2140.16	SDHA	succinate dehydrogenase complex flavoprotein subunit A [Source:HGNC Symbol;Acc:HGNC:10680]
ENSG00000073584	54.252	54.392	54.649	61.944	64.172	63.927	1452.2	1674.27	1737.66	1744.48	1984.59	1736.02	SMARCE1	SWI/SNF related, matrix associated, actin dependent regulator of chromatin, subfamily e, member 1 [Source:HGNC Symbol;Acc:HGNC:11109]
ENSG00000073598	0.098	0	0	0	0	0	2	0	0	0	0	0	FNDC8	fibronectin type III domain containing 8 [Source:HGNC Symbol;Acc:HGNC:25286]
ENSG00000073605	3.368	3.114	2.447	3.173	3.011	3.338	49	74	53	65	66	63	GSDMB	gasdermin B [Source:HGNC Symbol;Acc:HGNC:23690]
ENSG00000073614	8.384	7.649	8.326	7.035	8.149	7.712	1027	1172	1310	942	1256	994	KDM5A	lysine demethylase 5A [Source:HGNC Symbol;Acc:HGNC:9886]
ENSG00000073670	0.029	0.123	0.1	0	0.126	0.032	2	7	8	0	8	2	ADAM11	ADAM metallopeptidase domain 11 [Source:HGNC Symbol;Acc:HGNC:189]
ENSG00000073711	0.108	0.263	0.283	0.082	0.036	0.101	11	16	18	8	4	10	PPP2R3A	protein phosphatase 2 regulatory subunit B''alpha [Source:HGNC Symbol;Acc:HGNC:9307]
ENSG00000073712	29.423	28.87	26.893	26.946	27.263	27.545	1399	1531	1490	1276	1473	1264	FERMT2	FERM domain containing kindlin 2 [Source:HGNC Symbol;Acc:HGNC:15767]
ENSG00000073734	0	0	0.008	0	0	0	0	0	1	0	0	0	ABCB11	ATP binding cassette subfamily B member 11 [Source:HGNC Symbol;Acc:HGNC:42]
ENSG00000073737	0	0	0	0	0.056	0	0	0	0	0	1	0	DHRS9	dehydrogenase/reductase 9 [Source:HGNC Symbol;Acc:HGNC:16888]
ENSG00000073754	0	0	0	0	0	0	0	0	0	0	0	0	CD5L	CD5 molecule like [Source:HGNC Symbol;Acc:HGNC:1690]
ENSG00000073756	0	0	0	0	0	0	0	0	0	0	0	0	PTGS2	prostaglandin-endoperoxide synthase 2 [Source:HGNC Symbol;Acc:HGNC:9605]
ENSG00000073792	39.259	38.833	40.743	39.207	40.255	37.909	1847	2062	2176	1822	2035	1730	IGF2BP2	insulin like growth factor 2 mRNA binding protein 2 [Source:HGNC Symbol;Acc:HGNC:28867]
ENSG00000073803	13.692	10.022	10.532	9.823	10.123	10.412	328	335	374	282	350	282	MAP3K13	mitogen-activated protein kinase kinase kinase 13 [Source:HGNC Symbol;Acc:HGNC:6852]
ENSG00000073849	102.355	97.103	100.412	94.217	94.941	86.88	5350	5701	5976	4722	5639	4705	ST6GAL1	ST6 beta-galactoside alpha-2,6-sialyltransferase 1 [Source:HGNC Symbol;Acc:HGNC:10860]
ENSG00000073861	0	0.023	0	0	0	0	0	1	0	0	0	0	TBX21	T-box transcription factor 21 [Source:HGNC Symbol;Acc:HGNC:11599]
ENSG00000073910	5.594	4.686	4.883	3.808	3.939	4.744	641	779	740	613	672	618	FRY	FRY microtubule binding protein [Source:HGNC Symbol;Acc:HGNC:20367]
ENSG00000073921	89.839	87.194	80.555	86.142	82.168	94.717	2550	2954	2967	2515	2915	2627	PICALM	phosphatidylinositol binding clathrin assembly protein [Source:HGNC Symbol;Acc:HGNC:15514]
ENSG00000073969	25.753	25.329	27.007	24.151	23.976	23.478	1426	1534	1640	1283	1503	1349	NSF	N-ethylmaleimide sensitive factor, vesicle fusing ATPase [Source:HGNC Symbol;Acc:HGNC:8016]
ENSG00000074047	0	0	0	0	0	0	0	0	0	0	0	0	GLI2	GLI family zinc finger 2 [Source:HGNC Symbol;Acc:HGNC:4318]
ENSG00000074054	13.764	15.394	15.459	15.256	15.03	15.147	1635	1936	2071	1775	1981	1763	CLASP1	cytoplasmic linker associated protein 1 [Source:HGNC Symbol;Acc:HGNC:17088]
ENSG00000074071	54.045	50.903	53.604	56.246	53.867	50.582	819.49	846.63	934.29	829.44	918.62	746.61	MRPS34	mitochondrial ribosomal protein S34 [Source:HGNC Symbol;Acc:HGNC:16618]
ENSG00000074181	0.205	0.17	0.02	0.024	0.054	0.031	11	16	3	3	8	4	NOTCH3	notch receptor 3 [Source:HGNC Symbol;Acc:HGNC:7883]
ENSG00000074201	56.24	64.247	65.26	81.961	66.363	73.471	958	1138	1204	1287	1238	1175	CLNS1A	chloride nucleotide-sensitive channel 1A [Source:HGNC Symbol;Acc:HGNC:2080]
ENSG00000074211	1.135	1.092	1.182	1.164	1.47	1.362	70	74	84	70	106	82	PPP2R2C	protein phosphatase 2 regulatory subunit Bgamma [Source:HGNC Symbol;Acc:HGNC:9306]
ENSG00000074219	6.074	5.273	5.645	6.686	5.069	5.176	191	184	208	184	179	165	TEAD2	TEA domain transcription factor 2 [Source:HGNC Symbol;Acc:HGNC:11715]
ENSG00000074266	7.31	7.757	7.253	7.643	8.434	8.43	197	224	226	200	255	222	EED	embryonic ectoderm development [Source:HGNC Symbol;Acc:HGNC:3188]
ENSG00000074276	12.586	13.426	13.273	10.734	11.58	10.483	794	905	910	659	834	649	CDHR2	cadherin related family member 2 [Source:HGNC Symbol;Acc:HGNC:18231]
ENSG00000074317	0	0	0.042	0	0	0	0	0	1	0	0	0	SNCB	synuclein beta [Source:HGNC Symbol;Acc:HGNC:11140]
ENSG00000074319	48.637	48.649	48.326	45.856	45.858	45.957	1125	1236	1288	1034	1184	1037	TSG101	tumor susceptibility 101 [Source:HGNC Symbol;Acc:HGNC:15971]
ENSG00000074356	6.75	6.276	15.451	16.539	8.18	21.026	637	761	785	748	830	830	NCBP3	nuclear cap binding subunit 3 [Source:HGNC Symbol;Acc:HGNC:24612]
ENSG00000074370	1.506	0.36	0.294	0.333	0.401	0.84	34	28	24	23	32	34	ATP2A3	ATPase sarcoplasmic/endoplasmic reticulum Ca2+ transporting 3 [Source:HGNC Symbol;Acc:HGNC:813]
ENSG00000074410	0.08	0.076	0.09	0.053	0.107	0.011	4	7	4	2	5	1	CA12	carbonic anhydrase 12 [Source:HGNC Symbol;Acc:HGNC:1371]
ENSG00000074416	0	0	0	0.05	0.082	0.016	0	0	0	2	1	1	MGLL	monoglyceride lipase [Source:HGNC Symbol;Acc:HGNC:17038]
ENSG00000074527	4.673	2.895	3.528	2.849	3.023	3.673	244	163	209	147	186	174	NTN4	netrin 4 [Source:HGNC Symbol;Acc:HGNC:13658]
ENSG00000074582	15.586	15.862	15.183	15.662	13.751	12.479	322	365	382	338	343	278	BCS1L	BCS1 homolog, ubiquinol-cytochrome c reductase complex chaperone [Source:HGNC Symbol;Acc:HGNC:1020]
ENSG00000074590	3.05	3.162	5.127	3.222	3.043	2.793	264	286	338	236	297	236	NUAK1	NUAK family kinase 1 [Source:HGNC Symbol;Acc:HGNC:14311]
ENSG00000074603	8.308	10.353	8.901	9.95	8.923	8.687	554	643	608	577	661	590	DPP8	dipeptidyl peptidase 8 [Source:HGNC Symbol;Acc:HGNC:16490]
ENSG00000074621	2.99	2.832	3.312	3.822	3.724	3.298	189.45	174	196	196.13	238	225.63	SLC24A1	solute carrier family 24 member 1 [Source:HGNC Symbol;Acc:HGNC:10975]
ENSG00000074657	0	0	0	0	0	0.015	0	0	0	0	0	1	ZNF532	zinc finger protein 532 [Source:HGNC Symbol;Acc:HGNC:30940]
ENSG00000074660	0.141	0.469	0.256	0.252	0.24	0.183	7	25	12	10	14	9	SCARF1	scavenger receptor class F member 1 [Source:HGNC Symbol;Acc:HGNC:16820]
ENSG00000074695	80.864	85.001	87.038	87.901	89.4	95.795	5879	6788	7295	6233	7329	6799	LMAN1	lectin, mannose binding 1 [Source:HGNC Symbol;Acc:HGNC:6631]
ENSG00000074696	67.886	64.866	67.342	71.589	71.182	68.099	3267	3422	3765	3369	3887	3195	HACD3	3-hydroxyacyl-CoA dehydratase 3 [Source:HGNC Symbol;Acc:HGNC:24175]
ENSG00000074706	0	0	0	0	0	0	0	0	0	0	0	0	IPCEF1	interaction protein for cytohesin exchange factors 1 [Source:HGNC Symbol;Acc:HGNC:21204]
ENSG00000074755	6.351	6.277	5.71	6.383	6.411	6.849	853	965	1053	904	1011	931	ZZEF1	zinc finger ZZ-type and EF-hand domain containing 1 [Source:HGNC Symbol;Acc:HGNC:29027]
ENSG00000074771	0.034	0.092	0.029	0	0.089	0.137	1	3	1	0	3	4	NOX3	NADPH oxidase 3 [Source:HGNC Symbol;Acc:HGNC:7890]
ENSG00000074800	1123.3	1064.05	1110.09	1150.86	1189.95	1157.6	29520	30824	33572	29543	35355	29775	ENO1	enolase 1 [Source:HGNC Symbol;Acc:HGNC:3350]
ENSG00000074803	0	0	0	0	0	0	0	0	0	0	0	0	SLC12A1	solute carrier family 12 member 1 [Source:HGNC Symbol;Acc:HGNC:10910]
ENSG00000074842	107.466	103.507	108.841	105.051	108.865	100.198	1473	1520	1749	1405	1717	1316	MYDGF	myeloid derived growth factor [Source:HGNC Symbol;Acc:HGNC:16948]
ENSG00000074855	1.784	1.619	2.105	1.561	1.591	1.318	110	112	142	87	112	81	ANO8	anoctamin 8 [Source:HGNC Symbol;Acc:HGNC:29329]
ENSG00000074935	10.673	11.062	11.091	11.254	10.649	11.487	293	370	398	325	359	320	TUBE1	tubulin epsilon 1 [Source:HGNC Symbol;Acc:HGNC:20775]
ENSG00000074964	12.719	14.619	13.078	12.928	12.176	12.658	759	951	899	740	821	727	ARHGEF10L	Rho guanine nucleotide exchange factor 10 like [Source:HGNC Symbol;Acc:HGNC:25540]
ENSG00000074966	0	0	0	0	0	0	0	0	0	0	0	0	TXK	TXK tyrosine kinase [Source:HGNC Symbol;Acc:HGNC:12434]
ENSG00000075035	0	0	0	0	0	0	0	0	0	0	0	0	WSCD2	WSC domain containing 2 [Source:HGNC Symbol;Acc:HGNC:29117]
ENSG00000075043	0	0	0	0.026	0	0	0	0	0	1	0	0	KCNQ2	potassium voltage-gated channel subfamily Q member 2 [Source:HGNC Symbol;Acc:HGNC:6296]
ENSG00000075073	0	0	0	0	0	0	0	0	0	0	0	0	TACR2	tachykinin receptor 2 [Source:HGNC Symbol;Acc:HGNC:11527]
ENSG00000075089	9.065	10.792	10.749	9.755	11.258	11.965	239	310	325	250	332	306	ACTR6	actin related protein 6 [Source:HGNC Symbol;Acc:HGNC:24025]
ENSG00000075131	6.086	6.044	5.742	8.696	7.805	8.496	103	116	116	146	152	147	TIPIN	TIMELESS interacting protein [Source:HGNC Symbol;Acc:HGNC:30750]
ENSG00000075142	0	0	0	0.239	0	0	0	0	0	2	0	0	SRI	sorcin [Source:HGNC Symbol;Acc:HGNC:11292]
ENSG00000075151	24.031	26.364	26.947	24.805	24.552	25.534	2018	2414	2495	2015	2286	2127	EIF4G3	eukaryotic translation initiation factor 4 gamma 3 [Source:HGNC Symbol;Acc:HGNC:3298]
ENSG00000075188	19.584	18.677	18.002	17.554	20.82	22.727	311	328	335	292	397	353	NUP37	nucleoporin 37 [Source:HGNC Symbol;Acc:HGNC:29929]
ENSG00000075213	0.176	0.347	0.954	1.304	0.412	0.418	16	24	26	22	30	24	SEMA3A	semaphorin 3A [Source:HGNC Symbol;Acc:HGNC:10723]
ENSG00000075218	6.807	6.986	6.869	6.294	6.766	7.109	306	345	356	276	343	312	GTSE1	G2 and S-phase expressed 1 [Source:HGNC Symbol;Acc:HGNC:13698]
ENSG00000075223	0.014	0.025	0	0.028	0	0.116	1	1	0	1	0	5	SEMA3C	semaphorin 3C [Source:HGNC Symbol;Acc:HGNC:10725]
ENSG00000075234	36.236	38.264	37.791	37.521	39.467	39.896	1205	1302	1393	1187	1397	1142	TTC38	tetratricopeptide repeat domain 38 [Source:HGNC Symbol;Acc:HGNC:26082]
ENSG00000075239	65.685	60.51	62.497	69.151	69.91	74.992	1517	1537	1664	1556	1825	1691	ACAT1	acetyl-CoA acetyltransferase 1 [Source:HGNC Symbol;Acc:HGNC:93]
ENSG00000075240	8.878	11.721	13.744	7.353	6.601	8.136	427	453	450	381	485	343	GRAMD4	GRAM domain containing 4 [Source:HGNC Symbol;Acc:HGNC:29113]
ENSG00000075275	0.65	1.207	1.262	0.677	1.467	0.48	50	50	72	52	70	40	CELSR1	cadherin EGF LAG seven-pass G-type receptor 1 [Source:HGNC Symbol;Acc:HGNC:1850]
ENSG00000075290	0	0	0	0.032	0	0	0	0	0	1	0	0	WNT8B	Wnt family member 8B [Source:HGNC Symbol;Acc:HGNC:12789]
ENSG00000075292	32.331	31.255	33.147	33.494	32.258	35.418	2124	2474	2466	2176	2401	2327	ZNF638	zinc finger protein 638 [Source:HGNC Symbol;Acc:HGNC:17894]
ENSG00000075303	7.217	6.482	6.473	6.933	7.913	7.19	319	348	388	340	396	358	SLC25A40	solute carrier family 25 member 40 [Source:HGNC Symbol;Acc:HGNC:29680]
ENSG00000075336	6.992	6.53	5.633	6.276	8.684	9.664	252	238	251	257	336	322	TIMM21	translocase of inner mitochondrial membrane 21 [Source:HGNC Symbol;Acc:HGNC:25010]
ENSG00000075340	0	0	0	0	0	0.018	0	0	0	0	0	1	ADD2	adducin 2 [Source:HGNC Symbol;Acc:HGNC:244]
ENSG00000075388	0	0	0	0	0	0	0	0	0	0	0	0	FGF4	fibroblast growth factor 4 [Source:HGNC Symbol;Acc:HGNC:3682]
ENSG00000075391	3.316	5.266	4.682	4.818	4.563	4.149	449	584	549.2	508	486	427	RASAL2	RAS protein activator like 2 [Source:HGNC Symbol;Acc:HGNC:9874]
ENSG00000075399	4.474	3.712	3.307	2.967	2.986	2.53	160	145	154	116	135	99	VPS9D1	VPS9 domain containing 1 [Source:HGNC Symbol;Acc:HGNC:13526]
ENSG00000075407	11.946	11.971	11.653	13.018	11.783	14.217	1302.11	1455.93	1477.83	1410.42	1457.68	1534.48	ZNF37A	zinc finger protein 37A [Source:HGNC Symbol;Acc:HGNC:13102]
ENSG00000075413	24.275	26.719	23.596	23.238	23.483	24.295	1054	1218	1191	986	1124	1059	MARK3	microtubule affinity regulating kinase 3 [Source:HGNC Symbol;Acc:HGNC:6897]
ENSG00000075415	567.112	552.495	561.915	562.315	575.988	612.479	7800	8300	8757	7502	8954	7821	SLC25A3	solute carrier family 25 member 3 [Source:HGNC Symbol;Acc:HGNC:10989]
ENSG00000075420	66.834	70.731	67.674	62.296	63.32	66.855	5693	6444	6752	5134	5805	5416	FNDC3B	fibronectin type III domain containing 3B [Source:HGNC Symbol;Acc:HGNC:24670]
ENSG00000075426	7.382	6.68	6.628	5.222	5.531	4.921	743	739	773	494	631	486	FOSL2	FOS like 2, AP-1 transcription factor subunit [Source:HGNC Symbol;Acc:HGNC:3798]
ENSG00000075429	0	0	0	0	0	0	0	0	0	0	0	0	CACNG5	calcium voltage-gated channel auxiliary subunit gamma 5 [Source:HGNC Symbol;Acc:HGNC:1409]
ENSG00000075461	0.685	0.54	0.466	0.418	0.46	0.664	37	32	29	22	28	35	CACNG4	calcium voltage-gated channel auxiliary subunit gamma 4 [Source:HGNC Symbol;Acc:HGNC:1408]
ENSG00000075539	6.621	6.399	5.813	6.863	6.862	6.817	629	759	765	696	792	699	FRYL	FRY like transcription coactivator [Source:HGNC Symbol;Acc:HGNC:29127]
ENSG00000075568	29.611	30.758	32.188	29.98	27.942	29.77	2959	3412	3469	2953	3182	2935	TMEM131	transmembrane protein 131 [Source:HGNC Symbol;Acc:HGNC:30366]
ENSG00000075618	94.914	91.222	92.571	90.775	99.754	90.331	3953	4194	4468	3695	4700	3700	FSCN1	fascin actin-bundling protein 1 [Source:HGNC Symbol;Acc:HGNC:11148]
ENSG00000075624	1013.99	999.885	994.663	982.843	1023.63	957.505	27390	29643	30972	25812	31145	25216	ACTB	actin beta [Source:HGNC Symbol;Acc:HGNC:132]
ENSG00000075643	10.583	10.162	10.604	9.673	9.623	9.4	986	1040	1139	879	1011	855	MOCOS	molybdenum cofactor sulfurase [Source:HGNC Symbol;Acc:HGNC:18234]
ENSG00000075651	14.265	14.575	13.654	57.992	14.429	15.081	1239	1326	1396	1365	1445	1305	PLD1	phospholipase D1 [Source:HGNC Symbol;Acc:HGNC:9067]
ENSG00000075673	0	0	0	0	0	0	0	0	0	0	0	0	ATP12A	ATPase H+/K+ transporting non-gastric alpha2 subunit [Source:HGNC Symbol;Acc:HGNC:13816]
ENSG00000075702	7.701	10.243	9.314	11.165	10.388	6.776	352	475	471	454	558	392	WDR62	WD repeat domain 62 [Source:HGNC Symbol;Acc:HGNC:24502]
ENSG00000075711	31.159	32.781	31.076	32.935	29.448	34.058	1757	2061	2056	1849	2032	1903	DLG1	discs large MAGUK scaffold protein 1 [Source:HGNC Symbol;Acc:HGNC:2900]
ENSG00000075785	136.861	135.557	133.244	131.425	128.764	131.752	3990	4335	4535	3668	4243	3782	RAB7A	RAB7A, member RAS oncogene family [Source:HGNC Symbol;Acc:HGNC:9788]
ENSG00000075790	20.363	19.581	21.173	19.06	20.151	21.078	423.48	462.31	517.96	460.67	501.45	486.62	BCAP29	B cell receptor associated protein 29 [Source:HGNC Symbol;Acc:HGNC:24131]
ENSG00000075826	0.666	0.488	0.627	0.523	0.462	0.502	45.6	38.24	41.05	35.4	36.3	35.01	SEC31B	SEC31 homolog B, COPII coat complex component [Source:HGNC Symbol;Acc:HGNC:23197]
ENSG00000075856	21.25	20.916	22.957	22.792	20.35	19.115	1140	1214	1324	1185	1237	1037	SART3	spliceosome associated factor 3, U4/U6 recycling protein [Source:HGNC Symbol;Acc:HGNC:16860]
ENSG00000075884	0	0	0	0	0	0	0	0	0	0	0	0	ARHGAP15	Rho GTPase activating protein 15 [Source:HGNC Symbol;Acc:HGNC:21030]
ENSG00000075886	0	0	0.076	0.045	0.039	0	0	0	2	1	1	0	TUBA3D	tubulin alpha 3d [Source:HGNC Symbol;Acc:HGNC:24071]
ENSG00000075891	0	0	0.018	0	0.018	0	0	0	1	0	1	0	PAX2	paired box 2 [Source:HGNC Symbol;Acc:HGNC:8616]
ENSG00000075914	12.672	12	13.367	16.648	14.796	12.72	199	207	242	255	262	195	EXOSC7	exosome component 7 [Source:HGNC Symbol;Acc:HGNC:28112]
ENSG00000075945	7.502	6.401	7.008	7.669	7.712	7.294	334	313	361	333	379	317	KIFAP3	kinesin associated protein 3 [Source:HGNC Symbol;Acc:HGNC:17060]
ENSG00000075975	16.222	16.943	15.802	14.17	16.627	14.8	608.79	666.33	703.56	581.96	737.76	576.32	MKRN2	makorin ring finger protein 2 [Source:HGNC Symbol;Acc:HGNC:7113]
ENSG00000076003	7.125	7.114	6.533	9.897	9.784	10.214	403	442	426	546	624	564	MCM6	minichromosome maintenance complex component 6 [Source:HGNC Symbol;Acc:HGNC:6949]
ENSG00000076043	54.661	49.15	51.611	49.254	48.247	52.69	856.86	848.77	955.75	756.92	840.86	801.72	REXO2	RNA exonuclease 2 [Source:HGNC Symbol;Acc:HGNC:17851]
ENSG00000076053	31.695	25.835	27.196	27.377	25.57	24.583	626.04	678.59	702.58	609.19	674.63	587.09	RBM7	RNA binding motif protein 7 [Source:HGNC Symbol;Acc:HGNC:9904]
ENSG00000076067	4.322	3.779	4.525	2.5	2.692	3.682	197	200.04	207.18	131	180	142.11	RBMS2	RNA binding motif single stranded interacting protein 2 [Source:HGNC Symbol;Acc:HGNC:9909]
ENSG00000076108	29.797	34.902	39.043	39.568	29.443	40.141	2943	3369.96	3566.82	2893	3220	2855.89	BAZ2A	bromodomain adjacent to zinc finger domain 2A [Source:HGNC Symbol;Acc:HGNC:962]
ENSG00000076201	13.655	13.685	13.362	11.903	12.182	11.73	988	1085	1156	847	1031	805	PTPN23	protein tyrosine phosphatase non-receptor type 23 [Source:HGNC Symbol;Acc:HGNC:14406]
ENSG00000076242	17.788	16.163	20.398	20.619	29.39	22.786	624	588	800	680	783	649	MLH1	mutL homolog 1 [Source:HGNC Symbol;Acc:HGNC:7127]
ENSG00000076248	18.252	16.177	18.563	22.327	22.241	22.878	573	557	668	681	786	700	UNG	uracil DNA glycosylase [Source:HGNC Symbol;Acc:HGNC:12572]
ENSG00000076258	0	0.026	0.025	0	0.051	0.059	0	1	1	0	2	2	FMO4	flavin containing dimethylaniline monoxygenase 4 [Source:HGNC Symbol;Acc:HGNC:3772]
ENSG00000076321	3.77	4.07	4.468	5.002	4.395	4.718	194	230	265	251	255	237	KLHL20	kelch like family member 20 [Source:HGNC Symbol;Acc:HGNC:25056]
ENSG00000076344	0	0	0.126	0	0	0	0	0	3	0	0	0	RGS11	regulator of G protein signaling 11 [Source:HGNC Symbol;Acc:HGNC:9993]
ENSG00000076351	6.198	7.063	4.727	5.761	5.996	5.959	435.71	440.94	486.38	439.96	542.29	430.87	SLC46A1	solute carrier family 46 member 1 [Source:HGNC Symbol;Acc:HGNC:30521]
ENSG00000076356	4.036	4.252	4.406	3.393	3.283	3.431	700	810	881	574	642	581	PLXNA2	plexin A2 [Source:HGNC Symbol;Acc:HGNC:9100]
ENSG00000076382	11.832	14.275	13.857	13.287	16.067	14.847	616	701	785	695	931	724	SPAG5	sperm associated antigen 5 [Source:HGNC Symbol;Acc:HGNC:13452]
ENSG00000076513	24.179	23.541	23.282	21.918	23.97	23.934	1126	1253	1384	1102	1225	1088	ANKRD13A	ankyrin repeat domain 13A [Source:HGNC Symbol;Acc:HGNC:21268]
ENSG00000076554	31.893	34.054	33.624	36.175	34.498	36.709	1097.57	1250.68	1120.87	1119.75	1254.69	1066.49	TPD52	tumor protein D52 [Source:HGNC Symbol;Acc:HGNC:12005]
ENSG00000076555	1.231	0.982	2.67	2.186	2.187	1.542	140	111	138	150	173	121	ACACB	acetyl-CoA carboxylase beta [Source:HGNC Symbol;Acc:HGNC:85]
ENSG00000076604	31.073	30.85	28.688	32.993	29.192	26.754	1094	1143	1238	1021	1218	960	TRAF4	TNF receptor associated factor 4 [Source:HGNC Symbol;Acc:HGNC:12034]
ENSG00000076641	0	0.045	0.011	0.025	0.022	0.019	0	8	2	4	4	3	PAG1	phosphoprotein membrane anchor with glycosphingolipid microdomains 1 [Source:HGNC Symbol;Acc:HGNC:30043]
ENSG00000076650	5.261	4.865	4.636	4.946	4.989	5.559	253	257	257	232	269	261	GPATCH1	G-patch domain containing 1 [Source:HGNC Symbol;Acc:HGNC:24658]
ENSG00000076662	2.868	2.988	2.779	3.146	1.644	2.696	61	81	77	74	44	63	ICAM3	intercellular adhesion molecule 3 [Source:HGNC Symbol;Acc:HGNC:5346]
ENSG00000076685	58.309	58.955	55.796	58.292	56.572	63.111	2517.18	2809.16	2928.48	2401.68	2611.88	2677.45	NT5C2	5'-nucleotidase, cytosolic II [Source:HGNC Symbol;Acc:HGNC:8022]
ENSG00000076706	9.633	9.895	10.155	9.161	8.49	8.11	483	545	587	448	480	397	MCAM	melanoma cell adhesion molecule [Source:HGNC Symbol;Acc:HGNC:6934]
ENSG00000076716	0.067	0.231	0.093	0.055	0.107	0.247	5	19	8	4	9	18	GPC4	glypican 4 [Source:HGNC Symbol;Acc:HGNC:4452]
ENSG00000076770	132.063	145.324	140.956	142.731	137.137	144.662	12245	14222	14668	13408	14901	13778	MBNL3	muscleblind like splicing regulator 3 [Source:HGNC Symbol;Acc:HGNC:20564]
ENSG00000076826	16.85	18.523	16.62	15.006	16.585	14.291	1051	1269	1195	913	1166	870	CAMSAP3	calmodulin regulated spectrin associated protein family member 3 [Source:HGNC Symbol;Acc:HGNC:29307]
ENSG00000076864	40.001	46.373	38.642	35.302	37.183	31.277	1612	1866	1972	1425	1696	1386	RAP1GAP	RAP1 GTPase activating protein [Source:HGNC Symbol;Acc:HGNC:9858]
ENSG00000076924	12.759	13.145	13.22	13.107	13.294	12.402	509	576	608	510	598	483	XAB2	XPA binding protein 2 [Source:HGNC Symbol;Acc:HGNC:14089]
ENSG00000076928	20.466	21.531	20.588	19.597	19.763	17.022	953	1094	1128	903	998	783	ARHGEF1	Rho guanine nucleotide exchange factor 1 [Source:HGNC Symbol;Acc:HGNC:681]
ENSG00000076944	25.167	22.858	22.157	20.684	20.336	18.608	644	709	680	540	635	500.35	STXBP2	syntaxin binding protein 2 [Source:HGNC Symbol;Acc:HGNC:11445]
ENSG00000076984	5.963	5.238	4.612	4.473	4.815	4.522	304	293	271	222	277	225	MAP2K7	mitogen-activated protein kinase kinase 7 [Source:HGNC Symbol;Acc:HGNC:6847]
ENSG00000077009	0	0	0	0	0	0	0	0	0	0	0	0	NMRK2	nicotinamide riboside kinase 2 [Source:HGNC Symbol;Acc:HGNC:17871]
ENSG00000077044	10.746	10.917	10.424	11.395	10.854	11.5	1021	1140	1139	1048	1142	1029	DGKD	diacylglycerol kinase delta [Source:HGNC Symbol;Acc:HGNC:2851]
ENSG00000077063	0	0	0	0	0	0	0	0	0	0	0	0	CTTNBP2	cortactin binding protein 2 [Source:HGNC Symbol;Acc:HGNC:15679]
ENSG00000077080	0	0	0	0	0	0	0	0	0	0	0	0	ACTL6B	actin like 6B [Source:HGNC Symbol;Acc:HGNC:160]
ENSG00000077092	0.252	0.028	0.012	0.029	0.075	0	4	1	1	1	3	0	RARB	retinoic acid receptor beta [Source:HGNC Symbol;Acc:HGNC:9865]
ENSG00000077097	37.569	35.537	38.13	41.068	40.67	44.804	2809	3078	3299	3122	3309	3300	TOP2B	DNA topoisomerase II beta [Source:HGNC Symbol;Acc:HGNC:11990]
ENSG00000077147	115.691	120.374	117.08	114.176	114.914	135.699	6296	6852	7356	6121	6559	6265	TM9SF3	transmembrane 9 superfamily member 3 [Source:HGNC Symbol;Acc:HGNC:21529]
ENSG00000077150	16.697	15.152	15.87	14.271	14.879	12.852	773	782	856	648	780	587	NFKB2	nuclear factor kappa B subunit 2 [Source:HGNC Symbol;Acc:HGNC:7795]
ENSG00000077152	12.189	12.077	12.481	14.36	14.627	14.109	161	175	190	185	218	182	UBE2T	ubiquitin conjugating enzyme E2 T [Source:HGNC Symbol;Acc:HGNC:25009]
ENSG00000077157	2.552	1.3	2.13	1.987	1.639	6.403	297	297	308	276	322	317	PPP1R12B	protein phosphatase 1 regulatory subunit 12B [Source:HGNC Symbol;Acc:HGNC:7619]
ENSG00000077232	45.37	47.563	47.279	46.843	47.586	48.439	4737	5350	5513	4537	5174	4669	DNAJC10	DnaJ heat shock protein family (Hsp40) member C10 [Source:HGNC Symbol;Acc:HGNC:24637]
ENSG00000077235	30.369	29.907	28.738	31.506	31.343	30.034	3233	3496	3527	3269	3701	3084	GTF3C1	general transcription factor IIIC subunit 1 [Source:HGNC Symbol;Acc:HGNC:4664]
ENSG00000077238	21.866	20.884	19.558	20.27	19.409	17.171	957	1078	1000	884	1009	830	IL4R	interleukin 4 receptor [Source:HGNC Symbol;Acc:HGNC:6015]
ENSG00000077254	15.274	15.17	15.807	16.544	15.567	17.632	823	887	969	857	918	904	USP33	ubiquitin specific peptidase 33 [Source:HGNC Symbol;Acc:HGNC:20059]
ENSG00000077264	0.027	0	0	0	0	0	1	0	0	0	0	0	PAK3	p21 (RAC1) activated kinase 3 [Source:HGNC Symbol;Acc:HGNC:8592]
ENSG00000077274	0	0.017	0	0	0	0	0	1	0	0	0	0	CAPN6	calpain 6 [Source:HGNC Symbol;Acc:HGNC:1483]
ENSG00000077279	0	0	0	0	0	0	0	0	0	0	0	0	DCX	doublecortin [Source:HGNC Symbol;Acc:HGNC:2714]
ENSG00000077312	39.02	37.367	36.976	43.621	41.607	40.756	735	789	770	744	870	726	SNRPA	small nuclear ribonucleoprotein polypeptide A [Source:HGNC Symbol;Acc:HGNC:11151]
ENSG00000077327	0	0	0	0	0.074	0	0	0	0	0	3	0	SPAG6	sperm associated antigen 6 [Source:HGNC Symbol;Acc:HGNC:11215]
ENSG00000077348	8.045	8.353	8.997	8.16	11.144	6.81	121	138	156	117	189	100	EXOSC5	exosome component 5 [Source:HGNC Symbol;Acc:HGNC:24662]
ENSG00000077380	54.353	54.483	53.114	49.812	56.642	53.288	1980	2039	2192	1817	2109	1920	DYNC1I2	dynein cytoplasmic 1 intermediate chain 2 [Source:HGNC Symbol;Acc:HGNC:2964]
ENSG00000077420	0	0	0	0	0	0.045	0	0	0	0	0	1	APBB1IP	amyloid beta precursor protein binding family B member 1 interacting protein [Source:HGNC Symbol;Acc:HGNC:17379]
ENSG00000077454	9.329	7.586	6.722	5.502	5.686	5.688	364	367	333	228	307	230	LRCH4	leucine rich repeats and calponin homology domain containing 4 [Source:HGNC Symbol;Acc:HGNC:6691]
ENSG00000077458	6.938	6.881	7.083	7.695	6.496	7.72	251	278	263	245	300	280	FAM76B	family with sequence similarity 76 member B [Source:HGNC Symbol;Acc:HGNC:28492]
ENSG00000077463	7.966	6.391	5.975	6.075	6.439	5.801	189	157	162	131	170	129	SIRT6	sirtuin 6 [Source:HGNC Symbol;Acc:HGNC:14934]
ENSG00000077498	0	0	0	0	0	0	0	0	0	0	0	0	TYR	tyrosinase [Source:HGNC Symbol;Acc:HGNC:12442]
ENSG00000077514	1.997	2.542	2.356	3.137	3.087	2.566	99	140	123	145	169	143	POLD3	DNA polymerase delta 3, accessory subunit [Source:HGNC Symbol;Acc:HGNC:20932]
ENSG00000077522	0	0	0.058	0	0	0.034	0	0	2	0	0	1	ACTN2	actinin alpha 2 [Source:HGNC Symbol;Acc:HGNC:164]
ENSG00000077549	112.145	107.36	113.199	108.052	111.52	106.168	2853	3012	3330	2693	3205	2645	CAPZB	capping actin protein of muscle Z-line subunit beta [Source:HGNC Symbol;Acc:HGNC:1491]
ENSG00000077585	2.236	1.605	2.228	1.372	1.907	1.337	63	54	71	41	59	40	GPR137B	G protein-coupled receptor 137B [Source:HGNC Symbol;Acc:HGNC:11862]
ENSG00000077616	4.016	2.967	4.239	3.86	5.047	4.888	182	151	180	170	266	231	NAALAD2	N-acetylated alpha-linked acidic dipeptidase 2 [Source:HGNC Symbol;Acc:HGNC:14526]
ENSG00000077684	4.096	3.952	3.713	4.533	3.868	5.29	278	304	311	323	297	314	JADE1	jade family PHD finger 1 [Source:HGNC Symbol;Acc:HGNC:30027]
ENSG00000077713	6.643	8.048	6.681	6.513	6.455	7.076	251	334	291	240	275	261	SLC25A43	solute carrier family 25 member 43 [Source:HGNC Symbol;Acc:HGNC:30557]
ENSG00000077721	29.069	29.262	26.594	30.853	28.958	30.63	700	769	759	749	800	722	UBE2A	ubiquitin conjugating enzyme E2 A [Source:HGNC Symbol;Acc:HGNC:12472]
ENSG00000077782	8.702	9.394	8.465	7.931	7.801	6.626	457	536	548	432	456	347	FGFR1	fibroblast growth factor receptor 1 [Source:HGNC Symbol;Acc:HGNC:3688]
ENSG00000077800	0	0	0	0	0	0	0	0	0	0	0	0	FKBP6	FKBP prolyl isomerase family member 6 (inactive) [Source:HGNC Symbol;Acc:HGNC:3722]
ENSG00000077935	0.016	0	0.041	0.016	0.014	0.032	1	0	3	1	1	2	SMC1B	structural maintenance of chromosomes 1B [Source:HGNC Symbol;Acc:HGNC:11112]
ENSG00000077942	117.665	111.921	117.178	116.081	116.683	105.546	4022	4299	4547	3759	4565	3590	FBLN1	fibulin 1 [Source:HGNC Symbol;Acc:HGNC:3600]
ENSG00000077943	0	0	0	0	0	0	0	0	0	0	0	0	ITGA8	integrin subunit alpha 8 [Source:HGNC Symbol;Acc:HGNC:6144]
ENSG00000077984	0	0	0.194	0	0.132	0	0	0	3	0	2	0	CST7	cystatin F [Source:HGNC Symbol;Acc:HGNC:2479]
ENSG00000078018	0.588	0.591	0.575	0.38	0.468	0.406	20	18	15	14	24	17	MAP2	microtubule associated protein 2 [Source:HGNC Symbol;Acc:HGNC:6839]
ENSG00000078043	4.133	5.499	5.997	5.532	5.401	6.151	182	267	277	254	256	253	PIAS2	protein inhibitor of activated STAT 2 [Source:HGNC Symbol;Acc:HGNC:17311]
ENSG00000078053	0	0	0	0	0	0	0	0	0	0	0	0	AMPH	amphiphysin [Source:HGNC Symbol;Acc:HGNC:471]
ENSG00000078061	15.364	16.027	16.263	14.578	12.065	12.891	536	608	629	474	456	424	ARAF	A-Raf proto-oncogene, serine/threonine kinase [Source:HGNC Symbol;Acc:HGNC:646]
ENSG00000078070	7.822	8.071	7.832	7.685	6.884	7.856	288	322	328	263	284	282	MCCC1	methylcrotonyl-CoA carboxylase subunit 1 [Source:HGNC Symbol;Acc:HGNC:6936]
ENSG00000078081	0	0.089	0	0.106	0.018	0.101	0	3	0	5	1	2	LAMP3	lysosomal associated membrane protein 3 [Source:HGNC Symbol;Acc:HGNC:14582]
ENSG00000078098	0	0	0	0	0	0.044	0	0	0	0	0	1	FAP	fibroblast activation protein alpha [Source:HGNC Symbol;Acc:HGNC:3590]
ENSG00000078114	0	0	0	0	0	0	0	0	0	0	0	0	NEBL	nebulette [Source:HGNC Symbol;Acc:HGNC:16932]
ENSG00000078124	8.485	7.395	7.668	7.813	7.725	7.783	374	399	438	353	426	373	ACER3	alkaline ceramidase 3 [Source:HGNC Symbol;Acc:HGNC:16066]
ENSG00000078140	40.913	33.653	37.803	38.408	44.584	39.4	1638	1794	1934	1631	1834	1636	UBE2K	ubiquitin conjugating enzyme E2 K [Source:HGNC Symbol;Acc:HGNC:4914]
ENSG00000078142	12.745	12.742	11.435	11.476	14.322	11.682	507	532	541	462	606	469	PIK3C3	phosphatidylinositol 3-kinase catalytic subunit type 3 [Source:HGNC Symbol;Acc:HGNC:8974]
ENSG00000078177	5.122	6.089	6.344	5.718	5.809	5.873	713	835	909	718	857	770	N4BP2	NEDD4 binding protein 2 [Source:HGNC Symbol;Acc:HGNC:29851]
ENSG00000078237	3.764	5.426	4.036	3.861	5.133	6.097	285.42	430.88	385.62	299.88	415.67	441.3	TIGAR	TP53 induced glycolysis regulatory phosphatase [Source:HGNC Symbol;Acc:HGNC:1185]
ENSG00000078246	10.741	10.163	11.166	11.171	9.998	9.627	423	458	493	369	460	396	TULP3	TUB like protein 3 [Source:HGNC Symbol;Acc:HGNC:12425]
ENSG00000078269	34.786	41.227	36.266	34.669	33.112	34.823	2662	3103	3008	2532	2813	2452	SYNJ2	synaptojanin 2 [Source:HGNC Symbol;Acc:HGNC:11504]
ENSG00000078295	0	0	0	0	0	0	0	0	0	0	0	0	ADCY2	adenylate cyclase 2 [Source:HGNC Symbol;Acc:HGNC:233]
ENSG00000078304	53.518	53.618	54.431	51.202	54.308	54.16	1633	1782	1958	1613	1855	1638	PPP2R5C	protein phosphatase 2 regulatory subunit B'gamma [Source:HGNC Symbol;Acc:HGNC:9311]
ENSG00000078328	0	0	0	0	0	0	0	0	0	0	0	0	RBFOX1	RNA binding fox-1 homolog 1 [Source:HGNC Symbol;Acc:HGNC:18222]
ENSG00000078369	220.483	236.099	232.546	226.971	236.162	228.338	8207	8911	9571	7277	8658	7308	GNB1	G protein subunit beta 1 [Source:HGNC Symbol;Acc:HGNC:4396]
ENSG00000078399	0	0	0	0	0	0.033	0	0	0	0	0	1	HOXA9	homeobox A9 [Source:HGNC Symbol;Acc:HGNC:5109]
ENSG00000078401	12.553	11.755	12.247	8.09	8.096	7.548	385	396	433	242	280	226	EDN1	endothelin 1 [Source:HGNC Symbol;Acc:HGNC:3176]
ENSG00000078403	36.912	32.14	38.995	31.631	29.594	30.09	1384	1455	1571	1295	1463	1282	MLLT10	MLLT10 histone lysine methyltransferase DOT1L cofactor [Source:HGNC Symbol;Acc:HGNC:16063]
ENSG00000078487	1.175	1.552	1.668	2.044	1.654	1.057	37	54	58	52	48	35	ZCWPW1	zinc finger CW-type and PWWP domain containing 1 [Source:HGNC Symbol;Acc:HGNC:23486]
ENSG00000078549	0	0.009	0	0	0	0	0	1	0	0	0	0	ADCYAP1R1	ADCYAP receptor type I [Source:HGNC Symbol;Acc:HGNC:242]
ENSG00000078579	0	0	0	0	0	0	0	0	0	0	0	0	FGF20	fibroblast growth factor 20 [Source:HGNC Symbol;Acc:HGNC:3677]
ENSG00000078589	0	0	0	0	0	0	0	0	0	0	0	0	P2RY10	P2Y receptor family member 10 [Source:HGNC Symbol;Acc:HGNC:19906]
ENSG00000078596	0	0	0	0	0	0	0	0	0	0	0	0	ITM2A	integral membrane protein 2A [Source:HGNC Symbol;Acc:HGNC:6173]
ENSG00000078618	43.425	42.189	42.636	42.382	48.788	44.509	2354.99	2528	2671	2248.98	2984	2365.98	NRDC	nardilysin convertase [Source:HGNC Symbol;Acc:HGNC:7995]
ENSG00000078668	73.624	71.938	74.505	72.255	75	80.806	1501	1583	1714	1466	1768	1550	VDAC3	voltage dependent anion channel 3 [Source:HGNC Symbol;Acc:HGNC:12674]
ENSG00000078674	60.282	59.223	58.527	59.263	57.319	63.542	4349	4877	4999	4116	4704	4415	PCM1	pericentriolar material 1 [Source:HGNC Symbol;Acc:HGNC:8727]
ENSG00000078687	3.383	3.77	4.453	6.498	3.754	2.862	397.85	492.12	478.68	373.89	471.43	364.13	TNRC6C	trinucleotide repeat containing adaptor 6C [Source:HGNC Symbol;Acc:HGNC:29318]
ENSG00000078699	7.117	7.349	7.452	6.329	5.907	5.529	791	895	892	693	742	597	CBFA2T2	CBFA2/RUNX1 partner transcriptional co-repressor 2 [Source:HGNC Symbol;Acc:HGNC:1536]
ENSG00000078725	0	0	0	0	0	0	0	0	0	0	0	0	BRINP1	BMP/retinoic acid inducible neural specific 1 [Source:HGNC Symbol;Acc:HGNC:2687]
ENSG00000078747	63.42	63.94	60.146	53.835	64.579	64.772	3463.38	4009.9	4014.95	3316.88	3856.37	3546.62	ITCH	itchy E3 ubiquitin protein ligase [Source:HGNC Symbol;Acc:HGNC:13890]
ENSG00000078795	0	0	0	0	0	0	0	0	0	0	0	0	PKD2L2	polycystin 2 like 2, transient receptor potential cation channel [Source:HGNC Symbol;Acc:HGNC:9012]
ENSG00000078804	24.859	26.131	24.139	20.679	20.024	20.76	1466	1682	1700	1239	1384	1202	TP53INP2	tumor protein p53 inducible nuclear protein 2 [Source:HGNC Symbol;Acc:HGNC:16104]
ENSG00000078808	140.895	141.864	136.468	130.069	135.737	129.782	4121	4549	4609	3712	4473	3704	SDF4	stromal cell derived factor 4 [Source:HGNC Symbol;Acc:HGNC:24188]
ENSG00000078814	0	0.039	0.009	0.2	0.038	0.022	0	4	1	2	4	2	MYH7B	myosin heavy chain 7B [Source:HGNC Symbol;Acc:HGNC:15906]
ENSG00000078898	42.862	37.805	41.171	41.435	43.047	36.987	1155	1119	1279	1089	1308	973	BPIFB2	BPI fold containing family B member 2 [Source:HGNC Symbol;Acc:HGNC:16177]
ENSG00000078900	0.952	0.874	0.677	0.849	0.781	0.399	44	39	41	31	52	14	TP73	tumor protein p73 [Source:HGNC Symbol;Acc:HGNC:12003]
ENSG00000078902	30.285	29.684	32.365	28.835	25.841	22.764	1248	1427	1403	1041	1333	1054	TOLLIP	toll interacting protein [Source:HGNC Symbol;Acc:HGNC:16476]
ENSG00000078967	7.553	4.577	6.365	4.936	8.328	8.631	251	233	215	239	333	243	UBE2D4	ubiquitin conjugating enzyme E2 D4 (putative) [Source:HGNC Symbol;Acc:HGNC:21647]
ENSG00000079101	0	0.035	0	0.062	0.054	0	0	1	0	2	2	0	CLUL1	clusterin like 1 [Source:HGNC Symbol;Acc:HGNC:2096]
ENSG00000079102	0	0	0	0	0	0	0	0	0	0	0	0	RUNX1T1	RUNX1 partner transcriptional co-repressor 1 [Source:HGNC Symbol;Acc:HGNC:1535]
ENSG00000079112	0.163	0.156	0.113	0.167	0.282	0.167	9	6	7	9	17	9	CDH17	cadherin 17 [Source:HGNC Symbol;Acc:HGNC:1756]
ENSG00000079134	9.774	11.208	11.312	10.912	12.355	12.965	286	370	371	309	392	380	THOC1	THO complex 1 [Source:HGNC Symbol;Acc:HGNC:19070]
ENSG00000079150	1.612	1.156	1.123	2.408	2.392	3.04	44	32	32	43	48	42	FKBP7	FKBP prolyl isomerase 7 [Source:HGNC Symbol;Acc:HGNC:3723]
ENSG00000079156	0.044	0.081	0	0.031	0.02	0.023	2	4	0	1	1	1	OSBPL6	oxysterol binding protein like 6 [Source:HGNC Symbol;Acc:HGNC:16388]
ENSG00000079215	0	0.176	0	0	0.024	0.06	0	1	0	0	1	2	SLC1A3	solute carrier family 1 member 3 [Source:HGNC Symbol;Acc:HGNC:10941]
ENSG00000079246	149.207	145.278	148.681	166.846	159.691	164.515	7602	7975	8630	8166	9136	8085	XRCC5	X-ray repair cross complementing 5 [Source:HGNC Symbol;Acc:HGNC:12833]
ENSG00000079257	0	0	0	0	0	0	0	0	0	0	0	0	LXN	latexin [Source:HGNC Symbol;Acc:HGNC:13347]
ENSG00000079263	1.242	0.463	0.732	0.837	0.946	1.358	20.06	15.09	12.04	17	16.06	18.02	SP140	SP140 nuclear body protein [Source:HGNC Symbol;Acc:HGNC:17133]
ENSG00000079277	19.626	21.091	16.877	19.882	18.665	18.508	573	702	658	482	621	508	MKNK1	MAPK interacting serine/threonine kinase 1 [Source:HGNC Symbol;Acc:HGNC:7110]
ENSG00000079308	9.264	10.04	6.766	5.001	6.17	6.506	190	222	177	98	144	122	TNS1	tensin 1 [Source:HGNC Symbol;Acc:HGNC:11973]
ENSG00000079313	11.028	14.235	11.668	10.432	10.827	9.864	700	878	782	545	722	574	REXO1	RNA exonuclease 1 homolog [Source:HGNC Symbol;Acc:HGNC:24616]
ENSG00000079332	35.969	35.724	34.908	33.699	33.784	33.259	1860	1994	2127	1659	1985	1697	SAR1A	secretion associated Ras related GTPase 1A [Source:HGNC Symbol;Acc:HGNC:10534]
ENSG00000079335	1.907	1.614	1.077	1.09	1.471	1.349	92	103	66	66	81	84	CDC14A	cell division cycle 14A [Source:HGNC Symbol;Acc:HGNC:1718]
ENSG00000079337	0.126	0.16	0.141	0.469	0.277	0.088	8	12	13	12	11	7	RAPGEF3	Rap guanine nucleotide exchange factor 3 [Source:HGNC Symbol;Acc:HGNC:16629]
ENSG00000079385	57.792	57.93	56.951	49.847	49.954	50.267	2847	3086	3192	2264	2723	2346	CEACAM1	CEA cell adhesion molecule 1 [Source:HGNC Symbol;Acc:HGNC:1814]
ENSG00000079387	6.696	4.802	5.281	5.711	4.795	5.867	345	314	342	299	328	334	SENP1	SUMO specific peptidase 1 [Source:HGNC Symbol;Acc:HGNC:17927]
ENSG00000079393	6.499	5.542	6.397	3.501	3.607	4.81	112	112	132	58	75	73	DUSP13	dual specificity phosphatase 13 [Source:HGNC Symbol;Acc:HGNC:19681]
ENSG00000079432	16.351	15.729	15.062	14.202	13.204	12.458	1368	1663	1458	1140	1320	1057	CIC	capicua transcriptional repressor [Source:HGNC Symbol;Acc:HGNC:14214]
ENSG00000079435	0	0	0	0.092	0	0	0	0	0	1	0	0	LIPE	lipase E, hormone sensitive type [Source:HGNC Symbol;Acc:HGNC:6621]
ENSG00000079459	153.191	153.903	152.497	173.334	178.43	171.498	4241	4656	4734	4634	5606	4765	FDFT1	farnesyl-diphosphate farnesyltransferase 1 [Source:HGNC Symbol;Acc:HGNC:3629]
ENSG00000079462	11.471	9.012	11.06	8.691	10.241	11.667	165.36	137.96	163.81	136.79	168.37	137.96	PAFAH1B3	platelet activating factor acetylhydrolase 1b catalytic subunit 3 [Source:HGNC Symbol;Acc:HGNC:8576]
ENSG00000079482	1.047	1.268	1.125	1.288	1.121	1.508	119.43	146.74	145.21	143.26	144.17	157.04	OPHN1	oligophrenin 1 [Source:HGNC Symbol;Acc:HGNC:8148]
ENSG00000079557	0.1	0.121	0.115	0.17	0.147	0.102	3	4	4	5	5	3	AFM	afamin [Source:HGNC Symbol;Acc:HGNC:316]
ENSG00000079616	19.556	18.43	20.44	18.448	21.328	19.599	628	661	763	611	784	622	KIF22	kinesin family member 22 [Source:HGNC Symbol;Acc:HGNC:6391]
ENSG00000079689	2.814	2.974	1.989	3.3	2.277	2.375	55	64	46	68	55	49	SCGN	secretagogin, EF-hand calcium binding protein [Source:HGNC Symbol;Acc:HGNC:16941]
ENSG00000079691	8.605	8.084	7.569	8.273	8.54	6.518	705	734	707	667	796	526	CARMIL1	capping protein regulator and myosin 1 linker 1 [Source:HGNC Symbol;Acc:HGNC:21581]
ENSG00000079739	26.547	26.497	24.628	25.762	30.29	28.152	935	1026	1000	885	1203	968	PGM1	phosphoglucomutase 1 [Source:HGNC Symbol;Acc:HGNC:8905]
ENSG00000079785	89.16	89.071	94.629	99.918	97.326	103.292	3346	3665	4094	3655	4112	3781	DDX1	DEAD-box helicase 1 [Source:HGNC Symbol;Acc:HGNC:2734]
ENSG00000079805	57.053	57.19	54.359	51.929	55.248	49.222	2440.65	2656.73	2640.22	2236	2639.26	2108	DNM2	dynamin 2 [Source:HGNC Symbol;Acc:HGNC:2974]
ENSG00000079819	67.79	74.354	69.014	73.789	67.76	75.159	4217	4912	4821	4376	4736	4483	EPB41L2	erythrocyte membrane protein band 4.1 like 2 [Source:HGNC Symbol;Acc:HGNC:3379]
ENSG00000079841	0	0	0	0	0	0	0	0	0	0	0	0	RIMS1	regulating synaptic membrane exocytosis 1 [Source:HGNC Symbol;Acc:HGNC:17282]
ENSG00000079931	0	0	0	0	0	0	0	0	0	0	0	0	MOXD1	monooxygenase DBH like 1 [Source:HGNC Symbol;Acc:HGNC:21063]
ENSG00000079950	17.448	20.949	21.619	20.251	18.278	19.937	873	940	1140	880	903	922	STX7	syntaxin 7 [Source:HGNC Symbol;Acc:HGNC:11442]
ENSG00000079974	5.358	5.004	3.849	5.314	5.378	6.902	163.92	187.34	148.69	176.32	191.53	177.2	RABL2B	RAB, member of RAS oncogene family like 2B [Source:HGNC Symbol;Acc:HGNC:9800]
ENSG00000079999	35.93	37.923	36.8	32.419	35.059	35.104	1350	1485	1520	1136	1450	1268	KEAP1	kelch like ECH associated protein 1 [Source:HGNC Symbol;Acc:HGNC:23177]
ENSG00000080007	0	0	0	0	0	0	0	0	0	0	0	0	DDX43	DEAD-box helicase 43 [Source:HGNC Symbol;Acc:HGNC:18677]
ENSG00000080031	7.56	6.467	6.265	4.63	4.62	5.111	447	420	427	267	308	295	PTPRH	protein tyrosine phosphatase receptor type H [Source:HGNC Symbol;Acc:HGNC:9672]
ENSG00000080166	0	0.012	0	0.013	0	0	0	1	0	1	0	0	DCT	dopachrome tautomerase [Source:HGNC Symbol;Acc:HGNC:2709]
ENSG00000080189	19.419	19.951	20.754	17.154	19.193	16.552	714	821	865	647	825	699	SLC35C2	solute carrier family 35 member C2 [Source:HGNC Symbol;Acc:HGNC:17117]
ENSG00000080200	1.119	1.262	1.417	1.484	1.403	1.248	181.72	225.27	265.41	235.2	257.01	197.99	CRYBG3	crystallin beta-gamma domain containing 3 [Source:HGNC Symbol;Acc:HGNC:34427]
ENSG00000080224	0	0	0	0	0.029	0	0	0	0	0	1	0	EPHA6	EPH receptor A6 [Source:HGNC Symbol;Acc:HGNC:19296]
ENSG00000080293	0	0	0	0	0.032	0	0	0	0	0	1	0	SCTR	secretin receptor [Source:HGNC Symbol;Acc:HGNC:10608]
ENSG00000080298	1.805	1.017	2.478	1.584	1.412	1.735	138	139	138	116	137	146	RFX3	regulatory factor X3 [Source:HGNC Symbol;Acc:HGNC:9984]
ENSG00000080345	15.584	16.852	16.161	18.856	16.809	18.3	2136	2489	2592	2540	2677	2453	RIF1	replication timing regulatory factor 1 [Source:HGNC Symbol;Acc:HGNC:23207]
ENSG00000080371	3.992	3.937	4.413	3.861	4.168	4.229	936	1014	1193	883	1102	968	RAB21	RAB21, member RAS oncogene family [Source:HGNC Symbol;Acc:HGNC:18263]
ENSG00000080493	0	0.032	0	0	0	0	0	4	0	0	0	0	SLC4A4	solute carrier family 4 member 4 [Source:HGNC Symbol;Acc:HGNC:11030]
ENSG00000080503	16.14	16.442	14.541	20.278	18.758	16.703	759	888	920	718	983	801	SMARCA2	SWI/SNF related, matrix associated, actin dependent regulator of chromatin, subfamily a, member 2 [Source:HGNC Symbol;Acc:HGNC:11098]
ENSG00000080511	0.095	0	0	0	0	0	1	0	0	0	0	0	RDH8	retinol dehydrogenase 8 [Source:HGNC Symbol;Acc:HGNC:14423]
ENSG00000080546	10.328	10.404	11.245	13.086	12.768	12.892	446	486	570	551	617	536	SESN1	sestrin 1 [Source:HGNC Symbol;Acc:HGNC:21595]
ENSG00000080561	0	0.027	0.051	0.091	0.054	0.03	0	1	2	3	3	1	MID2	midline 2 [Source:HGNC Symbol;Acc:HGNC:7096]
ENSG00000080572	0	0	0	0	0	0	0	0	0	0	0	0	DNAAF6	dynein axonemal assembly factor 6 [Source:HGNC Symbol;Acc:HGNC:28570]
ENSG00000080573	0.075	0	0.046	0.044	0.019	0.044	7	0	5	4	2	4	COL5A3	collagen type V alpha 3 chain [Source:HGNC Symbol;Acc:HGNC:14864]
ENSG00000080603	25.957	26.652	24.003	21.361	24.248	21.113	2049.54	2725.69	2536.84	2208.39	2402.76	2134.71	SRCAP	Snf2 related CREBBP activator protein [Source:HGNC Symbol;Acc:HGNC:16974]
ENSG00000080608	24.12	23.699	23.502	27.063	25.13	28.25	795	858	893	870	934	909	PUM3	pumilio RNA binding family member 3 [Source:HGNC Symbol;Acc:HGNC:29676]
ENSG00000080618	15.466	15.785	14.241	18.098	18.502	18.614	407	443	424	467	546	479	CPB2	carboxypeptidase B2 [Source:HGNC Symbol;Acc:HGNC:2300]
ENSG00000080644	0	0.04	0.019	0.045	0.065	0	0	2	1	2	3	0	CHRNA3	cholinergic receptor nicotinic alpha 3 subunit [Source:HGNC Symbol;Acc:HGNC:1957]
ENSG00000080709	0.096	0	0.055	0.065	0.171	0.149	3	0	2	2	8	4	KCNN2	potassium calcium-activated channel subfamily N member 2 [Source:HGNC Symbol;Acc:HGNC:6291]
ENSG00000080802	8.155	7.429	8.23	8.124	7.322	7.364	392	421	475	369	435	375	CNOT4	CCR4-NOT transcription complex subunit 4 [Source:HGNC Symbol;Acc:HGNC:7880]
ENSG00000080815	35.163	33.44	35.622	34.28	27.713	32.63	1382	1603	1786	1285	1360	1335	PSEN1	presenilin 1 [Source:HGNC Symbol;Acc:HGNC:9508]
ENSG00000080819	11.567	9.812	11.077	13.232	13.425	12.695	438	440	496	509	584	497	CPOX	coproporphyrinogen oxidase [Source:HGNC Symbol;Acc:HGNC:2321]
ENSG00000080822	19.649	21.656	20.704	20.583	18.932	18.899	594	676	697	588.87	620	573	CLDND1	claudin domain containing 1 [Source:HGNC Symbol;Acc:HGNC:1322]
ENSG00000080823	7.959	9.23	10.766	8.288	7.877	9.151	157	205	211	176	170	176	MOK	MOK protein kinase [Source:HGNC Symbol;Acc:HGNC:9833]
ENSG00000080824	435.663	434.434	441.818	511.573	486.035	541.083	21066	23038	24636	24000	26505	25436	HSP90AA1	heat shock protein 90 alpha family class A member 1 [Source:HGNC Symbol;Acc:HGNC:5253]
ENSG00000080839	5.255	5.429	6.371	6.992	7.03	6.923	425	463	519	522	559	500	RBL1	RB transcriptional corepressor like 1 [Source:HGNC Symbol;Acc:HGNC:9893]
ENSG00000080845	38.096	39.651	34.858	34.496	30.582	31.512	1590	1808	1684	1402	1458	1265	DLGAP4	DLG associated protein 4 [Source:HGNC Symbol;Acc:HGNC:24476]
ENSG00000080854	0	0.015	0	0.034	0.003	0.017	0	1	0	2	1	4	IGSF9B	immunoglobulin superfamily member 9B [Source:HGNC Symbol;Acc:HGNC:32326]
ENSG00000080910	0	0	0	0	0	0	0	0	0	0	0	0	CFHR2	complement factor H related 2 [Source:HGNC Symbol;Acc:HGNC:4890]
ENSG00000080986	7.272	7.189	8.013	10.11	9.119	10.056	233	253	296	292	326	311	NDC80	NDC80 kinetochore complex component [Source:HGNC Symbol;Acc:HGNC:16909]
ENSG00000081014	5.123	5.223	5.685	5.647	5.108	5.376	515	583	659	543	582	526	AP4E1	adaptor related protein complex 4 subunit epsilon 1 [Source:HGNC Symbol;Acc:HGNC:573]
ENSG00000081019	4.354	4.469	5.403	5.165	3.823	4.588	293	368	425	308	329	345	RSBN1	round spermatid basic protein 1 [Source:HGNC Symbol;Acc:HGNC:25642]
ENSG00000081026	3.071	3.085	3.164	3.028	3.064	3.332	317	346	373	306	345	332	MAGI3	membrane associated guanylate kinase, WW and PDZ domain containing 3 [Source:HGNC Symbol;Acc:HGNC:29647]
ENSG00000081041	0.238	0.488	0	0.305	0	0.244	4	9	0	5	0	4	CXCL2	C-X-C motif chemokine ligand 2 [Source:HGNC Symbol;Acc:HGNC:4603]
ENSG00000081051	369.388	366.231	382.44	410.777	415.633	410.54	12272	13398	14764	13542	15625	13478	AFP	alpha fetoprotein [Source:HGNC Symbol;Acc:HGNC:317]
ENSG00000081052	0.013	0.042	0	0	0.012	0	2	7	0	0	2	0	COL4A4	collagen type IV alpha 4 chain [Source:HGNC Symbol;Acc:HGNC:2206]
ENSG00000081059	21.49	23.882	20.59	20.771	21.438	20.53	986	1094	1060	879	1053	849	TCF7	transcription factor 7 [Source:HGNC Symbol;Acc:HGNC:11639]
ENSG00000081087	16.418	20.338	15.371	14.689	17.62	15.433	1064	1186	1194	903	1151	970	OSTM1	osteoclastogenesis associated transmembrane protein 1 [Source:HGNC Symbol;Acc:HGNC:21652]
ENSG00000081138	0	0	0	0	0.022	0	0	0	0	0	1	0	CDH7	cadherin 7 [Source:HGNC Symbol;Acc:HGNC:1766]
ENSG00000081148	0.008	0.014	0	0	0	0.016	1	2	0	0	0	2	IMPG2	interphotoreceptor matrix proteoglycan 2 [Source:HGNC Symbol;Acc:HGNC:18362]
ENSG00000081154	49.389	50.779	50.163	55.423	49.836	55.075	1555	1676	1870	1656	1772	1723	PCNP	PEST proteolytic signal containing nuclear protein [Source:HGNC Symbol;Acc:HGNC:30023]
ENSG00000081177	7.142	7.268	7.755	6.607	5.975	6.889	357	396	421	308	353	311	EXD2	exonuclease 3'-5' domain containing 2 [Source:HGNC Symbol;Acc:HGNC:20217]
ENSG00000081181	56.145	58.948	59.929	46.882	45.412	48.97	1617.01	1864.83	1989.78	1316.94	1474.81	1376.86	ARG2	arginase 2 [Source:HGNC Symbol;Acc:HGNC:664]
ENSG00000081189	0.01	0	0	0	0.021	0	1	0	0	0	1	0	MEF2C	myocyte enhancer factor 2C [Source:HGNC Symbol;Acc:HGNC:6996]
ENSG00000081237	0	0	0	0	0.18	0.035	0	0	0	0	4	1	PTPRC	protein tyrosine phosphatase receptor type C [Source:HGNC Symbol;Acc:HGNC:9666]
ENSG00000081248	0	0	0	0	0	0	0	0	0	0	0	0	CACNA1S	calcium voltage-gated channel subunit alpha1 S [Source:HGNC Symbol;Acc:HGNC:1397]
ENSG00000081277	0	0.011	0	0	0.022	0.077	0	1	0	0	2	6	PKP1	plakophilin 1 [Source:HGNC Symbol;Acc:HGNC:9023]
ENSG00000081307	18.464	17.272	17.27	20.988	19.288	23.622	649	691	696	721	744	782	UBA5	ubiquitin like modifier activating enzyme 5 [Source:HGNC Symbol;Acc:HGNC:23230]
ENSG00000081320	1.694	1.817	1.305	2.113	1.985	1.767	69	78	70	87	104	77	STK17B	serine/threonine kinase 17b [Source:HGNC Symbol;Acc:HGNC:11396]
ENSG00000081377	14.633	15.429	16.034	15.037	16.284	14.961	1005.78	1104.6	1188.86	952.23	1084.26	902.65	CDC14B	cell division cycle 14B [Source:HGNC Symbol;Acc:HGNC:1719]
ENSG00000081386	1.818	1.97	1.817	1.51	1.92	2.042	172	208	200	138	202	190	ZNF510	zinc finger protein 510 [Source:HGNC Symbol;Acc:HGNC:29161]
ENSG00000081479	0.014	0.016	0.016	0.018	0.015	0.035	2	3	2	2	1	4	LRP2	LDL receptor related protein 2 [Source:HGNC Symbol;Acc:HGNC:6694]
ENSG00000081665	0.252	0.141	0.124	0.457	0.292	0.636	14	5	8	10	12	13	ZNF506	zinc finger protein 506 [Source:HGNC Symbol;Acc:HGNC:23780]
ENSG00000081692	4.617	4.345	4.461	3.417	4.593	4.339	172.87	178.72	192.59	124.76	193.89	158.68	JMJD4	jumonji domain containing 4 [Source:HGNC Symbol;Acc:HGNC:25724]
ENSG00000081721	14.433	13.994	15.549	13.412	14.039	11.353	243	252	289	211	258	203	DUSP12	dual specificity phosphatase 12 [Source:HGNC Symbol;Acc:HGNC:3067]
ENSG00000081760	16.935	14.319	14.71	16.188	16.47	15.572	831	769	829	766	892	746	AACS	acetoacetyl-CoA synthetase [Source:HGNC Symbol;Acc:HGNC:21298]
ENSG00000081791	15.643	15.026	15.549	14.399	15.89	14.471	499	548	621	478	558	524	DELE1	DAP3 binding cell death enhancer 1 [Source:HGNC Symbol;Acc:HGNC:28969]
ENSG00000081800	0	0	0	0	0	0	0	0	0	0	0	0	SLC13A1	solute carrier family 13 member 1 [Source:HGNC Symbol;Acc:HGNC:10916]
ENSG00000081803	13.315	12.839	14.524	15.513	14.944	13.553	803	805	970	833	984	766	CADPS2	calcium dependent secretion activator 2 [Source:HGNC Symbol;Acc:HGNC:16018]
ENSG00000081818	0	0.016	0	0	0	0.036	0	1	0	0	0	2	PCDHB4	protocadherin beta 4 [Source:HGNC Symbol;Acc:HGNC:8689]
ENSG00000081842	0	0	0	0	0	0	0	0	0	0	0	0	PCDHA6	protocadherin alpha 6 [Source:HGNC Symbol;Acc:HGNC:8672]
ENSG00000081853	0.015	0.027	0.013	0.024	0	0.044	1	2	1	1.7	0	3.14	PCDHGA2	protocadherin gamma subfamily A, 2 [Source:HGNC Symbol;Acc:HGNC:8700]
ENSG00000081870	13.111	16.978	16.454	14.585	14.551	15.589	137	196	198	148	172	160	HSPB11	heat shock protein family B (small) member 11 [Source:HGNC Symbol;Acc:HGNC:25019]
ENSG00000081913	7.511	7.432	6.908	7.387	8.165	7.014	713	775	756	684	874	650	PHLPP1	PH domain and leucine rich repeat protein phosphatase 1 [Source:HGNC Symbol;Acc:HGNC:20610]
ENSG00000081923	2.943	2.883	2.632	2.564	3.242	2.855	270	294	252	215	280	258	ATP8B1	ATPase phospholipid transporting 8B1 [Source:HGNC Symbol;Acc:HGNC:3706]
ENSG00000081985	0	0	0	0	0.011	0	0	0	0	0	1	0	IL12RB2	interleukin 12 receptor subunit beta 2 [Source:HGNC Symbol;Acc:HGNC:5972]
ENSG00000082014	0.125	0.085	0.14	0.143	0.093	0.107	3	2	2	4	3	3	SMARCD3	SWI/SNF related, matrix associated, actin dependent regulator of chromatin, subfamily d, member 3 [Source:HGNC Symbol;Acc:HGNC:11108]
ENSG00000082068	7.66	6.843	7.634	7.644	8.029	8.907	293	284	325	276	353	311	WDR70	WD repeat domain 70 [Source:HGNC Symbol;Acc:HGNC:25495]
ENSG00000082074	0	0.023	0	0	0.133	0	0	1	0	0	2	0	FYB1	FYN binding protein 1 [Source:HGNC Symbol;Acc:HGNC:4036]
ENSG00000082126	0	0	0	0	0	0	0	0	0	0	0	0	MPP4	membrane palmitoylated protein 4 [Source:HGNC Symbol;Acc:HGNC:13680]
ENSG00000082146	29.256	25.424	26.211	30.067	34.186	29.497	884	886	981	898	1197	939	STRADB	STE20 related adaptor beta [Source:HGNC Symbol;Acc:HGNC:13205]
ENSG00000082153	169.436	152.115	159.633	164.039	164.621	164.663	7115	7413	8264	7027	8158	7212	BZW1	basic leucine zipper and W2 domains 1 [Source:HGNC Symbol;Acc:HGNC:18380]
ENSG00000082175	0	0	0	0	0	0	0	0	0	0	0	0	PGR	progesterone receptor [Source:HGNC Symbol;Acc:HGNC:8910]
ENSG00000082196	0.749	1.024	0.984	1.885	1.27	1.041	27.46	36.66	37	56	44	30	C1QTNF3	C1q and TNF related 3 [Source:HGNC Symbol;Acc:HGNC:14326]
ENSG00000082212	14.395	13.695	14.004	13.021	14.229	16.481	528	573	602	481	607	611	ME2	malic enzyme 2 [Source:HGNC Symbol;Acc:HGNC:6984]
ENSG00000082213	11.026	11.719	12.118	10.435	9.946	10.48	554	624	636	501	591	541	C5orf22	chromosome 5 open reading frame 22 [Source:HGNC Symbol;Acc:HGNC:25639]
ENSG00000082258	12.846	14.6	14.502	15.014	13.309	16.405	946	1106	1168	1064	1100	1146	CCNT2	cyclin T2 [Source:HGNC Symbol;Acc:HGNC:1600]
ENSG00000082269	24.069	28.495	24.673	24.521	23.618	24.812	1727	2131	2041	1631	1871	1744	FAM135A	family with sequence similarity 135 member A [Source:HGNC Symbol;Acc:HGNC:21084]
ENSG00000082293	0	0	0	0	0	0	0	0	0	0	0	0	COL19A1	collagen type XIX alpha 1 chain [Source:HGNC Symbol;Acc:HGNC:2196]
ENSG00000082397	0	0	0	0	0	0	0	0	0	0	0	0	EPB41L3	erythrocyte membrane protein band 4.1 like 3 [Source:HGNC Symbol;Acc:HGNC:3380]
ENSG00000082438	55.12	55.067	54.971	59.125	54.14	55.804	3937	4224	4362	3890	4398	3992	COBLL1	cordon-bleu WH2 repeat protein like 1 [Source:HGNC Symbol;Acc:HGNC:23571]
ENSG00000082458	1.752	1.581	1.293	1.086	1.262	1.582	125	128	109	81	101	109	DLG3	discs large MAGUK scaffold protein 3 [Source:HGNC Symbol;Acc:HGNC:2902]
ENSG00000082482	0	0	0.015	0	0	0.06	0	0	1	0	0	1	KCNK2	potassium two pore domain channel subfamily K member 2 [Source:HGNC Symbol;Acc:HGNC:6277]
ENSG00000082497	0	0	0	0	0	0	0	0	0	0	0	0	SERTAD4	SERTA domain containing 4 [Source:HGNC Symbol;Acc:HGNC:25236]
ENSG00000082512	0.19	0.182	0.087	0.41	0.322	0.12	7	12	6	11	10	5	TRAF5	TNF receptor associated factor 5 [Source:HGNC Symbol;Acc:HGNC:12035]
ENSG00000082515	29.817	27.715	28.902	29.487	30.592	27.412	392	361	440	389	450	400	MRPL22	mitochondrial ribosomal protein L22 [Source:HGNC Symbol;Acc:HGNC:14480]
ENSG00000082516	11.161	10.564	10.96	11.934	11.488	12.992	909	945	1029	948	1055	1033	GEMIN5	gem nuclear organelle associated protein 5 [Source:HGNC Symbol;Acc:HGNC:20043]
ENSG00000082556	0	0	0	0	0	0.014	0	0	0	0	0	1	OPRK1	opioid receptor kappa 1 [Source:HGNC Symbol;Acc:HGNC:8154]
ENSG00000082641	111.998	109.139	112.733	86.005	89.093	88.58	6526	6999	7498	5301	6015	5239	NFE2L1	nuclear factor, erythroid 2 like 1 [Source:HGNC Symbol;Acc:HGNC:7781]
ENSG00000082684	0	0	0	0	0	0	0	0	0	0	0	0	SEMA5B	semaphorin 5B [Source:HGNC Symbol;Acc:HGNC:10737]
ENSG00000082701	26.315	29.383	29.003	26.743	33.891	30.011	1484	1550	1560	1349	1527	1358	GSK3B	glycogen synthase kinase 3 beta [Source:HGNC Symbol;Acc:HGNC:4617]
ENSG00000082781	81.307	74.179	75.435	67.53	66.134	61.884	3507	3584	3907	2918	3596	2879	ITGB5	integrin subunit beta 5 [Source:HGNC Symbol;Acc:HGNC:6160]
ENSG00000082805	9.713	10.615	8.609	8.178	8.994	9.19	1001	1101	1121	897	981	873	ERC1	ELKS/RAB6-interacting/CAST family member 1 [Source:HGNC Symbol;Acc:HGNC:17072]
ENSG00000082898	71.836	71.056	70.465	82.284	78.391	83.173	4353	4714	4957	4908	5347	4933	XPO1	exportin 1 [Source:HGNC Symbol;Acc:HGNC:12825]
ENSG00000082996	20.86	20.312	19.247	19.369	16.942	19.024	526	617	614	501	577	499	RNF13	ring finger protein 13 [Source:HGNC Symbol;Acc:HGNC:10057]
ENSG00000083067	0	0.013	0	0	0	0	0	1	0	0	0	0	TRPM3	transient receptor potential cation channel subfamily M member 3 [Source:HGNC Symbol;Acc:HGNC:17992]
ENSG00000083093	12.844	14.283	14.092	14.648	14.46	15.454	706	857	924	831	949	841	PALB2	partner and localizer of BRCA2 [Source:HGNC Symbol;Acc:HGNC:26144]
ENSG00000083097	4.395	4.197	3.692	4.433	3.338	6.544	347.96	395.65	426.49	360.04	388.93	443.42	DOP1A	DOP1 leucine zipper like protein A [Source:HGNC Symbol;Acc:HGNC:21194]
ENSG00000083099	11.802	14.233	12.302	12.281	15.779	15.891	469	510	513	451	588	452	LYRM2	LYR motif containing 2 [Source:HGNC Symbol;Acc:HGNC:25229]
ENSG00000083123	3.575	3.832	3.209	4.868	4.975	4.347	106	119	119	140	187	138	BCKDHB	branched chain keto acid dehydrogenase E1 subunit beta [Source:HGNC Symbol;Acc:HGNC:987]
ENSG00000083168	11.156	10.171	11.495	11.059	9.633	12.018	1273	1395	1459	1165	1249	1208	KAT6A	lysine acetyltransferase 6A [Source:HGNC Symbol;Acc:HGNC:13013]
ENSG00000083223	14.549	12.824	13.893	14.067	12.973	13.371	964	1177	1109	901	1011	966	TUT7	terminal uridylyl transferase 7 [Source:HGNC Symbol;Acc:HGNC:25817]
ENSG00000083290	0	0	0	0	0	0.007	0	0	0	0	0	1	ULK2	unc-51 like autophagy activating kinase 2 [Source:HGNC Symbol;Acc:HGNC:13480]
ENSG00000083307	0	0	0	0	0	0	0	0	0	0	0	0	GRHL2	grainyhead like transcription factor 2 [Source:HGNC Symbol;Acc:HGNC:2799]
ENSG00000083312	45.662	44.993	47.433	45.533	46.782	49.24	3191	3543	3737	3213	3626	3283	TNPO1	transportin 1 [Source:HGNC Symbol;Acc:HGNC:6401]
ENSG00000083444	76.446	76.635	73.967	77.393	78.953	79.401	3365	3698	3800	3330	3936	3377	PLOD1	procollagen-lysine,2-oxoglutarate 5-dioxygenase 1 [Source:HGNC Symbol;Acc:HGNC:9081]
ENSG00000083454	0.58	0.804	1.066	0.981	0.763	0.639	14.23	22.85	36.11	27.12	23.69	10.97	P2RX5	purinergic receptor P2X 5 [Source:HGNC Symbol;Acc:HGNC:8536]
ENSG00000083457	0.593	0.492	0.499	0.483	0.712	0.518	34	31	33	27	46	29	ITGAE	integrin subunit alpha E [Source:HGNC Symbol;Acc:HGNC:6147]
ENSG00000083520	20.053	22.556	20.836	23.309	22.31	23.54	1200.59	1424.92	1384.55	1304.48	1458.39	1390.62	DIS3	DIS3 homolog, exosome endoribonuclease and 3'-5' exoribonuclease [Source:HGNC Symbol;Acc:HGNC:20604]
ENSG00000083535	3.985	4.701	4.257	4.473	4.068	4.259	185	215	225	202	209	193	PIBF1	progesterone immunomodulatory binding factor 1 [Source:HGNC Symbol;Acc:HGNC:23352]
ENSG00000083544	2.668	2.205	1.823	2.91	2.552	3.013	103	99	83	118	108	119	TDRD3	tudor domain containing 3 [Source:HGNC Symbol;Acc:HGNC:20612]
ENSG00000083635	4.214	4.183	4.565	5.239	4.109	4.59	221	241	276	268	243	235	NUFIP1	nuclear FMR1 interacting protein 1 [Source:HGNC Symbol;Acc:HGNC:8057]
ENSG00000083642	10.742	12.422	12.437	13.583	13.87	16.17	731	815	876	799	957	842	PDS5B	PDS5 cohesin associated factor B [Source:HGNC Symbol;Acc:HGNC:20418]
ENSG00000083720	0.02	0.037	0.04	0	0.082	0.128	1	2	1	0	2	3	OXCT1	3-oxoacid CoA-transferase 1 [Source:HGNC Symbol;Acc:HGNC:8527]
ENSG00000083750	4.821	3.976	4.011	5.344	4.756	4.771	147	135	142	124	163	142	RRAGB	Ras related GTP binding B [Source:HGNC Symbol;Acc:HGNC:19901]
ENSG00000083782	0	0	0	0	0	0	0	0	0	0	0	0	EPYC	epiphycan [Source:HGNC Symbol;Acc:HGNC:3053]
ENSG00000083799	7.287	5.674	5.042	5.639	5.938	6.455	342	302	341	308	339	341	CYLD	CYLD lysine 63 deubiquitinase [Source:HGNC Symbol;Acc:HGNC:2584]
ENSG00000083807	4.005	4.599	3.887	5.016	7.286	3.605	53.1	61.83	55	66.77	98.74	40	SLC27A5	solute carrier family 27 member 5 [Source:HGNC Symbol;Acc:HGNC:10999]
ENSG00000083812	1.693	1.685	1.603	1.145	1.483	1.333	127.91	126.15	140.77	80.19	115.68	99.1	ZNF324	zinc finger protein 324 [Source:HGNC Symbol;Acc:HGNC:14096]
ENSG00000083814	0.147	0.208	0.06	0.094	0.03	0.047	3	5	2	4	1	2	ZNF671	zinc finger protein 671 [Source:HGNC Symbol;Acc:HGNC:26279]
ENSG00000083817	1.356	1.211	1.606	1.23	0.925	1.255	52	51	71	46	40	47	ZNF416	zinc finger protein 416 [Source:HGNC Symbol;Acc:HGNC:20645]
ENSG00000083828	0.761	0.437	0.566	0.451	0.535	0.452	27	18	25	16	23	17	ZNF586	zinc finger protein 586 [Source:HGNC Symbol;Acc:HGNC:25949]
ENSG00000083838	1.774	1.138	1.271	1.352	1.386	1.614	64.27	40.72	57.23	42.63	61.65	65.7	ZNF446	zinc finger protein 446 [Source:HGNC Symbol;Acc:HGNC:21036]
ENSG00000083844	3.464	3.276	3.793	2.452	3.413	2.205	256	270	295	221	265	232	ZNF264	zinc finger protein 264 [Source:HGNC Symbol;Acc:HGNC:13057]
ENSG00000083845	464.732	430.67	481.774	489.511	520.04	446.473	5197	5295	6215	5331	6558	4877	RPS5	ribosomal protein S5 [Source:HGNC Symbol;Acc:HGNC:10426]
ENSG00000083857	136.675	145.827	133.967	135.461	125.091	129.308	21172	24457	24433	19803	22039	20116	FAT1	FAT atypical cadherin 1 [Source:HGNC Symbol;Acc:HGNC:3595]
ENSG00000083896	28.942	31.029	28.529	29.481	28.437	30.513	1372	1580	1536	1334	1497	1386	YTHDC1	YTH domain containing 1 [Source:HGNC Symbol;Acc:HGNC:30626]
ENSG00000083937	21.103	21.404	21.238	20.056	19.525	22.315	798	907	910	711	841	818	CHMP2B	charged multivesicular body protein 2B [Source:HGNC Symbol;Acc:HGNC:24537]
ENSG00000084070	18.543	19.645	19.618	18.329	18.971	17.045	798	935	981	755	923	722	SMAP2	small ArfGAP2 [Source:HGNC Symbol;Acc:HGNC:25082]
ENSG00000084072	11.901	13.522	10.944	14.95	12.358	11.919	208	264	248	242	248	221	PPIE	peptidylprolyl isomerase E [Source:HGNC Symbol;Acc:HGNC:9258]
ENSG00000084073	58.41	60.64	62.911	63.533	64.235	65.038	2641	3008	3268	2801	3271	2865	ZMPSTE24	zinc metallopeptidase STE24 [Source:HGNC Symbol;Acc:HGNC:12877]
ENSG00000084090	89.896	85.903	88.078	85.786	91.176	85.85	4434	4584	4952	4168	5021	4140	STARD7	StAR related lipid transfer domain containing 7 [Source:HGNC Symbol;Acc:HGNC:18063]
ENSG00000084092	13.761	13.563	12.534	12.207	15.149	14.77	460	498	483	398	571	482	NOA1	nitric oxide associated 1 [Source:HGNC Symbol;Acc:HGNC:28473]
ENSG00000084093	9.242	9.053	9.553	10.513	9.754	10.378	1018	1076	1208	1127	1162	1114	REST	RE1 silencing transcription factor [Source:HGNC Symbol;Acc:HGNC:9966]
ENSG00000084110	0.161	0.476	0.393	0.437	0.456	0.35	7	28	17	25	26	20	HAL	histidine ammonia-lyase [Source:HGNC Symbol;Acc:HGNC:4806]
ENSG00000084112	4.524	4.816	5.358	5.537	5.174	4.965	465	557	591	557	582	518	SSH1	slingshot protein phosphatase 1 [Source:HGNC Symbol;Acc:HGNC:30579]
ENSG00000084207	0	0	0	0	0.476	0.917	0	0	0	0	6	10	GSTP1	glutathione S-transferase pi 1 [Source:HGNC Symbol;Acc:HGNC:4638]
ENSG00000084234	338.832	332.81	347.922	347.681	339.696	352.641	15180	16326	17785	15018	17142	15305	APLP2	amyloid beta precursor like protein 2 [Source:HGNC Symbol;Acc:HGNC:598]
ENSG00000084444	1.93	2.218	1.891	2.325	2.211	1.977	137	173	152	161	177	137	FAM234B	family with sequence similarity 234 member B [Source:HGNC Symbol;Acc:HGNC:29288]
ENSG00000084453	0	0	0	0	0	0	0	0	0	0	0	0	SLCO1A2	solute carrier organic anion transporter family member 1A2 [Source:HGNC Symbol;Acc:HGNC:10956]
ENSG00000084463	18.917	18.224	20.464	18.488	18.025	17.389	1306	1382	1549	1225	1357	1172	WBP11	WW domain binding protein 11 [Source:HGNC Symbol;Acc:HGNC:16461]
ENSG00000084623	177.159	169.643	187.255	172.94	178.37	169.684	3388	3646	4094	3312	3937	3290	EIF3I	eukaryotic translation initiation factor 3 subunit I [Source:HGNC Symbol;Acc:HGNC:3272]
ENSG00000084628	0.023	0.35	0.098	0.2	0.181	0.07	1	8	5	5	9	3	NKAIN1	sodium/potassium transporting ATPase interacting 1 [Source:HGNC Symbol;Acc:HGNC:25743]
ENSG00000084636	3.89	3.631	3.477	3.488	2.582	4.376	249	263	255	210	200	201	COL16A1	collagen type XVI alpha 1 chain [Source:HGNC Symbol;Acc:HGNC:2193]
ENSG00000084652	34.901	36.182	36.279	34.594	33.9	33.677	2602	2955	3113	2499	2841	2441	TXLNA	taxilin alpha [Source:HGNC Symbol;Acc:HGNC:30685]
ENSG00000084674	759.809	806.597	776.983	811.95	773.182	809.882	161592	188285	190401	168391	185389	168134	APOB	apolipoprotein B [Source:HGNC Symbol;Acc:HGNC:603]
ENSG00000084676	6.076	7.072	6.063	4.897	5.22	5.095	565	749	674	474	583	496	NCOA1	nuclear receptor coactivator 1 [Source:HGNC Symbol;Acc:HGNC:7668]
ENSG00000084693	23.718	24.462	23.38	25.52	24.494	25.637	882	983.01	904	846.02	998.02	918	AGBL5	AGBL carboxypeptidase 5 [Source:HGNC Symbol;Acc:HGNC:26147]
ENSG00000084710	0.108	0.024	0.031	0.118	0.202	0.036	6	3	2	7	12	3	EFR3B	EFR3 homolog B [Source:HGNC Symbol;Acc:HGNC:29155]
ENSG00000084731	16.686	17.06	17.328	11.581	13.011	11.992	1213	1326	1448	890	1089	870	KIF3C	kinesin family member 3C [Source:HGNC Symbol;Acc:HGNC:6321]
ENSG00000084733	81.446	79	81.849	72.73	73.6	74.286	4371	4657	5064	3807	4454	3892	RAB10	RAB10, member RAS oncogene family [Source:HGNC Symbol;Acc:HGNC:9759]
ENSG00000084734	19.213	22.1	23.029	23.29	16.725	19.786	398	404	438	369	367	314	GCKR	glucokinase regulator [Source:HGNC Symbol;Acc:HGNC:4196]
ENSG00000084754	149.902	148.202	148.091	145.278	150.915	148.11	6494	6984	7434	6152	7317	6306	HADHA	hydroxyacyl-CoA dehydrogenase trifunctional multienzyme complex subunit alpha [Source:HGNC Symbol;Acc:HGNC:4801]
ENSG00000084764	1.467	1.817	1.145	1.516	1.594	0.978	41	53	35	33	49	27	MAPRE3	microtubule associated protein RP/EB family member 3 [Source:HGNC Symbol;Acc:HGNC:6892]
ENSG00000084774	12.613	12.685	12.126	13.139	14.822	14.612	1309	1530	1535	1405	1791	1444	CAD	carbamoyl-phosphate synthetase 2, aspartate transcarbamylase, and dihydroorotase [Source:HGNC Symbol;Acc:HGNC:1424]
ENSG00000085063	120.258	112.75	112.909	119.382	126.593	106.8	3049	3250.83	3492	2919.57	3297.63	2690	CD59	CD59 molecule (CD59 blood group) [Source:HGNC Symbol;Acc:HGNC:1689]
ENSG00000085117	0	0.062	0	0	0.078	0.117	0	1	0	0	1	1	CD82	CD82 molecule [Source:HGNC Symbol;Acc:HGNC:6210]
ENSG00000085185	3.292	2.858	2.792	2.774	2.991	2.656	297	309	293	246	275	230	BCORL1	BCL6 corepressor like 1 [Source:HGNC Symbol;Acc:HGNC:25657]
ENSG00000085224	12.845	13.619	15.332	13.025	13.195	14.283	1305	1512	1529	1427	1548	1505	ATRX	ATRX chromatin remodeler [Source:HGNC Symbol;Acc:HGNC:886]
ENSG00000085231	35.482	28.324	27.276	31.229	30.852	32.223	475.88	451.93	485.17	438.36	513.13	497.31	AK6	adenylate kinase 6 [Source:HGNC Symbol;Acc:HGNC:49151]
ENSG00000085265	0	0	0	0	0	0	0	0	0	0	0	0	FCN1	ficolin 1 [Source:HGNC Symbol;Acc:HGNC:3623]
ENSG00000085274	6.39	5.584	5.216	6.333	5.845	6.704	300	309	305	298	328	320	MYNN	myoneurin [Source:HGNC Symbol;Acc:HGNC:14955]
ENSG00000085276	0.111	0.237	0.117	0.232	0.102	0.062	6	10	7	16	7	4	MECOM	MDS1 and EVI1 complex locus [Source:HGNC Symbol;Acc:HGNC:3498]
ENSG00000085365	14.182	16.299	14.077	15.638	13.917	14.352	539	656	662	583	633	578	SCAMP1	secretory carrier membrane protein 1 [Source:HGNC Symbol;Acc:HGNC:10563]
ENSG00000085377	11.075	10.541	11.335	12.1	12.649	11.645	570	643	704	621	766	608	PREP	prolyl endopeptidase [Source:HGNC Symbol;Acc:HGNC:9358]
ENSG00000085382	3.91	2.655	2.251	3.837	3.112	2.431	189	189	152	185	187	128	HACE1	HECT domain and ankyrin repeat containing E3 ubiquitin protein ligase 1 [Source:HGNC Symbol;Acc:HGNC:21033]
ENSG00000085415	30.39	24.979	28.527	30.657	26.784	34.683	1093	1078	1240	1072	1235	1189	SEH1L	SEH1 like nucleoporin [Source:HGNC Symbol;Acc:HGNC:30379]
ENSG00000085433	3.089	3.17	3.575	3.427	2.909	3.382	197	222	252	213	209	210	WDR47	WD repeat domain 47 [Source:HGNC Symbol;Acc:HGNC:29141]
ENSG00000085449	30.206	31.347	32.131	30.875	28.531	32.832	2058.35	2364.71	2542	2090.88	2233.75	2174.24	WDFY1	WD repeat and FYVE domain containing 1 [Source:HGNC Symbol;Acc:HGNC:20451]
ENSG00000085465	1.209	0.853	1.048	1.797	1.983	0.898	40	31	40	58	74	29	OVGP1	oviductal glycoprotein 1 [Source:HGNC Symbol;Acc:HGNC:8524]
ENSG00000085491	11.39	9.959	11.068	9.888	10.755	12.593	597	606	689	516	623	631	SLC25A24	solute carrier family 25 member 24 [Source:HGNC Symbol;Acc:HGNC:20662]
ENSG00000085511	6.356	7.057	6.383	6.806	7.002	6.434	511	625	594	537	632	506	MAP3K4	mitogen-activated protein kinase kinase kinase 4 [Source:HGNC Symbol;Acc:HGNC:6856]
ENSG00000085514	0	0.182	0	0	0	0	0	2	0	0	0	0	PILRA	paired immunoglobin like type 2 receptor alpha [Source:HGNC Symbol;Acc:HGNC:20396]
ENSG00000085552	0	0	0	0	0	0	0	0	0	0	0	0	IGSF9	immunoglobulin superfamily member 9 [Source:HGNC Symbol;Acc:HGNC:18132]
ENSG00000085563	56.178	55.177	55.344	53.613	50.045	53.23	4004	4341	4564	3741	4030	3708	ABCB1	ATP binding cassette subfamily B member 1 [Source:HGNC Symbol;Acc:HGNC:40]
ENSG00000085644	2.083	2.493	2.539	1.968	2.101	2.231	85	124	114	89	116	77	ZNF213	zinc finger protein 213 [Source:HGNC Symbol;Acc:HGNC:13005]
ENSG00000085662	93.423	90.966	95.019	92.342	92.361	84.463	1932	2075	2268	1864	2153	1707	AKR1B1	aldo-keto reductase family 1 member B [Source:HGNC Symbol;Acc:HGNC:381]
ENSG00000085719	18.077	21.304	17.716	24.4	20.819	22.54	1232	1425	1495	1501	1486	1478	CPNE3	copine 3 [Source:HGNC Symbol;Acc:HGNC:2316]
ENSG00000085721	42.09	42.269	45.07	43.264	41.247	43.225	2177	2386	2694	2177	2420	2193	RRN3	RRN3 homolog, RNA polymerase I transcription factor [Source:HGNC Symbol;Acc:HGNC:30346]
ENSG00000085733	86.821	85.139	87.735	81.087	82.937	88.417	3925	4232	4542	3600	4276	3856	CTTN	cortactin [Source:HGNC Symbol;Acc:HGNC:3338]
ENSG00000085741	0.21	0.064	0.212	0.107	0.248	0.215	6	2	7	3	8	6	WNT11	Wnt family member 11 [Source:HGNC Symbol;Acc:HGNC:12776]
ENSG00000085760	46.224	43.725	44.868	43.755	47.993	49.055	1617	1697	1825	1590	1945	1717	MTIF2	mitochondrial translational initiation factor 2 [Source:HGNC Symbol;Acc:HGNC:7441]
ENSG00000085788	19.543	26.38	22.691	25.842	24.951	21.162	1172	1272	1173	984	1128	917	DDHD2	DDHD domain containing 2 [Source:HGNC Symbol;Acc:HGNC:29106]
ENSG00000085831	0.331	0.509	0.282	0.489	0.181	0.235	13	21	13	15	7	7	TTC39A	tetratricopeptide repeat domain 39A [Source:HGNC Symbol;Acc:HGNC:18657]
ENSG00000085832	13.571	14.356	14.815	13.532	13.563	13.138	1056	1226	1329	1027	1190	998	EPS15	epidermal growth factor receptor pathway substrate 15 [Source:HGNC Symbol;Acc:HGNC:3419]
ENSG00000085840	5.443	4.49	4.218	5.112	5.753	7.274	256	232	228	234	304	334	ORC1	origin recognition complex subunit 1 [Source:HGNC Symbol;Acc:HGNC:8487]
ENSG00000085871	131.413	130.432	125.204	136.743	139.094	129.205	1531	1665	1673	1514	1800	1437	MGST2	microsomal glutathione S-transferase 2 [Source:HGNC Symbol;Acc:HGNC:7063]
ENSG00000085872	14.252	13.602	13.338	13.286	13.373	12.463	875.79	917.97	944.41	796.21	926.46	747.59	CHERP	calcium homeostasis endoplasmic reticulum protein [Source:HGNC Symbol;Acc:HGNC:16930]
ENSG00000085978	24.398	22.94	23.33	20.45	23.416	23.063	1188	1216	1276	970	1260	1068	ATG16L1	autophagy related 16 like 1 [Source:HGNC Symbol;Acc:HGNC:21498]
ENSG00000085982	16.028	18.269	15.765	18.25	17.473	16.579	1286	1373	1447	1366	1549	1312	USP40	ubiquitin specific peptidase 40 [Source:HGNC Symbol;Acc:HGNC:20069]
ENSG00000085998	32.228	31.737	30.059	28.671	32.111	27.684	1310	1417	1417	1146	1476	1101	POMGNT1	protein O-linked mannose N-acetylglucosaminyltransferase 1 (beta 1,2-) [Source:HGNC Symbol;Acc:HGNC:19139]
ENSG00000085999	4.567	7.408	6.037	7.421	9.784	9.756	197.17	282.9	245.33	282.75	335.35	309.97	RAD54L	RAD54 like [Source:HGNC Symbol;Acc:HGNC:9826]
ENSG00000086015	28.686	30.098	27.705	26.523	25.415	24.753	2412	2743	2670	2120	2449	2021	MAST2	microtubule associated serine/threonine kinase 2 [Source:HGNC Symbol;Acc:HGNC:19035]
ENSG00000086061	138.543	130.011	134.844	146.211	145.726	159.324	4842	4991	5433	4984	5743	5436	DNAJA1	DnaJ heat shock protein family (Hsp40) member A1 [Source:HGNC Symbol;Acc:HGNC:5229]
ENSG00000086062	25.91	26.502	26.905	22.318	22.893	22.01	1607	1826	1929	1370	1613	1326	B4GALT1	beta-1,4-galactosyltransferase 1 [Source:HGNC Symbol;Acc:HGNC:924]
ENSG00000086065	34.302	35.543	35.451	34.153	36.751	37.481	986	1121	1175	958	1191	1053	CHMP5	charged multivesicular body protein 5 [Source:HGNC Symbol;Acc:HGNC:26942]
ENSG00000086102	13.639	13.272	12.119	13.02	12.449	13.16	776	840	796	719	814	740	NFX1	nuclear transcription factor, X-box binding 1 [Source:HGNC Symbol;Acc:HGNC:7803]
ENSG00000086159	0.549	0.296	0.682	0.258	0.315	0.515	12	11	23	7	12	13	AQP6	aquaporin 6 [Source:HGNC Symbol;Acc:HGNC:639]
ENSG00000086189	17.596	17.605	15.775	19.491	15.81	17.636	429.5	435.49	424.09	434.07	443.84	403.16	DIMT1	DIM1 rRNA methyltransferase and ribosome maturation factor [Source:HGNC Symbol;Acc:HGNC:30217]
ENSG00000086200	10.512	10.085	9.285	11.055	8.516	10.525	600.66	671	677	647	629	636.7	IPO11	importin 11 [Source:HGNC Symbol;Acc:HGNC:20628]
ENSG00000086205	0	0	0	0	0	0	0	0	0	0	0	0	FOLH1	folate hydrolase 1 [Source:HGNC Symbol;Acc:HGNC:3788]
ENSG00000086232	36.679	38.09	39.321	37.557	41.503	34.964	2186.42	2432.21	2568.15	2165.02	2467.41	2216.19	EIF2AK1	eukaryotic translation initiation factor 2 alpha kinase 1 [Source:HGNC Symbol;Acc:HGNC:24921]
ENSG00000086288	0	0	0	0	0	0	0	0	0	0	0	0	NME8	NME/NM23 family member 8 [Source:HGNC Symbol;Acc:HGNC:16473]
ENSG00000086289	32.94	32.054	33.825	35.413	30.044	29.014	1062	1158	1200	1062	1211	1007	EPDR1	ependymin related 1 [Source:HGNC Symbol;Acc:HGNC:17572]
ENSG00000086300	17.568	17.349	16.062	17.982	18.733	18.424	567	627	651	563	709	619	SNX10	sorting nexin 10 [Source:HGNC Symbol;Acc:HGNC:14974]
ENSG00000086475	56.783	60.492	57.449	66.295	69.63	69.794	1498	1697	1732	1582	1993	1630	SEPHS1	selenophosphate synthetase 1 [Source:HGNC Symbol;Acc:HGNC:19685]
ENSG00000086504	48.486	48.129	50.345	52.73	49.102	49.394	726.04	800	812	700	862.23	709.02	MRPL28	mitochondrial ribosomal protein L28 [Source:HGNC Symbol;Acc:HGNC:14484]
ENSG00000086506	0.88	1.144	0.545	0.387	1.226	0.772	7	10	5	3	11	6	HBQ1	hemoglobin subunit theta 1 [Source:HGNC Symbol;Acc:HGNC:4833]
ENSG00000086544	8.805	8.678	7.672	6.63	8.314	6.382	448	485	450	329	477	317	ITPKC	inositol-trisphosphate 3-kinase C [Source:HGNC Symbol;Acc:HGNC:14897]
ENSG00000086548	0	0	0	0	0	0.026	0	0	0	0	0	1	CEACAM6	CEA cell adhesion molecule 6 [Source:HGNC Symbol;Acc:HGNC:1818]
ENSG00000086570	0.041	0.039	0.012	0.069	0.074	0.072	9	9	1	15	9	8	FAT2	FAT atypical cadherin 2 [Source:HGNC Symbol;Acc:HGNC:3596]
ENSG00000086589	16.444	20.311	17.185	18.79	18.264	19.335	563	673	683	635	710	654	RBM22	RNA binding motif protein 22 [Source:HGNC Symbol;Acc:HGNC:25503]
ENSG00000086598	120.836	124.048	120.545	130.959	120.235	127.566	4602	5194	5283	4861	5169	4749	TMED2	transmembrane p24 trafficking protein 2 [Source:HGNC Symbol;Acc:HGNC:16996]
ENSG00000086619	3.047	3.362	2.577	2.724	2.487	3.198	156	161	155	134	152	146	ERO1B	endoplasmic reticulum oxidoreductase 1 beta [Source:HGNC Symbol;Acc:HGNC:14355]
ENSG00000086666	49.558	47.694	51.371	47.999	50.187	47.515	946	1025	1094	884	1043	876	ZFAND6	zinc finger AN1-type containing 6 [Source:HGNC Symbol;Acc:HGNC:30164]
ENSG00000086696	12.664	9.587	10.127	10.316	9.915	10.966	231	235	249	208	241	208	HSD17B2	hydroxysteroid 17-beta dehydrogenase 2 [Source:HGNC Symbol;Acc:HGNC:5211]
ENSG00000086712	9.02	9.472	8.854	8.734	9.699	8.882	593	684	671	560	719	570	TXLNG	taxilin gamma [Source:HGNC Symbol;Acc:HGNC:18578]
ENSG00000086717	0	0.098	0	0	0	0	0	2	0	0	0	0	PPEF1	protein phosphatase with EF-hand domain 1 [Source:HGNC Symbol;Acc:HGNC:9243]
ENSG00000086730	0.873	0.598	1.064	1.196	0.813	0.283	24	21	33	20	25	10	LAT2	linker for activation of T cells family member 2 [Source:HGNC Symbol;Acc:HGNC:12749]
ENSG00000086758	38.133	39.142	38.607	37.27	35.924	37.408	5571	6367	6277	5563	6234	5403	HUWE1	HECT, UBA and WWE domain containing E3 ubiquitin protein ligase 1 [Source:HGNC Symbol;Acc:HGNC:30892]
ENSG00000086827	8.659	8.274	8.189	9.718	8.172	8.356	374	393	387	392	399	339	ZW10	zw10 kinetochore protein [Source:HGNC Symbol;Acc:HGNC:13194]
ENSG00000086848	9.721	12.602	11.069	9.969	11.154	11.681	378	431	458	369	444.57	385.13	ALG9	ALG9 alpha-1,2-mannosyltransferase [Source:HGNC Symbol;Acc:HGNC:15672]
ENSG00000086967	0	0.017	0	0	0	0	0	1	0	0	0	0	MYBPC2	myosin binding protein C2 [Source:HGNC Symbol;Acc:HGNC:7550]
ENSG00000086991	0.118	0	0	0	0	0	1	0	0	0	0	0	NOX4	NADPH oxidase 4 [Source:HGNC Symbol;Acc:HGNC:7891]
ENSG00000087008	5.82	5.817	5.571	5.38	5.945	5.744	216	252	244	197	218	200	ACOX3	acyl-CoA oxidase 3, pristanoyl [Source:HGNC Symbol;Acc:HGNC:121]
ENSG00000087053	20.308	21.972	19.927	20.172	19.876	22.798	1119.37	1303.08	1268.49	1083.72	1230.02	1194.15	MTMR2	myotubularin related protein 2 [Source:HGNC Symbol;Acc:HGNC:7450]
ENSG00000087074	47.299	50.031	48.03	38.649	37.391	38.789	1671	1938	1954	1324	1482	1333	PPP1R15A	protein phosphatase 1 regulatory subunit 15A [Source:HGNC Symbol;Acc:HGNC:14375]
ENSG00000087076	0.758	0.698	1.078	0.713	0.504	0.777	12	12	17	11	9	12	HSD17B14	hydroxysteroid 17-beta dehydrogenase 14 [Source:HGNC Symbol;Acc:HGNC:23238]
ENSG00000087077	0	0	0	0	0.045	0.161	0	0	0	0	1	4	TRIP6	thyroid hormone receptor interactor 6 [Source:HGNC Symbol;Acc:HGNC:12311]
ENSG00000087085	0.504	0.333	0.321	0.347	0.243	0.326	15	9	7	10	11	13	ACHE	acetylcholinesterase (Cartwright blood group) [Source:HGNC Symbol;Acc:HGNC:108]
ENSG00000087086	5015.39	4807.3	4927.51	4517.57	4883.67	4243.27	65836	69315	74568	57839	72288	54377	FTL	ferritin light chain [Source:HGNC Symbol;Acc:HGNC:3999]
ENSG00000087087	32.568	31.154	31.255	34.207	33.185	36.066	1316	1488	1600	1433	1628	1346	SRRT	serrate, RNA effector molecule [Source:HGNC Symbol;Acc:HGNC:24101]
ENSG00000087088	57.814	49.727	59.236	48.979	56.101	47.574	791	780	882	671	832	668	BAX	BCL2 associated X, apoptosis regulator [Source:HGNC Symbol;Acc:HGNC:959]
ENSG00000087095	5.559	4.089	6.466	5.117	6.011	6.891	215	214	291	219	281	246	NLK	nemo like kinase [Source:HGNC Symbol;Acc:HGNC:29858]
ENSG00000087111	15.588	16.573	14.566	14.227	14.454	14.088	574	657	658	541	630	510	PIGS	phosphatidylinositol glycan anchor biosynthesis class S [Source:HGNC Symbol;Acc:HGNC:14937]
ENSG00000087116	22.657	22.429	22.051	22.71	22.555	21.589	2069	2268	2357	2041	2292	1954	ADAMTS2	ADAM metallopeptidase with thrombospondin type 1 motif 2 [Source:HGNC Symbol;Acc:HGNC:218]
ENSG00000087128	0	0	0	0	0.028	0	0	0	0	0	1	0	TMPRSS11E	transmembrane serine protease 11E [Source:HGNC Symbol;Acc:HGNC:24465]
ENSG00000087152	28.864	27.81	28.967	28.004	28.041	26.946	1556	1701	1791	1461	1720	1366	ATXN7L3	ataxin 7 like 3 [Source:HGNC Symbol;Acc:HGNC:25416]
ENSG00000087157	8.864	9.383	10.292	9.461	9.95	9.782	255	298	329	215	297.17	219	PGS1	phosphatidylglycerophosphate synthase 1 [Source:HGNC Symbol;Acc:HGNC:30029]
ENSG00000087191	91.854	82.923	94.317	92.137	96.026	98.942	1839	1739	2150	1751	2130	1855	PSMC5	proteasome 26S subunit, ATPase 5 [Source:HGNC Symbol;Acc:HGNC:9552]
ENSG00000087206	15.397	13.953	16.974	17.319	17.64	19.156	556	570	644	542	576	505	UIMC1	ubiquitin interaction motif containing 1 [Source:HGNC Symbol;Acc:HGNC:30298]
ENSG00000087237	0	0	0	0.044	0.077	0	0	0	0	1	2	0	CETP	cholesteryl ester transfer protein [Source:HGNC Symbol;Acc:HGNC:1869]
ENSG00000087245	0.107	0.109	0.189	0.226	0.213	0.224	2	3	9	10	5	10	MMP2	matrix metallopeptidase 2 [Source:HGNC Symbol;Acc:HGNC:7166]
ENSG00000087250	0	0	0	0	0	0	0	0	0	0	0	0	MT3	metallothionein 3 [Source:HGNC Symbol;Acc:HGNC:7408]
ENSG00000087253	5.042	5.177	5.37	5.263	5.308	5.056	345	381	414	411	451	373	LPCAT2	lysophosphatidylcholine acyltransferase 2 [Source:HGNC Symbol;Acc:HGNC:26032]
ENSG00000087258	0	0	0	0.359	0.048	0.021	0	0	0	3	2	1	GNAO1	G protein subunit alpha o1 [Source:HGNC Symbol;Acc:HGNC:4389]
ENSG00000087263	64.151	59.736	61.424	60.422	59.155	61.058	1894	2017	2006	1713	2011	1799	OGFOD1	2-oxoglutarate and iron dependent oxygenase domain containing 1 [Source:HGNC Symbol;Acc:HGNC:25585]
ENSG00000087266	18.64	17.771	16.925	12.422	17.755	13.423	1061	1135	1108	992	1112	917	SH3BP2	SH3 domain binding protein 2 [Source:HGNC Symbol;Acc:HGNC:10825]
ENSG00000087269	34.062	33.316	34.608	34.393	34.811	33.487	1699	1829	1978	1642	1981	1675	NOP14	NOP14 nucleolar protein [Source:HGNC Symbol;Acc:HGNC:16821]
ENSG00000087274	49.133	49.911	52.002	47.434	50.947	51.777	2678	2978	3146	2580	3088	2627	ADD1	adducin 1 [Source:HGNC Symbol;Acc:HGNC:243]
ENSG00000087299	1.053	1.66	1.828	2.377	2.682	2.457	86.83	136.13	146.86	146.48	183.46	177	L2HGDH	L-2-hydroxyglutarate dehydrogenase [Source:HGNC Symbol;Acc:HGNC:20499]
ENSG00000087301	2.504	3.092	2.577	3.075	3.035	3.087	172	220	204	206	235	207	TXNDC16	thioredoxin domain containing 16 [Source:HGNC Symbol;Acc:HGNC:19965]
ENSG00000087302	48.849	46.656	53.251	50.908	50.819	55.452	1055	1100	1242	1045	1236	1114	RTRAF	RNA transcription, translation and transport factor [Source:HGNC Symbol;Acc:HGNC:23169]
ENSG00000087303	0	0.012	0	0	0	0	0	1	0	0	0	0	NID2	nidogen 2 [Source:HGNC Symbol;Acc:HGNC:13389]
ENSG00000087338	10.222	10.278	11.605	11.085	11.031	11.81	641	708	839	678	780	723	GMCL1	germ cell-less 1, spermatogenesis associated [Source:HGNC Symbol;Acc:HGNC:23843]
ENSG00000087365	82.388	84.43	83.855	90.877	92.122	92.125	3855	4256	4449	3960	4710	4061	SF3B2	splicing factor 3b subunit 2 [Source:HGNC Symbol;Acc:HGNC:10769]
ENSG00000087448	7.552	7.772	8.437	7.694	8.485	8.124	364	414	439	387	464	376	KLHL42	kelch like family member 42 [Source:HGNC Symbol;Acc:HGNC:29252]
ENSG00000087460	264.423	258.65	262.302	238.336	245.06	230.083	6599	6936	7371	5732	6846	5448	GNAS	GNAS complex locus [Source:HGNC Symbol;Acc:HGNC:4392]
ENSG00000087470	28.078	27.57	29.488	30.516	26.756	29.105	1458	1619	1712	1592	1597	1548	DNM1L	dynamin 1 like [Source:HGNC Symbol;Acc:HGNC:2973]
ENSG00000087494	0.648	1.402	0.664	0.182	0.723	0.765	16	16	16	5	18	16	PTHLH	parathyroid hormone like hormone [Source:HGNC Symbol;Acc:HGNC:9607]
ENSG00000087495	0	0	0	0	0	0	0	0	0	0	0	0	PHACTR3	phosphatase and actin regulator 3 [Source:HGNC Symbol;Acc:HGNC:15833]
ENSG00000087502	27.999	34.806	36.442	31.289	33.728	39.684	521	606	733	569	597	606	ERGIC2	ERGIC and golgi 2 [Source:HGNC Symbol;Acc:HGNC:30208]
ENSG00000087510	0	0	0	0	0	0.024	0	0	0	0	0	1	TFAP2C	transcription factor AP-2 gamma [Source:HGNC Symbol;Acc:HGNC:11744]
ENSG00000087586	42.757	45.29	44.887	47.986	50.25	50.142	1173	1309	1367	1283	1542	1328	AURKA	aurora kinase A [Source:HGNC Symbol;Acc:HGNC:11393]
ENSG00000087589	0.156	0.192	0.07	0.17	0.112	0.13	8	9	4	9	5	5	CASS4	Cas scaffold protein family member 4 [Source:HGNC Symbol;Acc:HGNC:15878]
ENSG00000087842	19.255	19.07	16.94	20.327	20.879	21.266	380	412	389	389	460	410	PIR	pirin [Source:HGNC Symbol;Acc:HGNC:30048]
ENSG00000087884	9.187	7.254	7.492	7.21	8.893	6.881	77	64	71	58	82	55	AAMDC	adipogenesis associated Mth938 domain containing [Source:HGNC Symbol;Acc:HGNC:30205]
ENSG00000087903	4.101	3.392	4.004	4.06	4.074	3.825	234	213	263	218	262	208	RFX2	regulatory factor X2 [Source:HGNC Symbol;Acc:HGNC:9983]
ENSG00000087995	6.684	6.165	6.054	6.494	6.612	6.016	385.08	404.38	413.95	399.46	443.46	365.21	METTL2A	methyltransferase 2A, methylcytidine [Source:HGNC Symbol;Acc:HGNC:25755]
ENSG00000088002	0.055	0.051	0.192	0	0.098	0.057	1	1	4	0	2	1	SULT2B1	sulfotransferase family 2B member 1 [Source:HGNC Symbol;Acc:HGNC:11459]
ENSG00000088035	3.667	3.393	3.469	4.342	3.562	4.534	114	113	122	123	121	137	ALG6	ALG6 alpha-1,3-glucosyltransferase [Source:HGNC Symbol;Acc:HGNC:23157]
ENSG00000088038	16.936	18.817	17.137	19.775	15.356	18.796	541.03	612.63	640.76	574	573.63	548.88	CNOT3	CCR4-NOT transcription complex subunit 3 [Source:HGNC Symbol;Acc:HGNC:7879]
ENSG00000088053	0	0	0	0	0.027	0	0	0	0	0	1	0	GP6	glycoprotein VI platelet [Source:HGNC Symbol;Acc:HGNC:14388]
ENSG00000088179	8.342	7.488	6.456	10.263	6.98	6.773	390	412	407	447	443	376	PTPN4	protein tyrosine phosphatase non-receptor type 4 [Source:HGNC Symbol;Acc:HGNC:9656]
ENSG00000088205	37.269	38.808	40.371	41.836	38.812	42.527	2108	2341	2606	2254	2451	2310	DDX18	DEAD-box helicase 18 [Source:HGNC Symbol;Acc:HGNC:2741]
ENSG00000088247	52.291	51.372	48.086	44.399	48.455	46.168	2014	2113	2134	1760	2109	1693	KHSRP	KH-type splicing regulatory protein [Source:HGNC Symbol;Acc:HGNC:6316]
ENSG00000088256	20.318	17.228	19.717	15.587	16.136	14.161	1090	1195	1319	960	1149	873	GNA11	G protein subunit alpha 11 [Source:HGNC Symbol;Acc:HGNC:4379]
ENSG00000088280	15.559	15.245	16.971	14.461	16.33	15.541	723	885	878	685	869	702	ASAP3	ArfGAP with SH3 domain, ankyrin repeat and PH domain 3 [Source:HGNC Symbol;Acc:HGNC:14987]
ENSG00000088298	29.566	30.515	31.719	29.618	31.516	28.103	837	946	1033	819	1002	779	EDEM2	ER degradation enhancing alpha-mannosidase like protein 2 [Source:HGNC Symbol;Acc:HGNC:15877]
ENSG00000088305	2.437	2.598	2.445	3.657	2.946	2.904	149	171	173	209	205	166	DNMT3B	DNA methyltransferase 3 beta [Source:HGNC Symbol;Acc:HGNC:2979]
ENSG00000088320	0.08	0.036	0	0	0.071	0.123	2	1	0	0	2	3	REM1	RRAD and GEM like GTPase 1 [Source:HGNC Symbol;Acc:HGNC:15922]
ENSG00000088325	63.538	64.415	62.813	63.788	64.845	68.213	3328	3705	3792	3259	3833	3487	TPX2	TPX2 microtubule nucleation factor [Source:HGNC Symbol;Acc:HGNC:1249]
ENSG00000088356	9.256	8.952	9.411	9.594	8.78	9.62	273	290	320	276	292	277	PDRG1	p53 and DNA damage regulated 1 [Source:HGNC Symbol;Acc:HGNC:16119]
ENSG00000088367	70.267	74.675	69.383	65.891	67.119	59.469	2302	2613	2614	2056	2456	1901	EPB41L1	erythrocyte membrane protein band 4.1 like 1 [Source:HGNC Symbol;Acc:HGNC:3378]
ENSG00000088386	0	0	0	0	0	0	0	0	0	0	0	0	SLC15A1	solute carrier family 15 member 1 [Source:HGNC Symbol;Acc:HGNC:10920]
ENSG00000088387	0.807	0.663	0.704	0.937	0.524	0.662	65	67	43	63	59	54	DOCK9	dedicator of cytokinesis 9 [Source:HGNC Symbol;Acc:HGNC:14132]
ENSG00000088448	29.099	27.189	26.034	30.264	30.885	30.618	805	833	839	793	950	819	ANKRD10	ankyrin repeat domain 10 [Source:HGNC Symbol;Acc:HGNC:20265]
ENSG00000088451	6.72	5.984	6.758	7.647	6.516	6.468	182	178	211	202	199	171	TGDS	TDP-glucose 4,6-dehydratase [Source:HGNC Symbol;Acc:HGNC:20324]
ENSG00000088538	0.022	0.08	0.076	0.068	0.039	0.045	3	12	12	9	6	6	DOCK3	dedicator of cytokinesis 3 [Source:HGNC Symbol;Acc:HGNC:2989]
ENSG00000088543	0.283	0.153	0.207	0.236	0.417	0.287	10	6	8	6	14	10	C3orf18	chromosome 3 open reading frame 18 [Source:HGNC Symbol;Acc:HGNC:24837]
ENSG00000088682	20.395	19.038	17.879	13.825	15.566	15.158	465	512	499	325	400	354	COQ9	coenzyme Q9 [Source:HGNC Symbol;Acc:HGNC:25302]
ENSG00000088726	0.037	0	0.223	0	0	0.386	1	0	3	0	0	5	TMEM40	transmembrane protein 40 [Source:HGNC Symbol;Acc:HGNC:25620]
ENSG00000088727	4.104	4.368	4.553	5.093	5.412	3.907	60	59	68	63	74	51	KIF9	kinesin family member 9 [Source:HGNC Symbol;Acc:HGNC:16666]
ENSG00000088756	0	0	0	0	0.022	0	0	0	0	0	2	0	ARHGAP28	Rho GTPase activating protein 28 [Source:HGNC Symbol;Acc:HGNC:25509]
ENSG00000088766	82.158	78.678	82.688	83.359	86.112	84.739	1902	2055	2275	1855	2154	1907	CRLS1	cardiolipin synthase 1 [Source:HGNC Symbol;Acc:HGNC:16148]
ENSG00000088782	0	0	0	0	0	0	0	0	0	0	0	0	DEFB127	defensin beta 127 [Source:HGNC Symbol;Acc:HGNC:16206]
ENSG00000088808	5.494	6.106	4.543	5.693	4.861	5.309	413.38	502.49	404.15	436.86	428.81	387.16	PPP1R13B	protein phosphatase 1 regulatory subunit 13B [Source:HGNC Symbol;Acc:HGNC:14950]
ENSG00000088812	30.706	29.369	30.232	29.641	27.778	28.313	3066	3305	3668	2939	3185	2833	ATRN	attractin [Source:HGNC Symbol;Acc:HGNC:885]
ENSG00000088826	39.593	37.768	39.062	30.346	33.594	32.622	1285	1346	1458	959	1226	1030	SMOX	spermine oxidase [Source:HGNC Symbol;Acc:HGNC:15862]
ENSG00000088827	0.015	0	0	0	0	0.01	1	0	0	0	0	1	SIGLEC1	sialic acid binding Ig like lectin 1 [Source:HGNC Symbol;Acc:HGNC:11127]
ENSG00000088832	163.142	153.883	161.075	164.974	161.757	145.404	3831.89	3992	4379	3799	4317	3349	FKBP1A	FKBP prolyl isomerase 1A [Source:HGNC Symbol;Acc:HGNC:3711]
ENSG00000088833	78.357	76.763	82.039	75.785	71.875	72.529	1648	1772	1962	1568	1733	1514	NSFL1C	NSFL1 cofactor [Source:HGNC Symbol;Acc:HGNC:15912]
ENSG00000088836	12.513	21.428	11.422	9.866	12.983	10.394	574	597	604	442	519	435	SLC4A11	solute carrier family 4 member 11 [Source:HGNC Symbol;Acc:HGNC:16438]
ENSG00000088854	8.112	8.993	8.677	8.248	6.811	7.07	845	1029	1042	838	800	719	DNAAF9	dynein axonemal assembly factor 9 [Source:HGNC Symbol;Acc:HGNC:17721]
ENSG00000088876	7.815	8.003	8.647	7.936	7.387	7.497	323.35	372	393	373	400.56	328.28	ZNF343	zinc finger protein 343 [Source:HGNC Symbol;Acc:HGNC:16017]
ENSG00000088881	0.024	0.282	0.114	0.122	0.202	0.093	1	6	4	5	10	4	EBF4	EBF family member 4 [Source:HGNC Symbol;Acc:HGNC:29278]
ENSG00000088882	0	0	0	0	0.025	0	0	0	0	0	1	0	CPXM1	carboxypeptidase X, M14 family member 1 [Source:HGNC Symbol;Acc:HGNC:15771]
ENSG00000088888	20.107	20.048	20.292	19.658	19.905	19.682	3551	3889	4133	3386	3965	3390	MAVS	mitochondrial antiviral signaling protein [Source:HGNC Symbol;Acc:HGNC:29233]
ENSG00000088899	15.616	14.267	13.483	9.635	9.123	8.501	991	1000	995	604	658	533	LZTS3	leucine zipper tumor suppressor family member 3 [Source:HGNC Symbol;Acc:HGNC:30139]
ENSG00000088926	15.594	18.306	16.894	17.561	16.833	16.489	532	638	668	585	662	603	F11	coagulation factor XI [Source:HGNC Symbol;Acc:HGNC:3529]
ENSG00000088930	80.644	81.04	80.592	84.878	81.756	89.567	4142	4572	4772	4252	4735	4491	XRN2	5'-3' exoribonuclease 2 [Source:HGNC Symbol;Acc:HGNC:12836]
ENSG00000088970	46.419	47.108	47.104	52.654	45.058	50.977	1521	1740	1788	1737	1742	1675	KIZ	kizuna centrosomal protein [Source:HGNC Symbol;Acc:HGNC:15865]
ENSG00000088986	159.218	141.964	158.097	146.386	147.082	142.99	1609	1572	1831	1437	1673	1408	DYNLL1	dynein light chain LC8-type 1 [Source:HGNC Symbol;Acc:HGNC:15476]
ENSG00000088992	48.769	47.416	45.816	50.889	56.768	52.344	721	784	784	733	950	744	TESC	tescalcin [Source:HGNC Symbol;Acc:HGNC:26065]
ENSG00000089006	287.971	288.637	292.333	335.241	318.414	308.035	8018	8626	9195	8955	9792	8561	SNX5	sorting nexin 5 [Source:HGNC Symbol;Acc:HGNC:14969]
ENSG00000089009	744.498	696.81	735.913	792.347	798.785	793.339	10380	10673	11826	10773	12506	10793	RPL6	ribosomal protein L6 [Source:HGNC Symbol;Acc:HGNC:10362]
ENSG00000089012	0	0	0	0	0	0	0	0	0	0	0	0	SIRPG	signal regulatory protein gamma [Source:HGNC Symbol;Acc:HGNC:15757]
ENSG00000089022	17.007	18.97	15.795	22.572	18.323	19.559	496	608	554	594	627	540	MAPKAPK5	MAPK activated protein kinase 5 [Source:HGNC Symbol;Acc:HGNC:6889]
ENSG00000089041	0.041	0	0.109	0	0.04	0	2	0	3	0	2	0	P2RX7	purinergic receptor P2X 7 [Source:HGNC Symbol;Acc:HGNC:8537]
ENSG00000089048	45.019	44.131	43.402	46.2	40.349	48.78	2163	2329	2404	2165	2186	2288	ESF1	ESF1 nucleolar pre-rRNA processing protein homolog [Source:HGNC Symbol;Acc:HGNC:15898]
ENSG00000089050	15.936	15.389	15.501	17.702	17.41	18.093	923	979	1035	1000	1137	1023	RBBP9	RB binding protein 9, serine hydrolase [Source:HGNC Symbol;Acc:HGNC:9892]
ENSG00000089053	41.483	41.713	37.455	42.537	42.691	41.773	1482	1634	1577	1481	1740	1469	ANAPC5	anaphase promoting complex subunit 5 [Source:HGNC Symbol;Acc:HGNC:15713]
ENSG00000089057	53.819	53.252	53.717	48.602	47.037	48.324	5641	6131	6453	4873	5558	4862	SLC23A2	solute carrier family 23 member 2 [Source:HGNC Symbol;Acc:HGNC:10973]
ENSG00000089060	5.431	6.683	6.162	5.909	5.302	5.816	255	249	275	219	282	224	SLC8B1	solute carrier family 8 member B1 [Source:HGNC Symbol;Acc:HGNC:26175]
ENSG00000089063	112.012	113.753	116.155	113.59	114.913	110.719	2510	2845	3056	2502	2954	2475	TMEM230	transmembrane protein 230 [Source:HGNC Symbol;Acc:HGNC:15876]
ENSG00000089091	0.46	0.631	0.668	1.026	0.723	0.701	19	33	28	29	30	34	DZANK1	double zinc ribbon and ankyrin repeat domains 1 [Source:HGNC Symbol;Acc:HGNC:15858]
ENSG00000089094	15.008	14.06	15.094	14.522	15.187	14.07	941	937.69	1063	901.62	1013.7	835.78	KDM2B	lysine demethylase 2B [Source:HGNC Symbol;Acc:HGNC:13610]
ENSG00000089101	0	0	0	0	0.099	0	0	0	0	0	2	0	CFAP61	cilia and flagella associated protein 61 [Source:HGNC Symbol;Acc:HGNC:15872]
ENSG00000089116	0	0	0	0	0.021	0.099	0	0	0	0	1	4	LHX5	LIM homeobox 5 [Source:HGNC Symbol;Acc:HGNC:14216]
ENSG00000089123	6.725	6.536	5.849	7.984	7.211	8.163	231	242	238	219	287	275	TASP1	taspase 1 [Source:HGNC Symbol;Acc:HGNC:15859]
ENSG00000089127	21.634	19.713	19.722	17.759	18.094	16.557	666	627	703	531	653	556	OAS1	2'-5'-oligoadenylate synthetase 1 [Source:HGNC Symbol;Acc:HGNC:8086]
ENSG00000089154	31.178	30.653	31.586	31.464	32.536	30.739	4079	4405	4764	4015	4800	3926	GCN1	GCN1 activator of EIF2AK4 [Source:HGNC Symbol;Acc:HGNC:4199]
ENSG00000089157	1110.87	1106.16	1122.09	1158.94	1242.76	1156.82	18197	19861	21156	18538	22964	18459	RPLP0	ribosomal protein lateral stalk subunit P0 [Source:HGNC Symbol;Acc:HGNC:10371]
ENSG00000089159	23.378	23.503	21.598	19.571	19.708	19.306	1261	1398	1332	1061	1283	1028	PXN	paxillin [Source:HGNC Symbol;Acc:HGNC:9718]
ENSG00000089163	0.491	1.318	0.768	1.342	0.715	0.056	9	15	11	24	11	1	SIRT4	sirtuin 4 [Source:HGNC Symbol;Acc:HGNC:14932]
ENSG00000089169	0	0	0	0	0	0	0	0	0	0	0	0	RPH3A	rabphilin 3A [Source:HGNC Symbol;Acc:HGNC:17056]
ENSG00000089177	9.692	9.6	9.013	8.586	8.782	9.606	735	807	809	642	732	667	KIF16B	kinesin family member 16B [Source:HGNC Symbol;Acc:HGNC:15869]
ENSG00000089195	14.714	17.636	16.14	17.662	16.629	17.125	632	803	813	725	785	738	TRMT6	tRNA methyltransferase 6 non-catalytic subunit [Source:HGNC Symbol;Acc:HGNC:20900]
ENSG00000089199	0.108	0.294	0.327	0.293	0.287	0.866	4	12	14	9	12	26	CHGB	chromogranin B [Source:HGNC Symbol;Acc:HGNC:1930]
ENSG00000089220	526.928	497.783	507.911	527.84	530.702	506.125	11364	11792	12628	11103	12906	10656	PEBP1	phosphatidylethanolamine binding protein 1 [Source:HGNC Symbol;Acc:HGNC:8630]
ENSG00000089225	0	0	0	0	0	0	0	0	0	0	0	0	TBX5	T-box transcription factor 5 [Source:HGNC Symbol;Acc:HGNC:11604]
ENSG00000089234	9.72	12.02	10.013	9.202	10.048	9.987	399	534	489	371	495	412	BRAP	BRCA1 associated protein [Source:HGNC Symbol;Acc:HGNC:1099]
ENSG00000089248	117.728	110.743	116.314	117.057	121.54	122.557	2851	2948	3172	2765	3331	2904	ERP29	endoplasmic reticulum protein 29 [Source:HGNC Symbol;Acc:HGNC:13799]
ENSG00000089250	0	0	0	0	0	0	0	0	0	0	0	0	NOS1	nitric oxide synthase 1 [Source:HGNC Symbol;Acc:HGNC:7872]
ENSG00000089280	135.121	136.897	140.073	154.871	143.404	157.301	3709	4127	4433	4145	4438	4214	FUS	FUS RNA binding protein [Source:HGNC Symbol;Acc:HGNC:4010]
ENSG00000089289	35.637	33.485	33.535	34.381	34.075	33.499	905	934	980	855	974	829	IGBP1	immunoglobulin binding protein 1 [Source:HGNC Symbol;Acc:HGNC:5461]
ENSG00000089327	0.167	0	0.057	0.076	0.131	0	2	0	1	1	2	0	FXYD5	FXYD domain containing ion transport regulator 5 [Source:HGNC Symbol;Acc:HGNC:4029]
ENSG00000089335	0	0	0	0	0	0	0	0	0	0	0	0	ZNF302	zinc finger protein 302 [Source:HGNC Symbol;Acc:HGNC:13848]
ENSG00000089351	23.484	20.728	21.754	15.765	18.814	17.693	787	793	799	558	725	594	GRAMD1A	GRAM domain containing 1A [Source:HGNC Symbol;Acc:HGNC:29305]
ENSG00000089356	0	0.11	0	0	0	0	0	1	0	0	0	0	FXYD3	FXYD domain containing ion transport regulator 3 [Source:HGNC Symbol;Acc:HGNC:4027]
ENSG00000089472	0	0	0.02	0	0	0.023	0	0	1	0	0	1	HEPH	hephaestin [Source:HGNC Symbol;Acc:HGNC:4866]
ENSG00000089486	36.015	36.88	36.344	43.001	41.027	39.333	1403	1597	1569	1536	1681	1421	CDIP1	cell death inducing p53 target 1 [Source:HGNC Symbol;Acc:HGNC:13234]
ENSG00000089505	0.497	0.776	0.431	0.291	0.252	0.437	7	12	7	4	4	6	CMTM1	CKLF like MARVEL transmembrane domain containing 1 [Source:HGNC Symbol;Acc:HGNC:19172]
ENSG00000089558	0.053	0	0	0.018	0	0	3	0	0	1	0	0	KCNH4	potassium voltage-gated channel subfamily H member 4 [Source:HGNC Symbol;Acc:HGNC:6253]
ENSG00000089597	69.426	69.286	69.083	74.385	78.118	74.364	4003	4380	4489	4073	5011	4109	GANAB	glucosidase II alpha subunit [Source:HGNC Symbol;Acc:HGNC:4138]
ENSG00000089639	4.464	4.181	3.827	3.435	3.826	2.847	168	175	172	119	160	111	GMIP	GEM interacting protein [Source:HGNC Symbol;Acc:HGNC:24852]
ENSG00000089682	8.864	9.475	8.922	9.3	8.798	10.692	567	730	670	604	674	705	RBM41	RNA binding motif protein 41 [Source:HGNC Symbol;Acc:HGNC:25617]
ENSG00000089685	16.974	16.956	16.155	21.123	21.273	18.192	657	646	724	740	894	674	BIRC5	baculoviral IAP repeat containing 5 [Source:HGNC Symbol;Acc:HGNC:593]
ENSG00000089692	0.235	0.038	0.073	0.259	0.119	0	7	1	2	6	4	0	LAG3	lymphocyte activating 3 [Source:HGNC Symbol;Acc:HGNC:6476]
ENSG00000089693	71.77	70.897	68.496	67.18	66.893	63.017	1681	1825	1846	1487	1759	1431	MLF2	myeloid leukemia factor 2 [Source:HGNC Symbol;Acc:HGNC:7126]
ENSG00000089723	2.243	2.062	1.799	1.622	2.106	1.696	132.18	133.53	104.69	93.25	119.31	97.61	OTUB2	OTU deubiquitinase, ubiquitin aldehyde binding 2 [Source:HGNC Symbol;Acc:HGNC:20351]
ENSG00000089737	38.98	38.233	40.454	41.255	40.262	41.66	1649.82	1779.47	1983.31	1713.75	1935.69	1732.39	DDX24	DEAD-box helicase 24 [Source:HGNC Symbol;Acc:HGNC:13266]
ENSG00000089775	1.185	1.612	1.21	1.204	1.222	1.261	78.15	132.35	91.8	108.07	105.5	112.19	ZBTB25	zinc finger and BTB domain containing 25 [Source:HGNC Symbol;Acc:HGNC:13112]
ENSG00000089818	18.631	18.109	23.771	12.609	15.187	18.916	575	600	662	461	562	508	NECAP1	NECAP endocytosis associated 1 [Source:HGNC Symbol;Acc:HGNC:24539]
ENSG00000089820	2.339	2.517	1.673	2.198	2.088	2.403	78	66	80	75	100	85	ARHGAP4	Rho GTPase activating protein 4 [Source:HGNC Symbol;Acc:HGNC:674]
ENSG00000089847	0.055	0.072	0.068	0.083	0.239	0.054	3	3	3	4	13	2	ANKRD24	ankyrin repeat domain 24 [Source:HGNC Symbol;Acc:HGNC:29424]
ENSG00000089876	12.187	9.857	10.22	12.446	10.227	11.856	473.77	441.14	480.88	454	467.46	429.21	DHX32	DEAH-box helicase 32 (putative) [Source:HGNC Symbol;Acc:HGNC:16717]
ENSG00000089902	13.326	12.552	13.351	12.634	10.948	12.208	1155	1195	1334	1068	1070	1033	RCOR1	REST corepressor 1 [Source:HGNC Symbol;Acc:HGNC:17441]
ENSG00000089916	8.541	9.896	8.419	6.448	9.009	11.857	798	904	919	681	818	769	GPATCH2L	G-patch domain containing 2 like [Source:HGNC Symbol;Acc:HGNC:20210]
ENSG00000090006	0.791	0.795	0.788	0.17	0.811	0.329	16	17	24	5	22	8	LTBP4	latent transforming growth factor beta binding protein 4 [Source:HGNC Symbol;Acc:HGNC:6717]
ENSG00000090013	24.123	20.664	22.623	18.94	21.451	14.884	290	273	317	223	292	176	BLVRB	biliverdin reductase B [Source:HGNC Symbol;Acc:HGNC:1063]
ENSG00000090020	5.183	5.188	4.884	5.078	4.226	3.702	370	396	402	343	336	258	SLC9A1	solute carrier family 9 member A1 [Source:HGNC Symbol;Acc:HGNC:11071]
ENSG00000090054	32.452	33.724	33.106	34.088	35.576	35.181	1262	1448	1513	1284	1487	1278	SPTLC1	serine palmitoyltransferase long chain base subunit 1 [Source:HGNC Symbol;Acc:HGNC:11277]
ENSG00000090060	83.173	88.461	84.817	84.14	80.301	81.712	4432	5101	5407	4404	4931	4390	PAPOLA	poly(A) polymerase alpha [Source:HGNC Symbol;Acc:HGNC:14981]
ENSG00000090061	38.245	38.687	35.471	34.773	34.472	33.781	1104.19	1264.47	1214.74	991.54	1078.6	1013.88	CCNK	cyclin K [Source:HGNC Symbol;Acc:HGNC:1596]
ENSG00000090097	33.557	38.07	32.394	32.464	27.479	28.3	855	1003	1005	728	919	676	PCBP4	poly(rC) binding protein 4 [Source:HGNC Symbol;Acc:HGNC:8652]
ENSG00000090104	0	0	0	0	0	0	0	0	0	0	0	0	RGS1	regulator of G protein signaling 1 [Source:HGNC Symbol;Acc:HGNC:9991]
ENSG00000090238	17.636	20.092	17.05	13.092	14.823	11.602	252	317	277	175	233.06	162	YPEL3	yippee like 3 [Source:HGNC Symbol;Acc:HGNC:18327]
ENSG00000090263	18.054	17.31	18.409	15.239	18.984	18.565	230	246.04	266	195	275	226	MRPS33	mitochondrial ribosomal protein S33 [Source:HGNC Symbol;Acc:HGNC:16634]
ENSG00000090266	49.802	39.631	46.082	50.539	55.37	38.47	352.75	321.13	385.02	357.69	456.36	277.44	NDUFB2	NADH:ubiquinone oxidoreductase subunit B2 [Source:HGNC Symbol;Acc:HGNC:7697]
ENSG00000090273	232.499	224.548	238.354	240.866	240.754	259.857	6176	6540	7314	6250	7147	6706	NUDC	nuclear distribution C, dynein complex regulator [Source:HGNC Symbol;Acc:HGNC:8045]
ENSG00000090316	27.282	27.852	28.321	29.997	28.704	28.562	873	978	998	927	1033	870	MAEA	macrophage erythroblast attacher, E3 ubiquitin ligase [Source:HGNC Symbol;Acc:HGNC:13731]
ENSG00000090339	87.246	88.464	91.865	79.678	80.203	81.821	3890	4285	4516	3475	4044	3388	ICAM1	intercellular adhesion molecule 1 [Source:HGNC Symbol;Acc:HGNC:5344]
ENSG00000090372	32.157	29.241	28.323	30.668	28.142	25.481	1230	1438	1507	1272	1427	1071	STRN4	striatin 4 [Source:HGNC Symbol;Acc:HGNC:15721]
ENSG00000090376	0	0	0	0	0	0	0	0	0	0	0	0	IRAK3	interleukin 1 receptor associated kinase 3 [Source:HGNC Symbol;Acc:HGNC:17020]
ENSG00000090382	1174.25	1162.47	1191.94	1283.03	1302.19	1262.95	26122	28460	30542	27819	32564	27512	LYZ	lysozyme [Source:HGNC Symbol;Acc:HGNC:6740]
ENSG00000090402	0	0	0	0	0	0	0	0	0	0	0	0	SI	sucrase-isomaltase [Source:HGNC Symbol;Acc:HGNC:10856]
ENSG00000090432	22.027	21.396	21.69	19.501	19.97	19.287	806	860	915	696	824	689	MUL1	mitochondrial E3 ubiquitin protein ligase 1 [Source:HGNC Symbol;Acc:HGNC:25762]
ENSG00000090447	3.685	3.128	3.434	4.371	4.109	7.361	115	112	116	120	145	133	TFAP4	transcription factor AP-4 [Source:HGNC Symbol;Acc:HGNC:11745]
ENSG00000090470	9.167	12.899	10.011	9.423	10.466	10.858	390	444	491	391	450	374	PDCD7	programmed cell death 7 [Source:HGNC Symbol;Acc:HGNC:8767]
ENSG00000090487	46.877	40.161	45.079	43.681	42.344	42.973	1220	1148	1365	1068	1263	1077	SPG21	SPG21 abhydrolase domain containing, maspardin [Source:HGNC Symbol;Acc:HGNC:20373]
ENSG00000090512	0.064	0.174	0.147	0.131	0.113	0.131	1	3	4	2	2	3	FETUB	fetuin B [Source:HGNC Symbol;Acc:HGNC:3658]
ENSG00000090520	89.063	86.963	89.433	90.589	91.075	99.246	2212.53	2382.07	2576.19	2203.76	2581.45	2422.4	DNAJB11	DnaJ heat shock protein family (Hsp40) member B11 [Source:HGNC Symbol;Acc:HGNC:14889]
ENSG00000090530	0	0	0.058	0	0.017	0.046	0	0	3	0	1	2	P3H2	prolyl 3-hydroxylase 2 [Source:HGNC Symbol;Acc:HGNC:19317]
ENSG00000090534	4.354	3.857	4.058	2.746	4.189	4.634	109	101	122	67	118	110	THPO	thrombopoietin [Source:HGNC Symbol;Acc:HGNC:11795]
ENSG00000090539	4.412	4.59	3.803	4.198	3.408	4.252	234	264	228	215	200	219	CHRD	chordin [Source:HGNC Symbol;Acc:HGNC:1949]
ENSG00000090554	0.316	0.773	0.461	0.713	0.56	0.444	5	11	8	11	10	7	FLT3LG	fms related receptor tyrosine kinase 3 ligand [Source:HGNC Symbol;Acc:HGNC:3766]
ENSG00000090565	22.649	24.924	25.704	25.114	25.296	24.831	1093	1290	1373	1162	1281	1117	RAB11FIP3	RAB11 family interacting protein 3 [Source:HGNC Symbol;Acc:HGNC:17224]
ENSG00000090581	29.153	30.125	32.878	34.083	31.36	29.586	608.07	681.26	716.24	679.15	737.11	572.79	GNPTG	N-acetylglucosamine-1-phosphate transferase subunit gamma [Source:HGNC Symbol;Acc:HGNC:23026]
ENSG00000090612	5.71	4.822	6.143	4.975	5.369	5.82	372	294	405	311	410	313	ZNF268	zinc finger protein 268 [Source:HGNC Symbol;Acc:HGNC:13061]
ENSG00000090615	21.692	21.638	22.492	20.53	21.879	21.49	2057	2151	2392	1909	2224	1814	GOLGA3	golgin A3 [Source:HGNC Symbol;Acc:HGNC:4426]
ENSG00000090621	115.738	112.634	114.432	134.617	122.618	131.129	4477	4746	5170	4867	5163	4648	PABPC4	poly(A) binding protein cytoplasmic 4 [Source:HGNC Symbol;Acc:HGNC:8557]
ENSG00000090659	0	0	0	0	0	0	0	0	0	0	0	0	CD209	CD209 molecule [Source:HGNC Symbol;Acc:HGNC:1641]
ENSG00000090661	28.861	29.964	29.694	25.911	27.711	22.918	663	761	782	575	699	506	CERS4	ceramide synthase 4 [Source:HGNC Symbol;Acc:HGNC:23747]
ENSG00000090674	7.068	6.522	9.657	6.366	5.986	6.034	222	225	302	195	212	185	MCOLN1	mucolipin TRP cation channel 1 [Source:HGNC Symbol;Acc:HGNC:13356]
ENSG00000090686	29.834	32.849	30.778	34.836	32.084	35.008	1479	1865	1814	1757	1760	1710	USP48	ubiquitin specific peptidase 48 [Source:HGNC Symbol;Acc:HGNC:18533]
ENSG00000090776	2.873	2.816	2.579	2.492	2.761	2.243	143	154	148	121	155	109	EFNB1	ephrin B1 [Source:HGNC Symbol;Acc:HGNC:3226]
ENSG00000090857	6.366	6.134	6.738	5.578	5.804	7.683	651	764	797	592	794	707	PDPR	pyruvate dehydrogenase phosphatase regulatory subunit [Source:HGNC Symbol;Acc:HGNC:30264]
ENSG00000090861	88.972	87.481	90.235	91.841	92.054	88.738	4624	5022	5420	4673	5425	4512	AARS1	alanyl-tRNA synthetase 1 [Source:HGNC Symbol;Acc:HGNC:20]
ENSG00000090863	38.945	40.086	37.172	42.505	39.956	42.174	2730	3064	3091	2784	3098	2729	GLG1	golgi glycoprotein 1 [Source:HGNC Symbol;Acc:HGNC:4316]
ENSG00000090889	8.498	8.012	7.254	8.45	9.038	9.278	562	582	553	545	674	599	KIF4A	kinesin family member 4A [Source:HGNC Symbol;Acc:HGNC:13339]
ENSG00000090905	17.893	18.753	16.878	17.763	16.52	16.952	1718	1990	1995	1642	1871	1647	TNRC6A	trinucleotide repeat containing adaptor 6A [Source:HGNC Symbol;Acc:HGNC:11969]
ENSG00000090924	7.484	8.18	7.364	5.071	6.111	6.102	405	510	422	319	382	267	PLEKHG2	pleckstrin homology and RhoGEF domain containing G2 [Source:HGNC Symbol;Acc:HGNC:29515]
ENSG00000090932	0.364	0.556	0.502	0.263	0.338	0.365	11	20	18	9	13	12	DLL3	delta like canonical Notch ligand 3 [Source:HGNC Symbol;Acc:HGNC:2909]
ENSG00000090971	3.366	3.496	3.1	3.466	3.664	3.533	61	72	69	65	80	65	NAT14	N-acetyltransferase 14 (putative) [Source:HGNC Symbol;Acc:HGNC:28918]
ENSG00000090975	7.186	7.589	7.105	7.139	6.879	6.669	742	821	841	668	771	659	PITPNM2	phosphatidylinositol transfer protein membrane associated 2 [Source:HGNC Symbol;Acc:HGNC:21044]
ENSG00000090989	7.732	7.935	7.672	8.938	7.905	9.03	402	454	456	451	457	454	EXOC1	exocyst complex component 1 [Source:HGNC Symbol;Acc:HGNC:30380]
ENSG00000091009	8.146	8.564	8.509	7.706	8.568	8.629	802.51	926.74	966.45	740.42	951.82	829.94	RBM27	RNA binding motif protein 27 [Source:HGNC Symbol;Acc:HGNC:29243]
ENSG00000091010	0	0	0	0.079	0	0	0	0	0	3	0	0	POU4F3	POU class 4 homeobox 3 [Source:HGNC Symbol;Acc:HGNC:9220]
ENSG00000091039	25.547	24.835	26.09	23.825	24.312	26.47	1782	2129	2190	1948	2094	1929	OSBPL8	oxysterol binding protein like 8 [Source:HGNC Symbol;Acc:HGNC:16396]
ENSG00000091073	7.908	7.45	7.22	6.469	6.368	5.795	256	268	285	210	257	196	DTX2	deltex E3 ubiquitin ligase 2 [Source:HGNC Symbol;Acc:HGNC:15973]
ENSG00000091106	0.237	0.072	0.154	0.304	0.105	0.142	12	4	9	15	6	7	NLRC4	NLR family CARD domain containing 4 [Source:HGNC Symbol;Acc:HGNC:16412]
ENSG00000091127	12.259	13.336	11.397	14.422	13.618	13.825	648	747	670	730	793	687	PUS7	pseudouridine synthase 7 [Source:HGNC Symbol;Acc:HGNC:26033]
ENSG00000091128	0.011	0	0.029	0	0	0	1	0	3	0	0	0	LAMB4	laminin subunit beta 4 [Source:HGNC Symbol;Acc:HGNC:6491]
ENSG00000091129	1.298	1.297	1.474	1.645	1.559	3.174	119	131	160	147	153	135	NRCAM	neuronal cell adhesion molecule [Source:HGNC Symbol;Acc:HGNC:7994]
ENSG00000091136	88.633	87.785	88.118	86.133	84.189	92.029	6862	7398	7959	6780	7638	6921	LAMB1	laminin subunit beta 1 [Source:HGNC Symbol;Acc:HGNC:6486]
ENSG00000091137	0.07	0	0.096	0	0.041	0	5	0	1	0	2	0	SLC26A4	solute carrier family 26 member 4 [Source:HGNC Symbol;Acc:HGNC:8818]
ENSG00000091138	0.138	0.168	0.14	0.094	0.102	0.118	6	8	7	4	5	5	SLC26A3	solute carrier family 26 member 3 [Source:HGNC Symbol;Acc:HGNC:3018]
ENSG00000091140	47.373	47.914	48.982	51.521	53.338	48.369	1660	1846	1949	1721	2036	1638	DLD	dihydrolipoamide dehydrogenase [Source:HGNC Symbol;Acc:HGNC:2898]
ENSG00000091157	3.284	4.106	4.218	3.551	4.272	2.992	321	402	433.91	331	350	294	WDR7	WD repeat domain 7 [Source:HGNC Symbol;Acc:HGNC:13490]
ENSG00000091164	48.854	45.158	45.594	46.111	49.804	48.823	1142	1185	1234.09	1059	1326	1147	TXNL1	thioredoxin like 1 [Source:HGNC Symbol;Acc:HGNC:12436]
ENSG00000091181	0	0	0	0	0	0	0	0	0	0	0	0	IL5RA	interleukin 5 receptor subunit alpha [Source:HGNC Symbol;Acc:HGNC:6017]
ENSG00000091262	32.185	32.598	33.112	41.197	40.032	37.973	717	786	802	887	1032	820	ABCC6	ATP binding cassette subfamily C member 6 [Source:HGNC Symbol;Acc:HGNC:57]
ENSG00000091317	30.056	29.482	30.806	29.356	27.999	29.903	1498	1614	1770	1427	1573.55	1454.94	CMTM6	CKLF like MARVEL transmembrane domain containing 6 [Source:HGNC Symbol;Acc:HGNC:19177]
ENSG00000091409	64.085	67.473	65.315	63.082	59.922	63.8	5498	6357	6451	5257	5782	5269	ITGA6	integrin subunit alpha 6 [Source:HGNC Symbol;Acc:HGNC:6142]
ENSG00000091428	0	0	0.016	0	0	0	0	0	1	0	0	0	RAPGEF4	Rap guanine nucleotide exchange factor 4 [Source:HGNC Symbol;Acc:HGNC:16626]
ENSG00000091436	0.815	0.838	0.867	0.812	1.339	1.103	59	72	71	70	86	87	MAP3K20	mitogen-activated protein kinase kinase kinase 20 [Source:HGNC Symbol;Acc:HGNC:17797]
ENSG00000091482	0	0	0	0	0	0	0	0	0	0	0	0	SMPX	small muscle protein X-linked [Source:HGNC Symbol;Acc:HGNC:11122]
ENSG00000091483	29.952	29.083	31.143	37.367	33.27	37.782	814	866	977	989	1015	1005	FH	fumarate hydratase [Source:HGNC Symbol;Acc:HGNC:3700]
ENSG00000091490	13.446	14.487	13.04	11.257	10.693	13.39	771	925	879	647	692	708	SEL1L3	SEL1L family member 3 [Source:HGNC Symbol;Acc:HGNC:29108]
ENSG00000091513	1790.53	1753	1763.9	1790.37	1792.25	1699.49	37893.6	40552	42811.9	35926.4	41706.6	36156	TF	transferrin [Source:HGNC Symbol;Acc:HGNC:11740]
ENSG00000091527	135.16	140.016	129.615	122.607	118.762	124.188	4915	5341	5464	4400	5095	4546	CDV3	CDV3 homolog [Source:HGNC Symbol;Acc:HGNC:26928]
ENSG00000091536	0	0	0	0	0	0	0	0	0	0	0	0	MYO15A	myosin XVA [Source:HGNC Symbol;Acc:HGNC:7594]
ENSG00000091542	25.079	24.534	23.649	21.578	22.632	21.387	1194	1283	1298	1002	1215	994	ALKBH5	alkB homolog 5, RNA demethylase [Source:HGNC Symbol;Acc:HGNC:25996]
ENSG00000091583	837.151	843.238	831.011	927.421	926.816	963.63	14561	16077	16689	15804	18155	16113	APOH	apolipoprotein H [Source:HGNC Symbol;Acc:HGNC:616]
ENSG00000091592	1.096	2.003	0.817	1.097	1.557	1.07	80.01	110	79	84	77.66	83.81	NLRP1	NLR family pyrin domain containing 1 [Source:HGNC Symbol;Acc:HGNC:14374]
ENSG00000091622	0.057	0.035	0.083	0.01	0.051	0.039	6	4	10	1	6	4	PITPNM3	PITPNM family member 3 [Source:HGNC Symbol;Acc:HGNC:21043]
ENSG00000091640	24.54	22.304	21.556	23.784	22.222	24.214	375	378	381	356	384	364	SPAG7	sperm associated antigen 7 [Source:HGNC Symbol;Acc:HGNC:11216]
ENSG00000091651	12.971	14.55	13.528	16.872	16.651	15.603	316	389	378	401	457	371	ORC6	origin recognition complex subunit 6 [Source:HGNC Symbol;Acc:HGNC:17151]
ENSG00000091656	0.011	0.059	0.072	0.013	0.042	0.026	2	8	10	1	10	2	ZFHX4	zinc finger homeobox 4 [Source:HGNC Symbol;Acc:HGNC:30939]
ENSG00000091664	0	0	0	0	0	0	0	0	0	0	0	0	SLC17A6	solute carrier family 17 member 6 [Source:HGNC Symbol;Acc:HGNC:16703]
ENSG00000091704	0	0	0.054	0.117	0.101	0	0	0	1	2	1	0	CPA1	carboxypeptidase A1 [Source:HGNC Symbol;Acc:HGNC:2296]
ENSG00000091732	11.627	9.005	12.032	10.666	10.926	8.587	331	280	376	295	350	232	ZC3HC1	zinc finger C3HC-type containing 1 [Source:HGNC Symbol;Acc:HGNC:29913]
ENSG00000091831	0.024	0	0.011	0.025	0.032	0.038	2	0	1	2	3	3	ESR1	estrogen receptor 1 [Source:HGNC Symbol;Acc:HGNC:3467]
ENSG00000091844	0.077	0.039	0.052	0.096	0.008	0.052	9	5	7	11	1	6	RGS17	regulator of G protein signaling 17 [Source:HGNC Symbol;Acc:HGNC:14088]
ENSG00000091879	0.089	0.011	0.011	0.039	0.067	0.091	4	1	1	3	6	4	ANGPT2	angiopoietin 2 [Source:HGNC Symbol;Acc:HGNC:485]
ENSG00000091947	18	16.854	17.885	17.544	20.458	16.552	417	421	462	386	531	376	TMEM101	transmembrane protein 101 [Source:HGNC Symbol;Acc:HGNC:28653]
ENSG00000091972	0	0	0	0	0	0	0	0	0	0	0	0	CD200	CD200 molecule [Source:HGNC Symbol;Acc:HGNC:7203]
ENSG00000091986	0.049	0.054	0.033	0.028	0.024	0.055	9	11	7	5	5	10	CCDC80	coiled-coil domain containing 80 [Source:HGNC Symbol;Acc:HGNC:30649]
ENSG00000092009	0	0	0	0	0	0	0	0	0	0	0	0	CMA1	chymase 1 [Source:HGNC Symbol;Acc:HGNC:2097]
ENSG00000092010	78.617	71.335	76.316	82.775	84.185	83.709	1148	1145	1284	1178	1384	1192	PSME1	proteasome activator subunit 1 [Source:HGNC Symbol;Acc:HGNC:9568]
ENSG00000092020	33.423	31.692	31.863	32.921	33.772	38.677	717	737	790	670	839	769	PPP2R3C	protein phosphatase 2 regulatory subunit B''gamma [Source:HGNC Symbol;Acc:HGNC:17485]
ENSG00000092036	18.967	14.395	15.779	13.232	18.35	14.625	410.38	351	386.72	288.68	422	323.85	HAUS4	HAUS augmin like complex subunit 4 [Source:HGNC Symbol;Acc:HGNC:20163]
ENSG00000092051	0.059	0.054	0.013	0.255	0.052	0	1	1	1	5	1	0	JPH4	junctophilin 4 [Source:HGNC Symbol;Acc:HGNC:20156]
ENSG00000092054	0	0	0.01	0	0	0	0	0	1	0	0	0	MYH7	myosin heavy chain 7 [Source:HGNC Symbol;Acc:HGNC:7577]
ENSG00000092067	0	0	0	0	0	0	0	0	0	0	0	0	CEBPE	CCAAT enhancer binding protein epsilon [Source:HGNC Symbol;Acc:HGNC:1836]
ENSG00000092068	0	0	0.019	0	0	0.068	0	0	1	0	0	3	SLC7A8	solute carrier family 7 member 8 [Source:HGNC Symbol;Acc:HGNC:11066]
ENSG00000092094	9.939	8.193	9.246	10.328	9.936	11.079	296	268	299	300	308	291	OSGEP	O-sialoglycoprotein endopeptidase [Source:HGNC Symbol;Acc:HGNC:18028]
ENSG00000092096	0	0	0	0	0	0	0	0	0	0	0	0	SLC22A17	solute carrier family 22 member 17 [Source:HGNC Symbol;Acc:HGNC:23095]
ENSG00000092098	14.216	13.623	15.154	15.457	16.298	12.275	629.97	659.09	726.99	622.03	721.5	526.84	RNF31	ring finger protein 31 [Source:HGNC Symbol;Acc:HGNC:16031]
ENSG00000092108	63.484	56.784	60.485	65.252	64.187	68.756	2095	2053	2298	2083	2330	2190	SCFD1	sec1 family domain containing 1 [Source:HGNC Symbol;Acc:HGNC:20726]
ENSG00000092140	12.132	10.378	11.542	13.811	12.334	13.815	597	626	610	698	699	755	G2E3	G2/M-phase specific E3 ubiquitin protein ligase [Source:HGNC Symbol;Acc:HGNC:20338]
ENSG00000092148	53.171	54.643	53.992	56.134	53.329	58.028	7209.8	8026.71	8310.81	7339.83	7988.63	7491.88	HECTD1	HECT domain E3 ubiquitin protein ligase 1 [Source:HGNC Symbol;Acc:HGNC:20157]
ENSG00000092199	327.68	325.172	328.353	340.411	349.433	359.862	7538	8423	8884	8004	9327	8227	HNRNPC	heterogeneous nuclear ribonucleoprotein C [Source:HGNC Symbol;Acc:HGNC:5035]
ENSG00000092200	0.066	0.06	0.06	0	0.014	0.023	2	2	3	0	1	1	RPGRIP1	RPGR interacting protein 1 [Source:HGNC Symbol;Acc:HGNC:13436]
ENSG00000092201	75.967	76.418	71.49	84.668	83.733	90.608	4851	5420	5386	5309	6094	5762	SUPT16H	SPT16 homolog, facilitates chromatin remodeling subunit [Source:HGNC Symbol;Acc:HGNC:11465]
ENSG00000092203	63.564	71.356	69.466	60.179	66.558	64.38	2043.21	2381	2466	1871.65	2278.28	1960.36	TOX4	TOX high mobility group box family member 4 [Source:HGNC Symbol;Acc:HGNC:20161]
ENSG00000092208	15.144	14.772	15.619	18.073	15.555	14.58	232	235	253	243	263	229	GEMIN2	gem nuclear organelle associated protein 2 [Source:HGNC Symbol;Acc:HGNC:10884]
ENSG00000092295	1.179	0.62	1.236	1.44	0.856	0.519	14	16	19	25	18	20	TGM1	transglutaminase 1 [Source:HGNC Symbol;Acc:HGNC:11777]
ENSG00000092330	10.763	12.559	11.486	12.755	11.825	11.393	341	428	403	385	414	336	TINF2	TERF1 interacting nuclear factor 2 [Source:HGNC Symbol;Acc:HGNC:11824]
ENSG00000092345	0	0	0	0	0	0	0	0	0	0	0	0	DAZL	deleted in azoospermia like [Source:HGNC Symbol;Acc:HGNC:2685]
ENSG00000092377	0	0	0	0	0	0.13	0	0	0	0	0	1	TBL1Y	transducin beta like 1 Y-linked [Source:HGNC Symbol;Acc:HGNC:18502]
ENSG00000092421	17.78	25.471	22.162	24.819	26.041	24.976	1348	1669	1772	1804	1929	1598	SEMA6A	semaphorin 6A [Source:HGNC Symbol;Acc:HGNC:10738]
ENSG00000092439	18.131	16.584	18.461	18.626	17.551	18.088	1866	2073	2354	2019	2177	2003	TRPM7	transient receptor potential cation channel subfamily M member 7 [Source:HGNC Symbol;Acc:HGNC:17994]
ENSG00000092445	13.471	12.813	14.374	10.937	10.643	10.47	901	967	1087	706	835	690	TYRO3	TYRO3 protein tyrosine kinase [Source:HGNC Symbol;Acc:HGNC:12446]
ENSG00000092470	3.922	2.97	4.725	3.18	4.436	2.758	137	105	149	118	156	117	WDR76	WD repeat domain 76 [Source:HGNC Symbol;Acc:HGNC:25773]
ENSG00000092529	0.476	1.183	1.157	1.32	0.658	0.951	8	27.59	27.31	23.65	16.27	20.2	CAPN3	calpain 3 [Source:HGNC Symbol;Acc:HGNC:1480]
ENSG00000092531	36.715	34.01	31.412	35.591	37.71	36.574	1017	1017	1105	970	1219	1030	SNAP23	synaptosome associated protein 23 [Source:HGNC Symbol;Acc:HGNC:11131]
ENSG00000092607	1.136	0.877	1.088	0.794	1.133	0.726	55	48	56	34	57	35	TBX15	T-box transcription factor 15 [Source:HGNC Symbol;Acc:HGNC:11594]
ENSG00000092621	124.522	119.636	123.562	113.578	124.344	113.423	3456	3660	3942	3057	3878	3083	PHGDH	phosphoglycerate dehydrogenase [Source:HGNC Symbol;Acc:HGNC:8923]
ENSG00000092758	92.102	91.785	90.647	80.462	80.1	75.128	3466	3794	3853.96	2865	3399	2739	COL9A3	collagen type IX alpha 3 chain [Source:HGNC Symbol;Acc:HGNC:2219]
ENSG00000092820	64.843	62.207	65.023	62.487	61.831	63.628	2986	3151	3454	2809	3211	2861	EZR	ezrin [Source:HGNC Symbol;Acc:HGNC:12691]
ENSG00000092841	339.852	328.927	338.336	337.651	342.809	341.181	3389	3594	3890	3275	3840	3306	MYL6	myosin light chain 6 [Source:HGNC Symbol;Acc:HGNC:7587]
ENSG00000092847	8.216	8.893	8.726	9.847	9.808	9.549	1091	1160	1246	1190	1319	1156	AGO1	argonaute RISC component 1 [Source:HGNC Symbol;Acc:HGNC:3262]
ENSG00000092850	0	0	0.076	0	0	0	0	0	1	0	0	0	TEKT2	tektin 2 [Source:HGNC Symbol;Acc:HGNC:11725]
ENSG00000092853	5.98	6.487	5.51	7.737	8.561	8.323	476	570	543	587	737	655	CLSPN	claspin [Source:HGNC Symbol;Acc:HGNC:19715]
ENSG00000092871	40.326	41.617	37.262	27.475	34.268	32.647	1472.57	1714.14	1727.42	1279.35	1534.21	1327.69	RFFL	ring finger and FYVE like domain containing E3 ubiquitin protein ligase [Source:HGNC Symbol;Acc:HGNC:24821]
ENSG00000092929	16.987	17.602	16.521	14.447	12.867	14.373	954	1023	982	690	824	742	UNC13D	unc-13 homolog D [Source:HGNC Symbol;Acc:HGNC:23147]
ENSG00000092931	14.553	14.018	15.325	14.326	16.378	15.303	436.82	461.48	505.62	438.25	498.73	447.53	MFSD11	major facilitator superfamily domain containing 11 [Source:HGNC Symbol;Acc:HGNC:25458]
ENSG00000092964	21.357	22.415	21.232	20.499	19.581	19.019	1438	1708	1698	1387	1517	1288	DPYSL2	dihydropyrimidinase like 2 [Source:HGNC Symbol;Acc:HGNC:3014]
ENSG00000092969	0	0	0	0.013	0	0.013	0	0	0	1	0	1	TGFB2	transforming growth factor beta 2 [Source:HGNC Symbol;Acc:HGNC:11768]
ENSG00000092978	3.978	3.583	3.461	3.262	3.644	4.091	220	221	222	177	235	233	GPATCH2	G-patch domain containing 2 [Source:HGNC Symbol;Acc:HGNC:25499]
ENSG00000093000	37.69	40.516	42.696	31.006	34.044	38.678	2095	2458	2641	1813	2128	2044	NUP50	nucleoporin 50 [Source:HGNC Symbol;Acc:HGNC:8065]
ENSG00000093009	4.852	4.669	5.441	6.719	7.382	7.603	132	145	161	180	226	205	CDC45	cell division cycle 45 [Source:HGNC Symbol;Acc:HGNC:1739]
ENSG00000093010	66.488	69.121	71.751	64.641	76.172	61.715	1149	1281	1350	1034	1419	1021	COMT	catechol-O-methyltransferase [Source:HGNC Symbol;Acc:HGNC:2228]
ENSG00000093072	0	0	0	0	0	0	0	0	0	0	0	0	ADA2	adenosine deaminase 2 [Source:HGNC Symbol;Acc:HGNC:1839]
ENSG00000093144	53.087	56.478	62.663	60.581	57.914	64.39	1360	1455	1753	1424	1645	1459	ECHDC1	ethylmalonyl-CoA decarboxylase 1 [Source:HGNC Symbol;Acc:HGNC:21489]
ENSG00000093167	19.973	21.144	19.167	20.368	17.118	19.835	701	777	797	668	721	668	LRRFIP2	LRR binding FLII interacting protein 2 [Source:HGNC Symbol;Acc:HGNC:6703]
ENSG00000093183	10.767	11.778	13.221	11.444	12.776	12.863	627	707	769	624	726	642	SEC22C	SEC22 homolog C, vesicle trafficking protein [Source:HGNC Symbol;Acc:HGNC:16828]
ENSG00000093217	21.037	18.841	19.728	19.159	18.584	18.479	1125	1082	1177	1011	1147	969	XYLB	xylulokinase [Source:HGNC Symbol;Acc:HGNC:12839]
ENSG00000094631	18.15	19.092	19.527	15.983	18.991	15.001	708	813	784	576	714	587	HDAC6	histone deacetylase 6 [Source:HGNC Symbol;Acc:HGNC:14064]
ENSG00000094661	0	0	0	0	0	0	0	0	0	0	0	0	OR1I1	olfactory receptor family 1 subfamily I member 1 [Source:HGNC Symbol;Acc:HGNC:8207]
ENSG00000094755	0	0	0	0	0	0	0	0	0	0	0	0	GABRP	gamma-aminobutyric acid type A receptor subunit pi [Source:HGNC Symbol;Acc:HGNC:4089]
ENSG00000094796	0	0	0	0	0	0	0	0	0	0	0	0	KRT31	keratin 31 [Source:HGNC Symbol;Acc:HGNC:6448]
ENSG00000094804	27.52	27.561	29.118	31.456	32.933	32.514	1099	1112	1180	1208	1394	1239	CDC6	cell division cycle 6 [Source:HGNC Symbol;Acc:HGNC:1744]
ENSG00000094841	4.207	5.16	4.518	4.777	5.075	3.543	133	165	144	138	147	105	UPRT	uracil phosphoribosyltransferase homolog [Source:HGNC Symbol;Acc:HGNC:28334]
ENSG00000094880	13.444	12.945	14.324	16.878	16.319	16.833	505	548	644	644	691	633	CDC23	cell division cycle 23 [Source:HGNC Symbol;Acc:HGNC:1724]
ENSG00000094914	16.781	15.717	15.85	17.171	18.882	15.052	458	480	499	457	588	397	AAAS	aladin WD repeat nucleoporin [Source:HGNC Symbol;Acc:HGNC:13666]
ENSG00000094916	2.86	5.462	3.323	5.653	4.671	4.29	343	470	417	456	500	455	CBX5	chromobox 5 [Source:HGNC Symbol;Acc:HGNC:1555]
ENSG00000094963	0	0	0	0	0	0	0	0	0	0	0	0	FMO2	flavin containing dimethylaniline monoxygenase 2 [Source:HGNC Symbol;Acc:HGNC:3770]
ENSG00000094975	18.822	19.723	18.226	17.925	16.529	17.937	1603	1842	1790	1489	1590	1490	SUCO	SUN domain containing ossification factor [Source:HGNC Symbol;Acc:HGNC:1240]
[truncated: 18,325 more rows]

## Sheet: group
Table S2. List of mRNA FPKM results from RNA-seq_group
id	si-NC_fpkm	si-Girdin_fpkm	si-NC_count	si-Girdin_count	Symbol	Description
ENSG00000000003	21.804	23.272	1240	1169.33	TSPAN6	tetraspanin 6 [Source:HGNC Symbol;Acc:HGNC:11858]
ENSG00000000005	0	0	0	0	TNMD	tenomodulin [Source:HGNC Symbol;Acc:HGNC:17757]
ENSG00000000419	86.648	93.869	1499.16	1535.93	DPM1	dolichyl-phosphate mannosyltransferase subunit 1, catalytic [Source:HGNC Symbol;Acc:HGNC:3005]
ENSG00000000457	2.036	1.859	118.663	101.463	SCYL3	SCY1 like pseudokinase 3 [Source:HGNC Symbol;Acc:HGNC:19285]
ENSG00000000460	4.651	5.872	163.337	192.203	C1orf112	chromosome 1 open reading frame 112 [Source:HGNC Symbol;Acc:HGNC:25565]
ENSG00000000938	0.038	0.011	1	0.333	FGR	FGR proto-oncogene, Src family tyrosine kinase [Source:HGNC Symbol;Acc:HGNC:3697]
ENSG00000000971	0.007	0.023	0.333	1.313	CFH	complement factor H [Source:HGNC Symbol;Acc:HGNC:4883]
ENSG00000001036	128.258	127.936	4968	4699.67	FUCA2	alpha-L-fucosidase 2 [Source:HGNC Symbol;Acc:HGNC:4008]
ENSG00000001084	67.796	66.544	2995	2726	GCLC	glutamate-cysteine ligase catalytic subunit [Source:HGNC Symbol;Acc:HGNC:4311]
ENSG00000001167	12.384	12.171	714	696.333	NFYA	nuclear transcription factor Y subunit alpha [Source:HGNC Symbol;Acc:HGNC:7804]
ENSG00000001460	3.03	2.761	117.333	110.333	STPG1	sperm tail PG-rich repeat containing 1 [Source:HGNC Symbol;Acc:HGNC:28070]
ENSG00000001461	5.79	4.894	369.667	319.333	NIPAL3	NIPA like domain containing 3 [Source:HGNC Symbol;Acc:HGNC:25233]
ENSG00000001497	11.515	13.207	451	486.333	LAS1L	LAS1 like ribosome biogenesis factor [Source:HGNC Symbol;Acc:HGNC:25726]
ENSG00000001561	0.026	0.023	2	1.667	ENPP4	ectonucleotide pyrophosphatase/phosphodiesterase 4 [Source:HGNC Symbol;Acc:HGNC:3359]
ENSG00000001617	16.429	14.453	780.333	658.667	SEMA3F	semaphorin 3F [Source:HGNC Symbol;Acc:HGNC:10728]
ENSG00000001626	0	0	0	0	CFTR	CF transmembrane conductance regulator [Source:HGNC Symbol;Acc:HGNC:1884]
ENSG00000001629	18.747	13.811	1090.33	973	ANKIB1	ankyrin repeat and IBR domain containing 1 [Source:HGNC Symbol;Acc:HGNC:22215]
ENSG00000001630	117.229	127.875	5519.19	5692.71	CYP51A1	cytochrome P450 family 51 subfamily A member 1 [Source:HGNC Symbol;Acc:HGNC:2649]
ENSG00000001631	8.511	9.881	452.167	508.737	KRIT1	KRIT1 ankyrin repeat containing [Source:HGNC Symbol;Acc:HGNC:1573]
ENSG00000002016	5.696	5.072	137.333	150.333	RAD52	RAD52 homolog, DNA repair protein [Source:HGNC Symbol;Acc:HGNC:9824]
ENSG00000002330	10.776	11.06	167.943	165.57	BAD	BCL2 associated agonist of cell death [Source:HGNC Symbol;Acc:HGNC:936]
ENSG00000002549	116.012	115.222	3607.33	3410.33	LAP3	leucine aminopeptidase 3 [Source:HGNC Symbol;Acc:HGNC:18449]
ENSG00000002586	150.355	138.953	2798.33	2453	CD99	CD99 molecule (Xg blood group) [Source:HGNC Symbol;Acc:HGNC:7082]
ENSG00000002587	0	0	0	0	HS3ST1	heparan sulfate-glucosamine 3-sulfotransferase 1 [Source:HGNC Symbol;Acc:HGNC:5194]
ENSG00000002726	0	0	0	0	AOC1	amine oxidase copper containing 1 [Source:HGNC Symbol;Acc:HGNC:80]
ENSG00000002745	0.019	0	1	0	WNT16	Wnt family member 16 [Source:HGNC Symbol;Acc:HGNC:16267]
ENSG00000002746	0	0	0	0	HECW1	HECT, C2 and WW domain containing E3 ubiquitin protein ligase 1 [Source:HGNC Symbol;Acc:HGNC:22195]
ENSG00000002822	11.845	12.331	476.427	459.087	MAD1L1	mitotic arrest deficient 1 like 1 [Source:HGNC Symbol;Acc:HGNC:6762]
ENSG00000002834	141.115	131.639	8975	7953	LASP1	LIM and SH3 protein 1 [Source:HGNC Symbol;Acc:HGNC:6513]
ENSG00000002919	10.262	9.795	263.333	276	SNX11	sorting nexin 11 [Source:HGNC Symbol;Acc:HGNC:14975]
ENSG00000002933	0	0	0	0	TMEM176A	transmembrane protein 176A [Source:HGNC Symbol;Acc:HGNC:24930]
ENSG00000003056	95.462	98.913	3461.66	3243.09	M6PR	mannose-6-phosphate receptor, cation dependent [Source:HGNC Symbol;Acc:HGNC:6752]
ENSG00000003096	0	0.076	0	3.333	KLHL13	kelch like family member 13 [Source:HGNC Symbol;Acc:HGNC:22931]
ENSG00000003137	0.119	0.109	4	7	CYP26B1	cytochrome P450 family 26 subfamily B member 1 [Source:HGNC Symbol;Acc:HGNC:20581]
ENSG00000003147	0	0	0	0	ICA1	islet cell autoantigen 1 [Source:HGNC Symbol;Acc:HGNC:5343]
ENSG00000003249	17.377	14.311	574.667	452.333	DBNDD1	dysbindin domain containing 1 [Source:HGNC Symbol;Acc:HGNC:28455]
ENSG00000003393	13.51	13.244	1107.33	1013.67	ALS2	alsin Rho guanine nucleotide exchange factor ALS2 [Source:HGNC Symbol;Acc:HGNC:443]
ENSG00000003400	13.559	12.893	809.667	717.333	CASP10	caspase 10 [Source:HGNC Symbol;Acc:HGNC:1500]
ENSG00000003402	31.311	30.396	1405.82	1312	CFLAR	CASP8 and FADD like apoptosis regulator [Source:HGNC Symbol;Acc:HGNC:1876]
ENSG00000003436	404.916	421.539	12129	11672.7	TFPI	tissue factor pathway inhibitor [Source:HGNC Symbol;Acc:HGNC:11760]
ENSG00000003509	9.952	12.588	307.107	351.413	NDUFAF7	NADH:ubiquinone oxidoreductase complex assembly factor 7 [Source:HGNC Symbol;Acc:HGNC:28816]
ENSG00000003756	21.362	22.691	993.667	988.667	RBM5	RNA binding motif protein 5 [Source:HGNC Symbol;Acc:HGNC:9902]
ENSG00000003987	0.345	0.373	26.857	27.103	MTMR7	myotubularin related protein 7 [Source:HGNC Symbol;Acc:HGNC:7454]
ENSG00000003989	20.936	21.446	2483.67	2387	SLC7A2	solute carrier family 7 member 2 [Source:HGNC Symbol;Acc:HGNC:11060]
ENSG00000004059	29.554	30.952	469	472.333	ARF5	ADP ribosylation factor 5 [Source:HGNC Symbol;Acc:HGNC:658]
ENSG00000004139	0.457	0.39	46.99	43.96	SARM1	sterile alpha and TIR motif containing 1 [Source:HGNC Symbol;Acc:HGNC:17074]
ENSG00000004142	41.216	39.978	1682.07	1534.33	POLDIP2	DNA polymerase delta interacting protein 2 [Source:HGNC Symbol;Acc:HGNC:23781]
ENSG00000004399	39.091	34.352	2481.67	1957	PLXND1	plexin D1 [Source:HGNC Symbol;Acc:HGNC:9107]
ENSG00000004455	144.68	146.546	3278.67	3105	AK2	adenylate kinase 2 [Source:HGNC Symbol;Acc:HGNC:362]
ENSG00000004468	0	0.013	0	0.333	CD38	CD38 molecule [Source:HGNC Symbol;Acc:HGNC:1667]
ENSG00000004478	38.303	44.176	2231.33	2423.67	FKBP4	FKBP prolyl isomerase 4 [Source:HGNC Symbol;Acc:HGNC:3720]
ENSG00000004487	48.798	55.254	2488	2659.67	KDM1A	lysine demethylase 1A [Source:HGNC Symbol;Acc:HGNC:29079]
ENSG00000004534	32.779	38.242	1518.67	1662.33	RBM6	RNA binding motif protein 6 [Source:HGNC Symbol;Acc:HGNC:9903]
ENSG00000004660	0.04	0.055	2.333	3	CAMKK1	calcium/calmodulin dependent protein kinase kinase 1 [Source:HGNC Symbol;Acc:HGNC:1469]
ENSG00000004700	17.675	18.427	803.33	754.637	RECQL	RecQ like helicase [Source:HGNC Symbol;Acc:HGNC:9948]
ENSG00000004766	8.554	9.584	386	397.333	VPS50	VPS50 subunit of EARP/GARPII complex [Source:HGNC Symbol;Acc:HGNC:25956]
ENSG00000004776	0.111	0.088	2.667	1.667	HSPB6	heat shock protein family B (small) member 6 [Source:HGNC Symbol;Acc:HGNC:26511]
ENSG00000004777	0.55	0.365	29.333	22.333	ARHGAP33	Rho GTPase activating protein 33 [Source:HGNC Symbol;Acc:HGNC:23085]
ENSG00000004779	162.988	178.509	1769	1844.33	NDUFAB1	NADH:ubiquinone oxidoreductase subunit AB1 [Source:HGNC Symbol;Acc:HGNC:7694]
ENSG00000004799	0.063	0.061	3.667	3.333	PDK4	pyruvate dehydrogenase kinase 4 [Source:HGNC Symbol;Acc:HGNC:8812]
ENSG00000004809	0	0	0	0	SLC22A16	solute carrier family 22 member 16 [Source:HGNC Symbol;Acc:HGNC:20302]
ENSG00000004838	0.051	0.087	1.333	2.333	ZMYND10	zinc finger MYND-type containing 10 [Source:HGNC Symbol;Acc:HGNC:19412]
ENSG00000004846	0	0	0	0	ABCB5	ATP binding cassette subfamily B member 5 [Source:HGNC Symbol;Acc:HGNC:46]
ENSG00000004848	0.007	0.007	0.333	0.333	ARX	aristaless related homeobox [Source:HGNC Symbol;Acc:HGNC:18060]
ENSG00000004864	49.629	46.997	2468.67	2278.33	SLC25A13	solute carrier family 25 member 13 [Source:HGNC Symbol;Acc:HGNC:10983]
ENSG00000004866	17.222	18.285	620.977	646.597	ST7	suppression of tumorigenicity 7 [Source:HGNC Symbol;Acc:HGNC:11351]
ENSG00000004897	52.415	58.249	2896.67	2909.67	CDC27	cell division cycle 27 [Source:HGNC Symbol;Acc:HGNC:1728]
ENSG00000004939	0	0	0	0	SLC4A1	solute carrier family 4 member 1 (Diego blood group) [Source:HGNC Symbol;Acc:HGNC:11027]
ENSG00000004948	0	0	0	0	CALCR	calcitonin receptor [Source:HGNC Symbol;Acc:HGNC:1440]
ENSG00000004961	15.21	13.95	385.667	346.667	HCCS	holocytochrome c synthase [Source:HGNC Symbol;Acc:HGNC:4837]
ENSG00000004975	20.659	18.705	826	699.333	DVL2	dishevelled segment polarity protein 2 [Source:HGNC Symbol;Acc:HGNC:3086]
ENSG00000005001	0.112	0.023	2.333	0.333	PRSS22	serine protease 22 [Source:HGNC Symbol;Acc:HGNC:14368]
ENSG00000005007	28.196	26.738	2444.33	2203	UPF1	UPF1 RNA helicase and ATPase [Source:HGNC Symbol;Acc:HGNC:9962]
ENSG00000005020	15.668	15.21	982.333	902	SKAP2	src kinase associated phosphoprotein 2 [Source:HGNC Symbol;Acc:HGNC:15687]
ENSG00000005022	228.641	236.401	4883.67	4788.33	SLC25A5	solute carrier family 25 member 5 [Source:HGNC Symbol;Acc:HGNC:10991]
ENSG00000005059	1.055	1.11	38.667	37.667	MCUB	mitochondrial calcium uniporter dominant negative subunit beta [Source:HGNC Symbol;Acc:HGNC:26076]
ENSG00000005073	0	0	0	0	HOXA11	homeobox A11 [Source:HGNC Symbol;Acc:HGNC:5101]
ENSG00000005075	15.207	14.218	233.35	206.523	POLR2J	RNA polymerase II subunit J [Source:HGNC Symbol;Acc:HGNC:9197]
ENSG00000005100	18.029	18.087	1399.67	1362	DHX33	DEAH-box helicase 33 [Source:HGNC Symbol;Acc:HGNC:16718]
ENSG00000005102	0	0	0	0	MEOX1	mesenchyme homeobox 1 [Source:HGNC Symbol;Acc:HGNC:7013]
ENSG00000005108	0.004	0	0.667	0	THSD7A	thrombospondin type 1 domain containing 7A [Source:HGNC Symbol;Acc:HGNC:22207]
ENSG00000005156	10.471	12.719	565.957	568.917	LIG3	DNA ligase 3 [Source:HGNC Symbol;Acc:HGNC:6600]
ENSG00000005175	12.975	13.865	537	543.667	RPAP3	RNA polymerase II associated protein 3 [Source:HGNC Symbol;Acc:HGNC:26151]
ENSG00000005187	2.378	2.894	65.663	82.71	ACSM3	acyl-CoA synthetase medium chain family member 3 [Source:HGNC Symbol;Acc:HGNC:10522]
ENSG00000005189	1.469	2.362	60.667	82	REXO5	RNA exonuclease 5 [Source:HGNC Symbol;Acc:HGNC:24661]
ENSG00000005194	30.175	32.359	853.333	834	CIAPIN1	cytokine induced apoptosis inhibitor 1 [Source:HGNC Symbol;Acc:HGNC:28050]
ENSG00000005206	6.08	4.966	209.667	181.667	SPPL2B	signal peptide peptidase like 2B [Source:HGNC Symbol;Acc:HGNC:30627]
ENSG00000005238	4.152	2.99	200	136	FAM214B	family with sequence similarity 214 member B [Source:HGNC Symbol;Acc:HGNC:25666]
ENSG00000005243	0.066	0.05	0.667	0.667	COPZ2	COPI coat complex subunit zeta 2 [Source:HGNC Symbol;Acc:HGNC:19356]
ENSG00000005249	0.075	0.037	4.333	2	PRKAR2B	protein kinase cAMP-dependent type II regulatory subunit beta [Source:HGNC Symbol;Acc:HGNC:9392]
ENSG00000005302	6.345	7.87	186.333	182.667	MSL3	MSL complex subunit 3 [Source:HGNC Symbol;Acc:HGNC:7370]
ENSG00000005339	18.694	17.368	2233.67	1865.67	CREBBP	CREB binding protein [Source:HGNC Symbol;Acc:HGNC:2348]
ENSG00000005379	0	0.014	0	1.333	TSPOAP1	TSPO associated protein 1 [Source:HGNC Symbol;Acc:HGNC:16831]
ENSG00000005381	0	0.035	0	1.667	MPO	myeloperoxidase [Source:HGNC Symbol;Acc:HGNC:7218]
ENSG00000005421	0.058	0.038	2.333	1	PON1	paraoxonase 1 [Source:HGNC Symbol;Acc:HGNC:9204]
ENSG00000005436	16.188	16.932	498.333	513.667	GCFC2	GC-rich sequence DNA-binding factor 2 [Source:HGNC Symbol;Acc:HGNC:1317]
ENSG00000005448	0.338	0.411	6	7	WDR54	WD repeat domain 54 [Source:HGNC Symbol;Acc:HGNC:25770]
ENSG00000005469	4.059	4.909	184.667	199.667	CROT	carnitine O-octanoyltransferase [Source:HGNC Symbol;Acc:HGNC:2366]
ENSG00000005471	3.63	3.413	221	201.667	ABCB4	ATP binding cassette subfamily B member 4 [Source:HGNC Symbol;Acc:HGNC:45]
ENSG00000005483	12.539	11.555	1215.67	1087.67	KMT2E	lysine methyltransferase 2E (inactive) [Source:HGNC Symbol;Acc:HGNC:18541]
ENSG00000005486	17.388	14.444	496	390.667	RHBDD2	rhomboid domain containing 2 [Source:HGNC Symbol;Acc:HGNC:23082]
ENSG00000005513	0.053	0.015	2.667	0.667	SOX8	SRY-box transcription factor 8 [Source:HGNC Symbol;Acc:HGNC:11203]
ENSG00000005700	35.058	35.432	3269.33	3189.33	IBTK	inhibitor of Bruton tyrosine kinase [Source:HGNC Symbol;Acc:HGNC:17853]
ENSG00000005801	11.789	12.351	392	397.333	ZNF195	zinc finger protein 195 [Source:HGNC Symbol;Acc:HGNC:12986]
ENSG00000005810	9.212	10.543	1645.65	1676.39	MYCBP2	MYC binding protein 2 [Source:HGNC Symbol;Acc:HGNC:23386]
ENSG00000005812	14.677	13.029	793.333	672	FBXL3	F-box and leucine rich repeat protein 3 [Source:HGNC Symbol;Acc:HGNC:13599]
ENSG00000005844	0.608	0.462	29.333	41.333	ITGAL	integrin subunit alpha L [Source:HGNC Symbol;Acc:HGNC:6148]
ENSG00000005882	3.821	3.065	112.667	92	PDK2	pyruvate dehydrogenase kinase 2 [Source:HGNC Symbol;Acc:HGNC:8810]
ENSG00000005884	0.195	0.223	15.667	15.333	ITGA3	integrin subunit alpha 3 [Source:HGNC Symbol;Acc:HGNC:6139]
ENSG00000005889	4.889	7.261	443.333	419	ZFX	zinc finger protein X-linked [Source:HGNC Symbol;Acc:HGNC:12869]
ENSG00000005893	94.257	95.447	5193	4947.33	LAMP2	lysosomal associated membrane protein 2 [Source:HGNC Symbol;Acc:HGNC:6501]
ENSG00000005961	0.06	0.071	1	1	ITGA2B	integrin subunit alpha 2b [Source:HGNC Symbol;Acc:HGNC:6138]
ENSG00000005981	0.863	0.812	37.667	32.667	ASB4	ankyrin repeat and SOCS box containing 4 [Source:HGNC Symbol;Acc:HGNC:16009]
ENSG00000006007	39.659	33.074	1728	1356.67	GDE1	glycerophosphodiester phosphodiesterase 1 [Source:HGNC Symbol;Acc:HGNC:29644]
ENSG00000006015	2.873	1.876	34	19	REX1BD	required for excision 1-B domain containing [Source:HGNC Symbol;Acc:HGNC:26098]
ENSG00000006016	134.962	129.71	3484.67	3185	CRLF1	cytokine receptor like factor 1 [Source:HGNC Symbol;Acc:HGNC:2364]
ENSG00000006025	1.249	1.325	74	75	OSBPL7	oxysterol binding protein like 7 [Source:HGNC Symbol;Acc:HGNC:16387]
ENSG00000006042	40.75	44.323	992	1005.33	TMEM98	transmembrane protein 98 [Source:HGNC Symbol;Acc:HGNC:24529]
ENSG00000006047	3.425	3.289	92	85	YBX2	Y-box binding protein 2 [Source:HGNC Symbol;Acc:HGNC:17948]
ENSG00000006059	0	0	0	0	KRT33A	keratin 33A [Source:HGNC Symbol;Acc:HGNC:6450]
ENSG00000006062	1.476	1.458	105.667	97.667	MAP3K14	mitogen-activated protein kinase kinase kinase 14 [Source:HGNC Symbol;Acc:HGNC:6853]
ENSG00000006071	0	0	0	0	ABCC8	ATP binding cassette subfamily C member 8 [Source:HGNC Symbol;Acc:HGNC:59]
ENSG00000006116	0	0	0	0	CACNG3	calcium voltage-gated channel auxiliary subunit gamma 3 [Source:HGNC Symbol;Acc:HGNC:1407]
ENSG00000006118	0.436	0.433	24.333	21.667	TMEM132A	transmembrane protein 132A [Source:HGNC Symbol;Acc:HGNC:31092]
ENSG00000006125	48.183	44.981	3468	3136	AP2B1	adaptor related protein complex 2 subunit beta 1 [Source:HGNC Symbol;Acc:HGNC:563]
ENSG00000006128	0	0	0	0	TAC1	tachykinin precursor 1 [Source:HGNC Symbol;Acc:HGNC:11517]
ENSG00000006194	20.796	20.759	652.443	638.343	ZNF263	zinc finger protein 263 [Source:HGNC Symbol;Acc:HGNC:13056]
ENSG00000006210	28.758	24.819	1526.33	1265.33	CX3CL1	C-X3-C motif chemokine ligand 1 [Source:HGNC Symbol;Acc:HGNC:10647]
ENSG00000006282	26.52	21.815	835.333	691.463	SPATA20	spermatogenesis associated 20 [Source:HGNC Symbol;Acc:HGNC:26125]
ENSG00000006283	0.011	0	1	0	CACNA1G	calcium voltage-gated channel subunit alpha1 G [Source:HGNC Symbol;Acc:HGNC:1394]
ENSG00000006327	80.657	67.099	1254.67	976	TNFRSF12A	TNF receptor superfamily member 12A [Source:HGNC Symbol;Acc:HGNC:18152]
ENSG00000006377	1.269	1.958	46.333	58	DLX6	distal-less homeobox 6 [Source:HGNC Symbol;Acc:HGNC:2919]
ENSG00000006432	3.755	3.447	459.333	408	MAP3K9	mitogen-activated protein kinase kinase kinase 9 [Source:HGNC Symbol;Acc:HGNC:6861]
ENSG00000006451	20.982	21.537	851	782.333	RALA	RAS like proto-oncogene A [Source:HGNC Symbol;Acc:HGNC:9839]
ENSG00000006453	27.767	25.757	1653.02	1449.01	BAIAP2L1	BAR/IMD domain containing adaptor protein 2 like 1 [Source:HGNC Symbol;Acc:HGNC:21649]
ENSG00000006459	15.284	14.637	2305	2078.67	KDM7A	lysine demethylase 7A [Source:HGNC Symbol;Acc:HGNC:22224]
ENSG00000006468	1.376	1.27	69.667	73.333	ETV1	ETS variant transcription factor 1 [Source:HGNC Symbol;Acc:HGNC:3490]
ENSG00000006530	9.783	11.213	377.667	371	AGK	acylglycerol kinase [Source:HGNC Symbol;Acc:HGNC:21869]
ENSG00000006534	1.747	1.528	65.667	49.667	ALDH3B1	aldehyde dehydrogenase 3 family member B1 [Source:HGNC Symbol;Acc:HGNC:410]
ENSG00000006555	0.021	0.013	1	0.667	TTC22	tetratricopeptide repeat domain 22 [Source:HGNC Symbol;Acc:HGNC:26067]
ENSG00000006576	6.3	6.489	427	443.333	PHTF2	putative homeodomain transcription factor 2 [Source:HGNC Symbol;Acc:HGNC:13411]
ENSG00000006606	0.415	0.29	3.333	2.667	CCL26	C-C motif chemokine ligand 26 [Source:HGNC Symbol;Acc:HGNC:10625]
ENSG00000006607	10.777	11.552	717.433	692.14	FARP2	FERM, ARH/RhoGEF and pleckstrin domain protein 2 [Source:HGNC Symbol;Acc:HGNC:16460]
ENSG00000006611	6.903	6.253	250	214.667	USH1C	USH1 protein network component harmonin [Source:HGNC Symbol;Acc:HGNC:12597]
ENSG00000006625	30.585	34.882	557.333	605	GGCT	gamma-glutamylcyclotransferase [Source:HGNC Symbol;Acc:HGNC:21705]
ENSG00000006634	10.124	12.664	412	492	DBF4	DBF4 zinc finger [Source:HGNC Symbol;Acc:HGNC:17364]
ENSG00000006638	0.089	0.035	2.667	1	TBXA2R	thromboxane A2 receptor [Source:HGNC Symbol;Acc:HGNC:11608]
ENSG00000006652	55.064	44.562	2023.93	1597.53	IFRD1	interferon related developmental regulator 1 [Source:HGNC Symbol;Acc:HGNC:5456]
ENSG00000006659	0	0	0	0	LGALS14	galectin 14 [Source:HGNC Symbol;Acc:HGNC:30054]
ENSG00000006695	10.421	10.383	361	337.333	COX10	cytochrome c oxidase assembly factor heme A:farnesyltransferase COX10 [Source:HGNC Symbol;Acc:HGNC:2260]
ENSG00000006704	20.453	17.855	928	799.333	GTF2IRD1	GTF2I repeat domain containing 1 [Source:HGNC Symbol;Acc:HGNC:4661]
ENSG00000006712	25.43	25.739	904.333	866	PAF1	PAF1 homolog, Paf1/RNA polymerase II complex component [Source:HGNC Symbol;Acc:HGNC:25459]
ENSG00000006715	16.086	17.828	706	695.667	VPS41	VPS41 subunit of HOPS complex [Source:HGNC Symbol;Acc:HGNC:12713]
ENSG00000006740	1.02	1.288	70.333	82.333	ARHGAP44	Rho GTPase activating protein 44 [Source:HGNC Symbol;Acc:HGNC:29096]
ENSG00000006744	31.831	34.895	1201.67	1136.67	ELAC2	elaC ribonuclease Z 2 [Source:HGNC Symbol;Acc:HGNC:14198]
ENSG00000006747	0	0.009	0	0.333	SCIN	scinderin [Source:HGNC Symbol;Acc:HGNC:21695]
ENSG00000006756	2.212	2.505	185	199.667	ARSD	arylsulfatase D [Source:HGNC Symbol;Acc:HGNC:717]
ENSG00000006757	1.97	1.284	35	24.667	PNPLA4	patatin like phospholipase domain containing 4 [Source:HGNC Symbol;Acc:HGNC:24887]
ENSG00000006788	0	0	0	0	MYH13	myosin heavy chain 13 [Source:HGNC Symbol;Acc:HGNC:7571]
ENSG00000006831	39.722	39.823	2575.33	2445.33	ADIPOR2	adiponectin receptor 2 [Source:HGNC Symbol;Acc:HGNC:24041]
ENSG00000006837	1.316	1.866	19.667	27.333	CDKL3	cyclin dependent kinase like 3 [Source:HGNC Symbol;Acc:HGNC:15483]
ENSG00000007001	0.018	0.009	0.667	0.333	UPP2	uridine phosphorylase 2 [Source:HGNC Symbol;Acc:HGNC:23061]
ENSG00000007038	0	0	0	0	PRSS21	serine protease 21 [Source:HGNC Symbol;Acc:HGNC:9485]
ENSG00000007047	15.66	14.329	802.333	663	MARK4	microtubule affinity regulating kinase 4 [Source:HGNC Symbol;Acc:HGNC:13538]
ENSG00000007062	0.062	0.084	2.333	3.333	PROM1	prominin 1 [Source:HGNC Symbol;Acc:HGNC:9454]
ENSG00000007080	31.311	37.337	502.667	551	CCDC124	coiled-coil domain containing 124 [Source:HGNC Symbol;Acc:HGNC:25171]
ENSG00000007129	0	0	0	0	CEACAM21	CEA cell adhesion molecule 21 [Source:HGNC Symbol;Acc:HGNC:28834]
ENSG00000007168	30.47	28.512	1665.67	1427.67	PAFAH1B1	platelet activating factor acetylhydrolase 1b regulatory subunit 1 [Source:HGNC Symbol;Acc:HGNC:8574]
ENSG00000007171	0.032	0.086	2	5.333	NOS2	nitric oxide synthase 2 [Source:HGNC Symbol;Acc:HGNC:7873]
ENSG00000007174	0	0	0	0	DNAH9	dynein axonemal heavy chain 9 [Source:HGNC Symbol;Acc:HGNC:2953]
ENSG00000007202	36.335	37.405	4237	4169.67	KIAA0100	KIAA0100 [Source:HGNC Symbol;Acc:HGNC:28960]
ENSG00000007216	0	0	0	0	SLC13A2	solute carrier family 13 member 2 [Source:HGNC Symbol;Acc:HGNC:10917]
ENSG00000007237	0.061	0.039	2.667	1.667	GAS7	growth arrest specific 7 [Source:HGNC Symbol;Acc:HGNC:4169]
ENSG00000007255	3.126	2.453	36.333	29	TRAPPC6A	trafficking protein particle complex subunit 6A [Source:HGNC Symbol;Acc:HGNC:23069]
ENSG00000007264	0	0.031	0	0.333	MATK	megakaryocyte-associated tyrosine kinase [Source:HGNC Symbol;Acc:HGNC:6906]
ENSG00000007306	0	0	0	0	CEACAM7	CEA cell adhesion molecule 7 [Source:HGNC Symbol;Acc:HGNC:1819]
ENSG00000007312	0	0.036	0	0.667	CD79B	CD79b molecule [Source:HGNC Symbol;Acc:HGNC:1699]
ENSG00000007314	0.005	0.005	0.667	0.667	SCN4A	sodium voltage-gated channel alpha subunit 4 [Source:HGNC Symbol;Acc:HGNC:10591]
ENSG00000007341	2.347	3.393	109.243	119.56	ST7L	suppression of tumorigenicity 7 like [Source:HGNC Symbol;Acc:HGNC:18441]
ENSG00000007350	0	0	0	0	TKTL1	transketolase like 1 [Source:HGNC Symbol;Acc:HGNC:11835]
ENSG00000007372	1.282	1.273	41.04	34.497	PAX6	paired box 6 [Source:HGNC Symbol;Acc:HGNC:8620]
ENSG00000007376	10.665	11.126	305.333	295	RPUSD1	RNA pseudouridine synthase domain containing 1 [Source:HGNC Symbol;Acc:HGNC:14173]
ENSG00000007384	3.386	2.221	147.333	95.667	RHBDF1	rhomboid 5 homolog 1 [Source:HGNC Symbol;Acc:HGNC:20561]
ENSG00000007392	15.199	18.59	369.667	427.667	LUC7L	LUC7 like [Source:HGNC Symbol;Acc:HGNC:6723]
ENSG00000007402	0.037	0.017	3.333	1.333	CACNA2D2	calcium voltage-gated channel auxiliary subunit alpha2delta 2 [Source:HGNC Symbol;Acc:HGNC:1400]
ENSG00000007516	1.245	0.359	47.677	25.673	BAIAP3	BAI1 associated protein 3 [Source:HGNC Symbol;Acc:HGNC:948]
ENSG00000007520	21.079	22.562	398.323	410.327	TSR3	TSR3 ribosome maturation factor [Source:HGNC Symbol;Acc:HGNC:14175]
ENSG00000007541	4.306	3.535	174.667	115.333	PIGQ	phosphatidylinositol glycan anchor biosynthesis class Q [Source:HGNC Symbol;Acc:HGNC:14135]
ENSG00000007545	6.81	5.61	633.957	566.687	CRAMP1	cramped chromatin regulator homolog 1 [Source:HGNC Symbol;Acc:HGNC:14122]
ENSG00000007866	20.278	19.53	990.333	901.333	TEAD3	TEA domain transcription factor 3 [Source:HGNC Symbol;Acc:HGNC:11716]
ENSG00000007908	0	0.006	0	0.333	SELE	selectin E [Source:HGNC Symbol;Acc:HGNC:10718]
ENSG00000007923	35.361	35.242	1793.32	1705.51	DNAJC11	DnaJ heat shock protein family (Hsp40) member C11 [Source:HGNC Symbol;Acc:HGNC:25570]
ENSG00000007933	0	0	0	0	FMO3	flavin containing dimethylaniline monoxygenase 3 [Source:HGNC Symbol;Acc:HGNC:3771]
ENSG00000007944	1.289	1.296	64.333	61.333	MYLIP	myosin regulatory light chain interacting protein [Source:HGNC Symbol;Acc:HGNC:21155]
ENSG00000007952	0	0	0	0	NOX1	NADPH oxidase 1 [Source:HGNC Symbol;Acc:HGNC:7889]
ENSG00000007968	2.102	2.481	178.333	199.667	E2F2	E2F transcription factor 2 [Source:HGNC Symbol;Acc:HGNC:3114]
ENSG00000008018	137.329	135.899	1998.33	1875.67	PSMB1	proteasome 20S subunit beta 1 [Source:HGNC Symbol;Acc:HGNC:9537]
ENSG00000008056	1.436	1.562	44	31.333	SYN1	synapsin I [Source:HGNC Symbol;Acc:HGNC:11494]
ENSG00000008083	4.131	4.202	391.667	382.333	JARID2	jumonji and AT-rich interaction domain containing 2 [Source:HGNC Symbol;Acc:HGNC:6196]
ENSG00000008086	1.394	1.249	226.667	208.667	CDKL5	cyclin dependent kinase like 5 [Source:HGNC Symbol;Acc:HGNC:11411]
ENSG00000008118	0	0	0	0	CAMK1G	calcium/calmodulin dependent protein kinase IG [Source:HGNC Symbol;Acc:HGNC:14585]
ENSG00000008128	18.723	21.694	722.157	772.63	CDK11A	cyclin dependent kinase 11A [Source:HGNC Symbol;Acc:HGNC:1730]
ENSG00000008130	41.229	40.302	1920.67	1748.67	NADK	NAD kinase [Source:HGNC Symbol;Acc:HGNC:29831]
ENSG00000008196	0	0	0	0	TFAP2B	transcription factor AP-2 beta [Source:HGNC Symbol;Acc:HGNC:11743]
ENSG00000008197	0	0	0	0	TFAP2D	transcription factor AP-2 delta [Source:HGNC Symbol;Acc:HGNC:15581]
ENSG00000008226	0.025	0.047	2.707	5.07	DLEC1	DLEC1 cilia and flagella associated protein [Source:HGNC Symbol;Acc:HGNC:2899]
ENSG00000008256	5.328	4.437	389.333	308	CYTH3	cytohesin 3 [Source:HGNC Symbol;Acc:HGNC:9504]
ENSG00000008277	2.081	1.822	143.667	128.667	ADAM22	ADAM metallopeptidase domain 22 [Source:HGNC Symbol;Acc:HGNC:201]
ENSG00000008282	39.393	38.526	1350.33	1254	SYPL1	synaptophysin like 1 [Source:HGNC Symbol;Acc:HGNC:11507]
ENSG00000008283	0.858	0.773	26	26.333	CYB561	cytochrome b561 [Source:HGNC Symbol;Acc:HGNC:2571]
ENSG00000008294	48.682	45.193	4299	3734.33	SPAG9	sperm associated antigen 9 [Source:HGNC Symbol;Acc:HGNC:14524]
ENSG00000008300	1.574	1.755	308	325	CELSR3	cadherin EGF LAG seven-pass G-type receptor 3 [Source:HGNC Symbol;Acc:HGNC:3230]
ENSG00000008311	3.519	4.013	279.333	306	AASS	aminoadipate-semialdehyde synthase [Source:HGNC Symbol;Acc:HGNC:17366]
ENSG00000008323	6.825	6.245	300	268.667	PLEKHG6	pleckstrin homology and RhoGEF domain containing G6 [Source:HGNC Symbol;Acc:HGNC:25562]
ENSG00000008324	10.675	10.572	182.667	171.333	SS18L2	SS18 like 2 [Source:HGNC Symbol;Acc:HGNC:15593]
ENSG00000008382	3.834	3.834	69.667	62.667	MPND	MPN domain containing [Source:HGNC Symbol;Acc:HGNC:25934]
ENSG00000008394	316.594	305.663	4569.33	4210.33	MGST1	microsomal glutathione S-transferase 1 [Source:HGNC Symbol;Acc:HGNC:7061]
ENSG00000008405	14.086	12.823	616	525.333	CRY1	cryptochrome circadian regulator 1 [Source:HGNC Symbol;Acc:HGNC:2384]
ENSG00000008438	0.081	0	1	0	PGLYRP1	peptidoglycan recognition protein 1 [Source:HGNC Symbol;Acc:HGNC:8904]
ENSG00000008441	9.542	9.89	590	513.333	NFIX	nuclear factor I X [Source:HGNC Symbol;Acc:HGNC:7788]
ENSG00000008513	9.343	9.222	785	710.333	ST3GAL1	ST3 beta-galactoside alpha-2,3-sialyltransferase 1 [Source:HGNC Symbol;Acc:HGNC:10862]
ENSG00000008516	0.049	0.042	3	2.333	MMP25	matrix metallopeptidase 25 [Source:HGNC Symbol;Acc:HGNC:14246]
ENSG00000008517	80.721	77.239	1150.67	1031.67	IL32	interleukin 32 [Source:HGNC Symbol;Acc:HGNC:16830]
ENSG00000008710	79.117	78.85	6302	5570.33	PKD1	polycystin 1, transient receptor potential channel interacting [Source:HGNC Symbol;Acc:HGNC:9008]
ENSG00000008735	2.363	1.627	221	143.667	MAPK8IP2	mitogen-activated protein kinase 8 interacting protein 2 [Source:HGNC Symbol;Acc:HGNC:6883]
ENSG00000008838	27.914	31.272	1295.67	1266.67	MED24	mediator complex subunit 24 [Source:HGNC Symbol;Acc:HGNC:22963]
ENSG00000008853	3.762	3.659	302.477	291.15	RHOBTB2	Rho related BTB domain containing 2 [Source:HGNC Symbol;Acc:HGNC:18756]
ENSG00000008869	8.572	8.446	971	907	HEATR5B	HEAT repeat containing 5B [Source:HGNC Symbol;Acc:HGNC:29273]
ENSG00000008952	50.606	49.694	2223.67	2183	SEC62	SEC62 homolog, preprotein translocation factor [Source:HGNC Symbol;Acc:HGNC:11846]
ENSG00000008988	432.879	457.975	3694.33	3720.33	RPS20	ribosomal protein S20 [Source:HGNC Symbol;Acc:HGNC:10405]
ENSG00000009307	199.201	195.932	11315	10674.3	CSDE1	cold shock domain containing E1 [Source:HGNC Symbol;Acc:HGNC:29905]
ENSG00000009335	26.938	24.777	2293.67	1977	UBE3C	ubiquitin protein ligase E3C [Source:HGNC Symbol;Acc:HGNC:16803]
ENSG00000009413	10.939	13.14	1825.74	1818.66	REV3L	REV3 like, DNA directed polymerase zeta catalytic subunit [Source:HGNC Symbol;Acc:HGNC:9968]
ENSG00000009694	0.695	0.84	146	166.333	TENM1	teneurin transmembrane protein 1 [Source:HGNC Symbol;Acc:HGNC:8117]
ENSG00000009709	0	0	0	0	PAX7	paired box 7 [Source:HGNC Symbol;Acc:HGNC:8621]
ENSG00000009724	8.206	8.018	168	155.333	MASP2	MBL associated serine protease 2 [Source:HGNC Symbol;Acc:HGNC:6902]
ENSG00000009765	0	0.01	0	1.333	IYD	iodotyrosine deiodinase [Source:HGNC Symbol;Acc:HGNC:21071]
ENSG00000009780	7.18	7.468	195	196.667	FAM76A	family with sequence similarity 76 member A [Source:HGNC Symbol;Acc:HGNC:28530]
ENSG00000009790	0	0	0	0	TRAF3IP3	TRAF3 interacting protein 3 [Source:HGNC Symbol;Acc:HGNC:30766]
ENSG00000009830	7.587	7.425	352	337	POMT2	protein O-mannosyltransferase 2 [Source:HGNC Symbol;Acc:HGNC:19743]
ENSG00000009844	44.058	46.709	1307.33	1344.67	VTA1	vesicle trafficking 1 [Source:HGNC Symbol;Acc:HGNC:20954]
ENSG00000009950	38.699	35.259	1343.67	1217.33	MLXIPL	MLX interacting protein like [Source:HGNC Symbol;Acc:HGNC:12744]
ENSG00000009954	34.475	35.798	3290	3213.33	BAZ1B	bromodomain adjacent to zinc finger domain 1B [Source:HGNC Symbol;Acc:HGNC:961]
ENSG00000010017	27.072	28.31	1495.85	1480	RANBP9	RAN binding protein 9 [Source:HGNC Symbol;Acc:HGNC:13727]
ENSG00000010030	0	0	0	0	ETV7	ETS variant transcription factor 7 [Source:HGNC Symbol;Acc:HGNC:18160]
ENSG00000010072	9.228	10.627	448.81	489.103	SPRTN	SprT-like N-terminal domain [Source:HGNC Symbol;Acc:HGNC:25356]
ENSG00000010165	7.658	8.082	420.333	419	METTL13	methyltransferase 13, eEF1A lysine and N-terminal methyltransferase [Source:HGNC Symbol;Acc:HGNC:24248]
ENSG00000010219	1.665	1.722	51	51.667	DYRK4	dual specificity tyrosine phosphorylation regulated kinase 4 [Source:HGNC Symbol;Acc:HGNC:3095]
ENSG00000010244	54.209	62.083	2342	2521	ZNF207	zinc finger protein 207 [Source:HGNC Symbol;Acc:HGNC:12998]
ENSG00000010256	106.492	99.48	2763.33	2451	UQCRC1	ubiquinol-cytochrome c reductase core protein 1 [Source:HGNC Symbol;Acc:HGNC:12585]
ENSG00000010270	26.071	23.734	641	552	STARD3NL	STARD3 N-terminal like [Source:HGNC Symbol;Acc:HGNC:19169]
ENSG00000010278	40.852	31.786	873.667	630	CD9	CD9 molecule [Source:HGNC Symbol;Acc:HGNC:1709]
ENSG00000010282	0	0	0	0	HHATL	hedgehog acyltransferase like [Source:HGNC Symbol;Acc:HGNC:13242]
ENSG00000010292	25.567	33.323	1815.67	1895.67	NCAPD2	non-SMC condensin I complex subunit D2 [Source:HGNC Symbol;Acc:HGNC:24305]
ENSG00000010295	5.749	5.85	253.667	244.667	IFFO1	intermediate filament family orphan 1 [Source:HGNC Symbol;Acc:HGNC:24970]
ENSG00000010310	0.205	0.105	9.667	5.333	GIPR	gastric inhibitory polypeptide receptor [Source:HGNC Symbol;Acc:HGNC:4271]
ENSG00000010318	2.585	2.691	79	71.667	PHF7	PHD finger protein 7 [Source:HGNC Symbol;Acc:HGNC:18458]
ENSG00000010319	12.805	10.114	847	732.333	SEMA3G	semaphorin 3G [Source:HGNC Symbol;Acc:HGNC:30400]
ENSG00000010322	9.539	9.762	626	612.333	NISCH	nischarin [Source:HGNC Symbol;Acc:HGNC:18006]
ENSG00000010327	0.127	0.044	4.667	5.333	STAB1	stabilin 1 [Source:HGNC Symbol;Acc:HGNC:18628]
ENSG00000010361	0.03	0.029	0.667	0.667	FUZ	fuzzy planar cell polarity protein [Source:HGNC Symbol;Acc:HGNC:26219]
ENSG00000010379	0.02	0.012	0.667	0.333	SLC6A13	solute carrier family 6 member 13 [Source:HGNC Symbol;Acc:HGNC:11046]
ENSG00000010404	13.578	11.52	987.76	815.753	IDS	iduronate 2-sulfatase [Source:HGNC Symbol;Acc:HGNC:5389]
ENSG00000010438	0	0	0	0	PRSS3	serine protease 3 [Source:HGNC Symbol;Acc:HGNC:9486]
ENSG00000010539	5.871	6.938	239.333	273.667	ZNF200	zinc finger protein 200 [Source:HGNC Symbol;Acc:HGNC:12993]
ENSG00000010610	0.034	0.035	1.667	1.667	CD4	CD4 molecule [Source:HGNC Symbol;Acc:HGNC:1678]
ENSG00000010626	1.406	1.924	30	36	LRRC23	leucine rich repeat containing 23 [Source:HGNC Symbol;Acc:HGNC:19138]
ENSG00000010671	0	0	0	0	BTK	Bruton tyrosine kinase [Source:HGNC Symbol;Acc:HGNC:1133]
ENSG00000010704	4.547	6.202	166.333	185	HFE	homeostatic iron regulator [Source:HGNC Symbol;Acc:HGNC:4886]
ENSG00000010803	15.015	15.076	766.333	727.667	SCMH1	Scm polycomb group protein homolog 1 [Source:HGNC Symbol;Acc:HGNC:19003]
ENSG00000010810	0.086	0.185	1	3.667	FYN	FYN proto-oncogene, Src family tyrosine kinase [Source:HGNC Symbol;Acc:HGNC:4037]
ENSG00000010818	6.043	4.47	971.333	676.333	HIVEP2	HIVEP zinc finger 2 [Source:HGNC Symbol;Acc:HGNC:4921]
ENSG00000010932	0	0	0	0	FMO1	flavin containing dimethylaniline monoxygenase 1 [Source:HGNC Symbol;Acc:HGNC:3769]
ENSG00000011007	30.118	27.921	2381.67	2091	ELOA	elongin A [Source:HGNC Symbol;Acc:HGNC:11620]
ENSG00000011009	86.316	71.909	2230.67	1743	LYPLA2	lysophospholipase 2 [Source:HGNC Symbol;Acc:HGNC:6738]
ENSG00000011021	16.991	17.751	1501.33	1497.67	CLCN6	chloride voltage-gated channel 6 [Source:HGNC Symbol;Acc:HGNC:2024]
ENSG00000011028	0.007	0.011	0.333	0.667	MRC2	mannose receptor C type 2 [Source:HGNC Symbol;Acc:HGNC:16875]
ENSG00000011052	3.215	2.848	52.45	45.51	NME1-NME2	NME1-NME2 readthrough [Source:HGNC Symbol;Acc:HGNC:33531]
ENSG00000011083	0	0	0	0	SLC6A7	solute carrier family 6 member 7 [Source:HGNC Symbol;Acc:HGNC:11054]
ENSG00000011105	9.998	8.843	509	445	TSPAN9	tetraspanin 9 [Source:HGNC Symbol;Acc:HGNC:21640]
ENSG00000011114	9.387	8.937	828.333	685.667	BTBD7	BTB domain containing 7 [Source:HGNC Symbol;Acc:HGNC:18269]
ENSG00000011132	5.911	4.551	210.333	155	APBA3	amyloid beta precursor protein binding family A member 3 [Source:HGNC Symbol;Acc:HGNC:580]
ENSG00000011143	5.361	5.72	164.673	171.337	MKS1	MKS transition zone complex subunit 1 [Source:HGNC Symbol;Acc:HGNC:7121]
ENSG00000011198	7.462	6.828	285.667	202.333	ABHD5	abhydrolase domain containing 5, lysophosphatidic acid acyltransferase [Source:HGNC Symbol;Acc:HGNC:21396]
ENSG00000011201	0.013	0	1.333	0	ANOS1	anosmin 1 [Source:HGNC Symbol;Acc:HGNC:6211]
ENSG00000011243	31.868	31.524	1064	1009	AKAP8L	A-kinase anchoring protein 8 like [Source:HGNC Symbol;Acc:HGNC:29857]
ENSG00000011258	6.363	6.495	525	493.667	MBTD1	mbt domain containing 1 [Source:HGNC Symbol;Acc:HGNC:19866]
ENSG00000011260	43.342	47.835	1321.33	1382.33	UTP18	UTP18 small subunit processome component [Source:HGNC Symbol;Acc:HGNC:24274]
ENSG00000011275	14.649	13.998	1130	1023	RNF216	ring finger protein 216 [Source:HGNC Symbol;Acc:HGNC:21698]
ENSG00000011295	9.206	9.418	376	352.14	TTC19	tetratricopeptide repeat domain 19 [Source:HGNC Symbol;Acc:HGNC:26006]
ENSG00000011304	124.342	120.33	6170.67	5694	PTBP1	polypyrimidine tract binding protein 1 [Source:HGNC Symbol;Acc:HGNC:9583]
ENSG00000011332	1.058	1.138	25.333	27.333	DPF1	double PHD fingers 1 [Source:HGNC Symbol;Acc:HGNC:20225]
ENSG00000011347	0.604	0.265	21	14.667	SYT7	synaptotagmin 7 [Source:HGNC Symbol;Acc:HGNC:11514]
ENSG00000011376	11.212	10.56	768	736	LARS2	leucyl-tRNA synthetase 2, mitochondrial [Source:HGNC Symbol;Acc:HGNC:17095]
ENSG00000011405	18.95	20.011	2559.67	2558.33	PIK3C2A	phosphatidylinositol-4-phosphate 3-kinase catalytic subunit type 2 alpha [Source:HGNC Symbol;Acc:HGNC:8971]
ENSG00000011422	3.397	3.269	72.333	66.333	PLAUR	plasminogen activator, urokinase receptor [Source:HGNC Symbol;Acc:HGNC:9053]
ENSG00000011426	19.954	22.697	1258.33	1374	ANLN	anillin actin binding protein [Source:HGNC Symbol;Acc:HGNC:14082]
ENSG00000011451	8.799	7.503	651	530.667	WIZ	WIZ zinc finger [Source:HGNC Symbol;Acc:HGNC:30917]
ENSG00000011454	11.619	13.485	891	918.333	RABGAP1	RAB GTPase activating protein 1 [Source:HGNC Symbol;Acc:HGNC:17155]
ENSG00000011465	0.014	0.01	0.333	0.333	DCN	decorin [Source:HGNC Symbol;Acc:HGNC:2705]
ENSG00000011478	7.559	7.151	252	221	QPCTL	glutaminyl-peptide cyclotransferase like [Source:HGNC Symbol;Acc:HGNC:25952]
ENSG00000011485	30.703	32.204	1067.67	1060.67	PPP5C	protein phosphatase 5 catalytic subunit [Source:HGNC Symbol;Acc:HGNC:9322]
ENSG00000011523	2.298	2.382	210.667	204	CEP68	centrosomal protein 68 [Source:HGNC Symbol;Acc:HGNC:29076]
ENSG00000011566	28.614	29.881	1888.67	1848.33	MAP4K3	mitogen-activated protein kinase kinase kinase kinase 3 [Source:HGNC Symbol;Acc:HGNC:6865]
ENSG00000011590	0	0.105	0	2.667	ZBTB32	zinc finger and BTB domain containing 32 [Source:HGNC Symbol;Acc:HGNC:16763]
ENSG00000011600	0.035	0.038	0.333	0.333	TYROBP	transmembrane immune signaling adaptor TYROBP [Source:HGNC Symbol;Acc:HGNC:12449]
ENSG00000011638	4.422	3.694	87.333	79	LDAF1	lipid droplet assembly factor 1 [Source:HGNC Symbol;Acc:HGNC:30136]
ENSG00000011677	0.237	0.239	14	13.667	GABRA3	gamma-aminobutyric acid type A receptor subunit alpha3 [Source:HGNC Symbol;Acc:HGNC:4077]
ENSG00000012048	7.864	10.467	515.333	624.667	BRCA1	BRCA1 DNA repair associated [Source:HGNC Symbol;Acc:HGNC:1100]
ENSG00000012061	40.599	32.414	791.957	621.01	ERCC1	ERCC excision repair 1, endonuclease non-catalytic subunit [Source:HGNC Symbol;Acc:HGNC:3433]
ENSG00000012124	3.487	3.044	90	83	CD22	CD22 molecule [Source:HGNC Symbol;Acc:HGNC:1643]
ENSG00000012171	113.483	88.167	5206	3859.67	SEMA3B	semaphorin 3B [Source:HGNC Symbol;Acc:HGNC:10724]
ENSG00000012174	6.212	7.294	450.333	500	MBTPS2	membrane bound transcription factor peptidase, site 2 [Source:HGNC Symbol;Acc:HGNC:15455]
ENSG00000012211	2.798	3.077	104.053	107.18	PRICKLE3	prickle planar cell polarity protein 3 [Source:HGNC Symbol;Acc:HGNC:6645]
ENSG00000012223	0	0	0	0	LTF	lactotransferrin [Source:HGNC Symbol;Acc:HGNC:6720]
ENSG00000012232	5.107	5.399	522.333	511.333	EXTL3	exostosin like glycosyltransferase 3 [Source:HGNC Symbol;Acc:HGNC:3518]
ENSG00000012504	22.458	23.048	712	711	NR1H4	nuclear receptor subfamily 1 group H member 4 [Source:HGNC Symbol;Acc:HGNC:7967]
ENSG00000012660	84.387	85.856	3686.33	3563.67	ELOVL5	ELOVL fatty acid elongase 5 [Source:HGNC Symbol;Acc:HGNC:21308]
ENSG00000012779	0	0.009	0	0.333	ALOX5	arachidonate 5-lipoxygenase [Source:HGNC Symbol;Acc:HGNC:435]
ENSG00000012817	11.996	12.435	928.667	917.333	KDM5D	lysine demethylase 5D [Source:HGNC Symbol;Acc:HGNC:11115]
ENSG00000012822	7.033	5.475	314	241.667	CALCOCO1	calcium binding and coiled-coil domain 1 [Source:HGNC Symbol;Acc:HGNC:29306]
ENSG00000012963	7.194	9.44	375	439	UBR7	ubiquitin protein ligase E3 component n-recognin 7 [Source:HGNC Symbol;Acc:HGNC:20344]
ENSG00000012983	15.971	17.435	1083	1120.33	MAP4K5	mitogen-activated protein kinase kinase kinase kinase 5 [Source:HGNC Symbol;Acc:HGNC:6867]
ENSG00000013016	0	0	0	0	EHD3	EH domain containing 3 [Source:HGNC Symbol;Acc:HGNC:3244]
ENSG00000013275	72.22	65.156	2033.67	1743.33	PSMC4	proteasome 26S subunit, ATPase 4 [Source:HGNC Symbol;Acc:HGNC:9551]
ENSG00000013288	5.557	5.658	538	518.667	MAN2B2	mannosidase alpha class 2B member 2 [Source:HGNC Symbol;Acc:HGNC:29623]
ENSG00000013293	0.008	0.022	1.333	3.667	SLC7A14	solute carrier family 7 member 14 [Source:HGNC Symbol;Acc:HGNC:29326]
ENSG00000013297	0.501	0.572	23	24.333	CLDN11	claudin 11 [Source:HGNC Symbol;Acc:HGNC:8514]
ENSG00000013306	70.499	67.149	1777	1598	SLC25A39	solute carrier family 25 member 39 [Source:HGNC Symbol;Acc:HGNC:24279]
ENSG00000013364	70.985	62.912	2793.33	2316.67	MVP	major vault protein [Source:HGNC Symbol;Acc:HGNC:7531]
ENSG00000013374	31.562	30.997	773.667	690.667	NUB1	negative regulator of ubiquitin like proteins 1 [Source:HGNC Symbol;Acc:HGNC:17623]
ENSG00000013375	33.031	34.163	1808.63	1807.54	PGM3	phosphoglucomutase 3 [Source:HGNC Symbol;Acc:HGNC:8907]
ENSG00000013392	3.119	2.753	193	160.333	RWDD2A	RWD domain containing 2A [Source:HGNC Symbol;Acc:HGNC:21385]
ENSG00000013441	20.631	21.587	590	577.333	CLK1	CDC like kinase 1 [Source:HGNC Symbol;Acc:HGNC:2068]
ENSG00000013503	7.204	7.756	491	500	POLR3B	RNA polymerase III subunit B [Source:HGNC Symbol;Acc:HGNC:30348]
ENSG00000013523	5.083	5.62	363	344	ANGEL1	angel homolog 1 [Source:HGNC Symbol;Acc:HGNC:19961]
ENSG00000013561	14.597	15.502	403	419.667	RNF14	ring finger protein 14 [Source:HGNC Symbol;Acc:HGNC:10058]
ENSG00000013563	2.884	3.258	93.493	90.597	DNASE1L1	deoxyribonuclease 1 like 1 [Source:HGNC Symbol;Acc:HGNC:2957]
ENSG00000013573	9.219	12.056	434.667	520.333	DDX11	DEAD/H-box helicase 11 [Source:HGNC Symbol;Acc:HGNC:2736]
ENSG00000013583	32.764	30.512	626	553.667	HEBP1	heme binding protein 1 [Source:HGNC Symbol;Acc:HGNC:17176]
ENSG00000013588	2.721	2.795	166	151	GPRC5A	G protein-coupled receptor class C group 5 member A [Source:HGNC Symbol;Acc:HGNC:9836]
ENSG00000013619	0.005	0.015	0.333	1	MAMLD1	mastermind like domain containing 1 [Source:HGNC Symbol;Acc:HGNC:2568]
ENSG00000013725	0	0.023	0	0.333	CD6	CD6 molecule [Source:HGNC Symbol;Acc:HGNC:1691]
ENSG00000013810	18.119	18.554	754	791.333	TACC3	transforming acidic coiled-coil containing protein 3 [Source:HGNC Symbol;Acc:HGNC:11524]
ENSG00000014123	12.114	13.424	838.667	875.333	UFL1	UFM1 specific ligase 1 [Source:HGNC Symbol;Acc:HGNC:23039]
ENSG00000014138	2.215	3.066	84.987	98.063	POLA2	DNA polymerase alpha 2, accessory subunit [Source:HGNC Symbol;Acc:HGNC:30073]
ENSG00000014164	8.016	7.267	412	362.667	ZC3H3	zinc finger CCCH-type containing 3 [Source:HGNC Symbol;Acc:HGNC:28972]
ENSG00000014216	52.228	49.708	2448.33	2080.67	CAPN1	calpain 1 [Source:HGNC Symbol;Acc:HGNC:1476]
ENSG00000014257	0	0	0	0	ACP3	acid phosphatase 3 [Source:HGNC Symbol;Acc:HGNC:125]
ENSG00000014641	114.259	122.016	2424	2455.67	MDH1	malate dehydrogenase 1 [Source:HGNC Symbol;Acc:HGNC:6970]
ENSG00000014824	14.235	16.005	799.333	865	SLC30A9	solute carrier family 30 member 9 [Source:HGNC Symbol;Acc:HGNC:1329]
ENSG00000014914	1.364	1.213	61.333	52	MTMR11	myotubularin related protein 11 [Source:HGNC Symbol;Acc:HGNC:24307]
ENSG00000014919	15.793	15.884	1063.65	991.61	COX15	cytochrome c oxidase assembly homolog COX15 [Source:HGNC Symbol;Acc:HGNC:2263]
ENSG00000015133	7.205	7.505	774.667	758.667	CCDC88C	coiled-coil domain containing 88C [Source:HGNC Symbol;Acc:HGNC:19967]
ENSG00000015153	5.916	5.52	186	182.667	YAF2	YY1 associated factor 2 [Source:HGNC Symbol;Acc:HGNC:17363]
ENSG00000015171	27.711	23.492	1739	1418	ZMYND11	zinc finger MYND-type containing 11 [Source:HGNC Symbol;Acc:HGNC:16966]
ENSG00000015285	0.043	0.112	0.667	2.333	WAS	WASP actin nucleation promoting factor [Source:HGNC Symbol;Acc:HGNC:12731]
ENSG00000015413	19.664	20.117	513.667	458	DPEP1	dipeptidase 1 [Source:HGNC Symbol;Acc:HGNC:3002]
ENSG00000015475	23.717	23.512	476.667	447.667	BID	BH3 interacting domain death agonist [Source:HGNC Symbol;Acc:HGNC:1050]
ENSG00000015479	151.666	165.464	5805.89	5967.06	MATR3	matrin 3 [Source:HGNC Symbol;Acc:HGNC:6912]
ENSG00000015520	8.609	8.235	692	622.333	NPC1L1	NPC1 like intracellular cholesterol transporter 1 [Source:HGNC Symbol;Acc:HGNC:7898]
ENSG00000015532	2.84	2.869	150.667	144	XYLT2	xylosyltransferase 2 [Source:HGNC Symbol;Acc:HGNC:15517]
ENSG00000015568	1.369	3.03	114.35	265.73	RGPD5	RANBP2 like and GRIP domain containing 5 [Source:HGNC Symbol;Acc:HGNC:32418]
ENSG00000015592	0	0	0	0	STMN4	stathmin 4 [Source:HGNC Symbol;Acc:HGNC:16078]
ENSG00000015676	4.213	4.489	553.333	558.667	NUDCD3	NudC domain containing 3 [Source:HGNC Symbol;Acc:HGNC:22208]
ENSG00000016082	0	0	0	0	ISL1	ISL LIM homeobox 1 [Source:HGNC Symbol;Acc:HGNC:6132]
ENSG00000016391	26.94	20.812	1493	1251.59	CHDH	choline dehydrogenase [Source:HGNC Symbol;Acc:HGNC:24288]
ENSG00000016402	0	0	0	0	IL20RA	interleukin 20 receptor subunit alpha [Source:HGNC Symbol;Acc:HGNC:6003]
ENSG00000016490	0	0	0	0	CLCA1	chloride channel accessory 1 [Source:HGNC Symbol;Acc:HGNC:2015]
ENSG00000016602	0.018	0	1	0	CLCA4	chloride channel accessory 4 [Source:HGNC Symbol;Acc:HGNC:2018]
ENSG00000016864	21.397	22.881	508.667	525.333	GLT8D1	glycosyltransferase 8 domain containing 1 [Source:HGNC Symbol;Acc:HGNC:24870]
ENSG00000017260	24.457	23.478	1462.03	1282.67	ATP2C1	ATPase secretory pathway Ca2+ transporting 1 [Source:HGNC Symbol;Acc:HGNC:13211]
ENSG00000017427	0.204	0.253	4.333	5	IGF1	insulin like growth factor 1 [Source:HGNC Symbol;Acc:HGNC:5464]
ENSG00000017483	12.413	14.56	347	346	SLC38A5	solute carrier family 38 member 5 [Source:HGNC Symbol;Acc:HGNC:18070]
ENSG00000017797	21.69	20.797	1525	1358.33	RALBP1	ralA binding protein 1 [Source:HGNC Symbol;Acc:HGNC:9841]
ENSG00000018189	8.735	7.645	410.333	368	RUFY3	RUN and FYVE domain containing 3 [Source:HGNC Symbol;Acc:HGNC:30285]
ENSG00000018236	0.004	0.006	0.333	0.333	CNTN1	contactin 1 [Source:HGNC Symbol;Acc:HGNC:2171]
ENSG00000018280	0.409	0.223	21.667	11.667	SLC11A1	solute carrier family 11 member 1 [Source:HGNC Symbol;Acc:HGNC:10907]
ENSG00000018408	52.577	45.269	3141.33	2761.33	WWTR1	WW domain containing transcription regulator 1 [Source:HGNC Symbol;Acc:HGNC:24042]
ENSG00000018510	101.259	100.368	4751.67	4569.87	AGPS	alkylglycerone phosphate synthase [Source:HGNC Symbol;Acc:HGNC:327]
ENSG00000018610	6.531	7.331	236	231.667	STEEP1	STING1 ER exit protein 1 [Source:HGNC Symbol;Acc:HGNC:26239]
ENSG00000018625	0	0	0	0	ATP1A2	ATPase Na+/K+ transporting subunit alpha 2 [Source:HGNC Symbol;Acc:HGNC:800]
ENSG00000018699	16.843	17.507	674.333	730	TTC27	tetratricopeptide repeat domain 27 [Source:HGNC Symbol;Acc:HGNC:25986]
ENSG00000018869	0	0	0	0	ZNF582	zinc finger protein 582 [Source:HGNC Symbol;Acc:HGNC:26421]
ENSG00000019102	2.36	1.667	45.333	30.333	VSIG2	V-set and immunoglobulin domain containing 2 [Source:HGNC Symbol;Acc:HGNC:17149]
ENSG00000019144	6.891	6.166	590.333	494.607	PHLDB1	pleckstrin homology like domain family B member 1 [Source:HGNC Symbol;Acc:HGNC:23697]
ENSG00000019169	0	0	0	0	MARCO	macrophage receptor with collagenous structure [Source:HGNC Symbol;Acc:HGNC:6895]
ENSG00000019186	3.353	3.354	172.333	152.333	CYP24A1	cytochrome P450 family 24 subfamily A member 1 [Source:HGNC Symbol;Acc:HGNC:2602]
ENSG00000019485	3.071	2.695	226.667	202.333	PRDM11	PR/SET domain 11 [Source:HGNC Symbol;Acc:HGNC:13996]
ENSG00000019505	0.044	0.03	2.667	1.667	SYT13	synaptotagmin 13 [Source:HGNC Symbol;Acc:HGNC:14962]
ENSG00000019549	0.02	0.072	0.667	1.667	SNAI2	snail family transcriptional repressor 2 [Source:HGNC Symbol;Acc:HGNC:11094]
ENSG00000019582	70.859	72.071	1513	1454.67	CD74	CD74 molecule [Source:HGNC Symbol;Acc:HGNC:1697]
ENSG00000019991	0	0	0	0	HGF	hepatocyte growth factor [Source:HGNC Symbol;Acc:HGNC:4893]
ENSG00000019995	12.306	11.695	1143.83	1030.98	ZRANB1	zinc finger RANBP2-type containing 1 [Source:HGNC Symbol;Acc:HGNC:18224]
ENSG00000020129	10.695	8.565	472	402.333	NCDN	neurochondrin [Source:HGNC Symbol;Acc:HGNC:17597]
ENSG00000020181	0.028	0.021	2.783	2.01	ADGRA2	adhesion G protein-coupled receptor A2 [Source:HGNC Symbol;Acc:HGNC:17849]
ENSG00000020256	7.43	7.773	353	348.667	ZFP64	ZFP64 zinc finger protein [Source:HGNC Symbol;Acc:HGNC:15940]
ENSG00000020426	29.585	26.239	472.333	445	MNAT1	MNAT1 component of CDK activating kinase [Source:HGNC Symbol;Acc:HGNC:7181]
ENSG00000020577	7.223	6.489	720	610.667	SAMD4A	sterile alpha motif domain containing 4A [Source:HGNC Symbol;Acc:HGNC:23023]
ENSG00000020633	0.126	0.092	7	5.667	RUNX3	RUNX family transcription factor 3 [Source:HGNC Symbol;Acc:HGNC:10473]
ENSG00000020922	8.325	10.368	457.333	543.667	MRE11	MRE11 homolog, double strand break repair nuclease [Source:HGNC Symbol;Acc:HGNC:7230]
ENSG00000021300	21.64	24.873	646.667	689	PLEKHB1	pleckstrin homology domain containing B1 [Source:HGNC Symbol;Acc:HGNC:19079]
ENSG00000021355	15.954	16.159	644	621.333	SERPINB1	serpin family B member 1 [Source:HGNC Symbol;Acc:HGNC:3311]
ENSG00000021461	0.563	0.925	7.333	7.333	CYP3A43	cytochrome P450 family 3 subfamily A member 43 [Source:HGNC Symbol;Acc:HGNC:17450]
ENSG00000021488	3.61	3.599	95.667	93	SLC7A9	solute carrier family 7 member 9 [Source:HGNC Symbol;Acc:HGNC:11067]
ENSG00000021574	22.512	21.544	1172.33	1111.33	SPAST	spastin [Source:HGNC Symbol;Acc:HGNC:11233]
ENSG00000021645	0.005	0.019	0.333	1	NRXN3	neurexin 3 [Source:HGNC Symbol;Acc:HGNC:8010]
ENSG00000021762	0	0	0	0	OSBPL5	oxysterol binding protein like 5 [Source:HGNC Symbol;Acc:HGNC:16392]
ENSG00000021776	10.016	10.657	1159.67	1135.67	AQR	aquarius intron-binding spliceosomal factor [Source:HGNC Symbol;Acc:HGNC:29513]
ENSG00000021826	4.26	4.977	379.333	428.667	CPS1	carbamoyl-phosphate synthase 1 [Source:HGNC Symbol;Acc:HGNC:2323]
ENSG00000021852	0.604	0.718	15.333	19.667	C8B	complement C8 beta chain [Source:HGNC Symbol;Acc:HGNC:1353]
ENSG00000022267	0.173	0.055	4.667	1.333	FHL1	four and a half LIM domains 1 [Source:HGNC Symbol;Acc:HGNC:3702]
ENSG00000022277	68.402	65.506	1754.33	1667.67	RTF2	replication termination factor 2 [Source:HGNC Symbol;Acc:HGNC:15890]
ENSG00000022355	0	0	0	0	GABRA1	gamma-aminobutyric acid type A receptor subunit alpha1 [Source:HGNC Symbol;Acc:HGNC:4075]
ENSG00000022556	0.03	0.019	0.333	1	NLRP2	NLR family pyrin domain containing 2 [Source:HGNC Symbol;Acc:HGNC:22948]
ENSG00000022567	0	0	0	0	SLC45A4	solute carrier family 45 member 4 [Source:HGNC Symbol;Acc:HGNC:29196]
ENSG00000022840	56.699	49.379	2940.3	2493.8	RNF10	ring finger protein 10 [Source:HGNC Symbol;Acc:HGNC:10055]
ENSG00000022976	3.628	4.479	140.22	153.363	ZNF839	zinc finger protein 839 [Source:HGNC Symbol;Acc:HGNC:20345]
ENSG00000023041	30.149	28.846	1105.05	1015.44	ZDHHC6	zinc finger DHHC-type palmitoyltransferase 6 [Source:HGNC Symbol;Acc:HGNC:19160]
ENSG00000023171	0.008	0	0.333	0	GRAMD1B	GRAM domain containing 1B [Source:HGNC Symbol;Acc:HGNC:29214]
ENSG00000023191	44.808	37.078	1277.33	999.333	RNH1	ribonuclease/angiogenin inhibitor 1 [Source:HGNC Symbol;Acc:HGNC:10074]
ENSG00000023228	81.363	76.841	3709.67	3382	NDUFS1	NADH:ubiquinone oxidoreductase core subunit S1 [Source:HGNC Symbol;Acc:HGNC:7707]
ENSG00000023287	20.59	20.907	1999.67	1913	RB1CC1	RB1 inducible coiled-coil 1 [Source:HGNC Symbol;Acc:HGNC:15574]
ENSG00000023318	21.646	22.556	1173.67	1172	ERP44	endoplasmic reticulum protein 44 [Source:HGNC Symbol;Acc:HGNC:18311]
ENSG00000023330	23.919	24.952	829	809.667	ALAS1	5'-aminolevulinate synthase 1 [Source:HGNC Symbol;Acc:HGNC:396]
ENSG00000023445	1.103	0.746	48.667	48	BIRC3	baculoviral IAP repeat containing 3 [Source:HGNC Symbol;Acc:HGNC:591]
ENSG00000023516	4.863	4.853	789.333	740.667	AKAP11	A-kinase anchoring protein 11 [Source:HGNC Symbol;Acc:HGNC:369]
ENSG00000023572	31.16	30.203	548.58	496.563	GLRX2	glutaredoxin 2 [Source:HGNC Symbol;Acc:HGNC:16065]
ENSG00000023608	4.173	4.332	177	173.333	SNAPC1	small nuclear RNA activating complex polypeptide 1 [Source:HGNC Symbol;Acc:HGNC:11134]
ENSG00000023697	29.074	28.369	690	654.333	DERA	deoxyribose-phosphate aldolase [Source:HGNC Symbol;Acc:HGNC:24269]
ENSG00000023734	67.715	68.599	2057.67	1970	STRAP	serine/threonine kinase receptor associated protein [Source:HGNC Symbol;Acc:HGNC:30796]
ENSG00000023839	289.978	287.235	24351.7	22510.7	ABCC2	ATP binding cassette subfamily C member 2 [Source:HGNC Symbol;Acc:HGNC:53]
ENSG00000023892	4.975	5.838	187	208.667	DEF6	DEF6 guanine nucleotide exchange factor [Source:HGNC Symbol;Acc:HGNC:2760]
ENSG00000023902	8.977	7.905	309.333	258.333	PLEKHO1	pleckstrin homology domain containing O1 [Source:HGNC Symbol;Acc:HGNC:24310]
ENSG00000023909	24.58	27.271	1625	1702.67	GCLM	glutamate-cysteine ligase modifier subunit [Source:HGNC Symbol;Acc:HGNC:4312]
ENSG00000024048	7.292	7.654	941.667	932.333	UBR2	ubiquitin protein ligase E3 component n-recognin 2 [Source:HGNC Symbol;Acc:HGNC:21289]
ENSG00000024422	1.124	0.865	59	46.667	EHD2	EH domain containing 2 [Source:HGNC Symbol;Acc:HGNC:3243]
ENSG00000024526	5.034	6.982	257.333	292.333	DEPDC1	DEP domain containing 1 [Source:HGNC Symbol;Acc:HGNC:22949]
ENSG00000024862	7.475	6.402	153	124	CCDC28A	coiled-coil domain containing 28A [Source:HGNC Symbol;Acc:HGNC:21098]
ENSG00000025039	0.851	0.434	68.333	32.667	RRAGD	Ras related GTP binding D [Source:HGNC Symbol;Acc:HGNC:19903]
ENSG00000025156	10.117	11.227	405.333	421.333	HSF2	heat shock transcription factor 2 [Source:HGNC Symbol;Acc:HGNC:5225]
ENSG00000025293	11.225	10.879	947	922.333	PHF20	PHD finger protein 20 [Source:HGNC Symbol;Acc:HGNC:16098]
ENSG00000025423	0.229	0.269	5	6.333	HSD17B6	hydroxysteroid 17-beta dehydrogenase 6 [Source:HGNC Symbol;Acc:HGNC:23316]
ENSG00000025434	14.765	12.514	318	275	NR1H3	nuclear receptor subfamily 1 group H member 3 [Source:HGNC Symbol;Acc:HGNC:7966]
ENSG00000025708	9.958	8.992	224	182.247	TYMP	thymidine phosphorylase [Source:HGNC Symbol;Acc:HGNC:3148]
ENSG00000025770	21.056	25.512	716.743	742.853	NCAPH2	non-SMC condensin II complex subunit H2 [Source:HGNC Symbol;Acc:HGNC:25071]
ENSG00000025772	54.42	53.771	1754.33	1647	TOMM34	translocase of outer mitochondrial membrane 34 [Source:HGNC Symbol;Acc:HGNC:15746]
ENSG00000025796	27.111	27.946	2763.33	2668	SEC63	SEC63 homolog, protein translocation regulator [Source:HGNC Symbol;Acc:HGNC:21082]
ENSG00000025800	21.246	21.492	2530.67	2347	KPNA6	karyopherin subunit alpha 6 [Source:HGNC Symbol;Acc:HGNC:6399]
ENSG00000026025	0.109	0.345	3.333	9.333	VIM	vimentin [Source:HGNC Symbol;Acc:HGNC:12692]
ENSG00000026036	0.233	0.245	18.02	18.087	RTEL1-TNFRSF6B	RTEL1-TNFRSF6B readthrough (NMD candidate) [Source:HGNC Symbol;Acc:HGNC:44095]
ENSG00000026103	15.913	18.956	526.61	620.453	FAS	Fas cell surface death receptor [Source:HGNC Symbol;Acc:HGNC:11920]
ENSG00000026297	18.016	17.634	318.72	296.36	RNASET2	ribonuclease T2 [Source:HGNC Symbol;Acc:HGNC:21686]
ENSG00000026508	0.185	0.136	3	2.667	CD44	CD44 molecule (Indian blood group) [Source:HGNC Symbol;Acc:HGNC:1681]
ENSG00000026559	0.01	0	0.333	0	KCNG1	potassium voltage-gated channel modifier subfamily G member 1 [Source:HGNC Symbol;Acc:HGNC:6248]
ENSG00000026652	0.089	0.067	5.333	8.333	AGPAT4	1-acylglycerol-3-phosphate O-acyltransferase 4 [Source:HGNC Symbol;Acc:HGNC:20885]
ENSG00000026751	0.009	0	0.333	0	SLAMF7	SLAM family member 7 [Source:HGNC Symbol;Acc:HGNC:21394]
ENSG00000026950	4.075	5.003	202.743	224.87	BTN3A1	butyrophilin subfamily 3 member A1 [Source:HGNC Symbol;Acc:HGNC:1138]
ENSG00000027001	5.659	6.329	220.667	233.333	MIPEP	mitochondrial intermediate peptidase [Source:HGNC Symbol;Acc:HGNC:7104]
ENSG00000027075	0.25	0.463	12.333	15.177	PRKCH	protein kinase C eta [Source:HGNC Symbol;Acc:HGNC:9403]
ENSG00000027644	0	0	0	0	INSRR	insulin receptor related receptor [Source:HGNC Symbol;Acc:HGNC:6093]
ENSG00000027697	48.315	49.77	1582.33	1586	IFNGR1	interferon gamma receptor 1 [Source:HGNC Symbol;Acc:HGNC:5439]
ENSG00000027847	5.453	5.557	149.667	133.333	B4GALT7	beta-1,4-galactosyltransferase 7 [Source:HGNC Symbol;Acc:HGNC:930]
ENSG00000027869	0.368	0.067	9.667	1.667	SH2D2A	SH2 domain containing 2A [Source:HGNC Symbol;Acc:HGNC:10821]
ENSG00000028116	20.744	19.84	609.837	551.927	VRK2	VRK serine/threonine kinase 2 [Source:HGNC Symbol;Acc:HGNC:12719]
ENSG00000028137	0.005	0.032	0.333	2	TNFRSF1B	TNF receptor superfamily member 1B [Source:HGNC Symbol;Acc:HGNC:11917]
ENSG00000028203	22.977	23.208	933	868	VEZT	vezatin, adherens junctions transmembrane protein [Source:HGNC Symbol;Acc:HGNC:18258]
ENSG00000028277	0.146	0.304	10	9.333	POU2F2	POU class 2 homeobox 2 [Source:HGNC Symbol;Acc:HGNC:9213]
ENSG00000028310	7.975	8.373	324	307.667	BRD9	bromodomain containing 9 [Source:HGNC Symbol;Acc:HGNC:25818]
ENSG00000028528	53.32	51.327	2139.67	2067.33	SNX1	sorting nexin 1 [Source:HGNC Symbol;Acc:HGNC:11172]
ENSG00000028839	13.262	13.705	256.333	251.13	TBPL1	TATA-box binding protein like 1 [Source:HGNC Symbol;Acc:HGNC:11589]
ENSG00000029153	7.574	7.839	416.667	428	ARNTL2	aryl hydrocarbon receptor nuclear translocator like 2 [Source:HGNC Symbol;Acc:HGNC:18984]
ENSG00000029363	96.104	104.809	4494.67	4670.33	BCLAF1	BCL2 associated transcription factor 1 [Source:HGNC Symbol;Acc:HGNC:16863]
ENSG00000029364	14.858	15.376	1183	1162.33	SLC39A9	solute carrier family 39 member 9 [Source:HGNC Symbol;Acc:HGNC:20182]
ENSG00000029534	0.496	0.44	65	46.333	ANK1	ankyrin 1 [Source:HGNC Symbol;Acc:HGNC:492]
ENSG00000029559	0	0	0	0	IBSP	integrin binding sialoprotein [Source:HGNC Symbol;Acc:HGNC:5341]
ENSG00000029639	16.537	16.958	756.26	734.087	TFB1M	transcription factor B1, mitochondrial [Source:HGNC Symbol;Acc:HGNC:17037]
ENSG00000029725	24.932	24.439	1444.48	1395.38	RABEP1	rabaptin, RAB GTPase binding effector protein 1 [Source:HGNC Symbol;Acc:HGNC:17677]
ENSG00000029993	28.213	30.692	505	567	HMGB3	high mobility group box 3 [Source:HGNC Symbol;Acc:HGNC:5004]
ENSG00000030066	14.504	17.181	1175.67	1301.33	NUP160	nucleoporin 160 [Source:HGNC Symbol;Acc:HGNC:18017]
ENSG00000030110	14.609	13.343	517.667	449.667	BAK1	BCL2 antagonist/killer 1 [Source:HGNC Symbol;Acc:HGNC:949]
ENSG00000030304	0	0	0	0	MUSK	muscle associated receptor tyrosine kinase [Source:HGNC Symbol;Acc:HGNC:7525]
ENSG00000030419	0.278	0.115	9	8.667	IKZF2	IKAROS family zinc finger 2 [Source:HGNC Symbol;Acc:HGNC:13177]
ENSG00000030582	130.088	123.09	3986.33	3480.33	GRN	granulin precursor [Source:HGNC Symbol;Acc:HGNC:4601]
ENSG00000031003	11.268	11.347	853	829	FAM13B	family with sequence similarity 13 member B [Source:HGNC Symbol;Acc:HGNC:1335]
ENSG00000031081	0.002	0.018	0.333	2.667	ARHGAP31	Rho GTPase activating protein 31 [Source:HGNC Symbol;Acc:HGNC:29216]
ENSG00000031691	5.802	7.637	165.667	206.333	CENPQ	centromere protein Q [Source:HGNC Symbol;Acc:HGNC:21347]
ENSG00000031698	104.087	90.485	3252	2677	SARS1	seryl-tRNA synthetase 1 [Source:HGNC Symbol;Acc:HGNC:10537]
ENSG00000031823	31.574	32.906	1055.67	1025.33	RANBP3	RAN binding protein 3 [Source:HGNC Symbol;Acc:HGNC:9850]
ENSG00000032219	9.274	8.744	735.667	678.667	ARID4A	AT-rich interaction domain 4A [Source:HGNC Symbol;Acc:HGNC:9885]
ENSG00000032389	29.208	28.61	763.333	712.333	EIPR1	EARP complex and GARP complex interacting protein 1 [Source:HGNC Symbol;Acc:HGNC:12383]
ENSG00000032444	31.205	28.259	1782	1526.67	PNPLA6	patatin like phospholipase domain containing 6 [Source:HGNC Symbol;Acc:HGNC:16268]
ENSG00000032742	4.122	5.476	173.333	208	IFT88	intraflagellar transport 88 [Source:HGNC Symbol;Acc:HGNC:20606]
ENSG00000033011	37.831	38.386	1106.79	1065.31	ALG1	ALG1 chitobiosyldiphosphodolichol beta-mannosyltransferase [Source:HGNC Symbol;Acc:HGNC:18294]
ENSG00000033030	14.786	14.113	845	765.667	ZCCHC8	zinc finger CCHC-type containing 8 [Source:HGNC Symbol;Acc:HGNC:25265]
ENSG00000033050	8.163	8.531	504.963	461.913	ABCF2	ATP binding cassette subfamily F member 2 [Source:HGNC Symbol;Acc:HGNC:71]
ENSG00000033100	16.884	17.021	997.333	938	CHPF2	chondroitin polymerizing factor 2 [Source:HGNC Symbol;Acc:HGNC:29270]
ENSG00000033122	0.001	0.001	0.667	0.333	LRRC7	leucine rich repeat containing 7 [Source:HGNC Symbol;Acc:HGNC:18531]
ENSG00000033170	7.494	7.372	345	294.667	FUT8	fucosyltransferase 8 [Source:HGNC Symbol;Acc:HGNC:4019]
ENSG00000033178	22.918	21.083	1828.67	1766.33	UBA6	ubiquitin like modifier activating enzyme 6 [Source:HGNC Symbol;Acc:HGNC:25581]
ENSG00000033327	6.868	5.96	665.333	555.333	GAB2	GRB2 associated binding protein 2 [Source:HGNC Symbol;Acc:HGNC:14458]
ENSG00000033627	29.358	28.145	1686	1436	ATP6V0A1	ATPase H+ transporting V0 subunit a1 [Source:HGNC Symbol;Acc:HGNC:865]
ENSG00000033800	12.56	14.718	695.81	702.08	PIAS1	protein inhibitor of activated STAT 1 [Source:HGNC Symbol;Acc:HGNC:2752]
ENSG00000033867	8.808	9.053	801.333	796.667	SLC4A7	solute carrier family 4 member 7 [Source:HGNC Symbol;Acc:HGNC:11033]
ENSG00000034053	3.204	3.557	182.667	184	APBA2	amyloid beta precursor protein binding family A member 2 [Source:HGNC Symbol;Acc:HGNC:579]
ENSG00000034152	37.872	40.616	1324	1201.67	MAP2K3	mitogen-activated protein kinase kinase 3 [Source:HGNC Symbol;Acc:HGNC:6843]
ENSG00000034239	0	0	0	0	EFCAB1	EF-hand calcium binding domain 1 [Source:HGNC Symbol;Acc:HGNC:25678]
ENSG00000034510	955.983	828.178	7198.67	5940.33	TMSB10	thymosin beta 10 [Source:HGNC Symbol;Acc:HGNC:11879]
ENSG00000034533	2.103	2.04	77.973	68.667	ASTE1	asteroid homolog 1 [Source:HGNC Symbol;Acc:HGNC:25021]
ENSG00000034677	23.975	25.488	1465.67	1501	RNF19A	ring finger protein 19A, RBR E3 ubiquitin protein ligase [Source:HGNC Symbol;Acc:HGNC:13432]
ENSG00000034693	10.323	10.713	449	444.667	PEX3	peroxisomal biogenesis factor 3 [Source:HGNC Symbol;Acc:HGNC:8858]
ENSG00000034713	30.823	28.312	484.333	422.667	GABARAPL2	GABA type A receptor associated protein like 2 [Source:HGNC Symbol;Acc:HGNC:13291]
ENSG00000034971	0	0.025	0	0.667	MYOC	myocilin [Source:HGNC Symbol;Acc:HGNC:7610]
ENSG00000035115	5.166	5.115	152.667	137	SH3YL1	SH3 and SYLF domain containing 1 [Source:HGNC Symbol;Acc:HGNC:29546]
ENSG00000035141	62.41	66.408	1841.33	1854.33	FAM136A	family with sequence similarity 136 member A [Source:HGNC Symbol;Acc:HGNC:25911]
ENSG00000035403	27.257	28.274	2583.02	2535.37	VCL	vinculin [Source:HGNC Symbol;Acc:HGNC:12665]
ENSG00000035499	17.758	19.415	679.333	720.333	DEPDC1B	DEP domain containing 1B [Source:HGNC Symbol;Acc:HGNC:24902]
ENSG00000035664	0	0.026	0	0.667	DAPK2	death associated protein kinase 2 [Source:HGNC Symbol;Acc:HGNC:2675]
ENSG00000035681	6.634	7.075	376	381	NSMAF	neutral sphingomyelinase activation associated factor [Source:HGNC Symbol;Acc:HGNC:8017]
ENSG00000035687	21.185	23.359	884	919.333	ADSS2	adenylosuccinate synthase 2 [Source:HGNC Symbol;Acc:HGNC:292]
ENSG00000035720	0	0	0	0	STAP1	signal transducing adaptor family member 1 [Source:HGNC Symbol;Acc:HGNC:24133]
ENSG00000035862	13.5	10.337	778.667	557.333	TIMP2	TIMP metallopeptidase inhibitor 2 [Source:HGNC Symbol;Acc:HGNC:11821]
ENSG00000035928	30.54	31.282	2280.33	2204.33	RFC1	replication factor C subunit 1 [Source:HGNC Symbol;Acc:HGNC:9969]
ENSG00000036054	15.859	15.6	945.333	883	TBC1D23	TBC1 domain family member 23 [Source:HGNC Symbol;Acc:HGNC:25622]
ENSG00000036257	40.5	40.541	1995.33	1884	CUL3	cullin 3 [Source:HGNC Symbol;Acc:HGNC:2553]
ENSG00000036448	0	0	0	0	MYOM2	myomesin 2 [Source:HGNC Symbol;Acc:HGNC:7614]
ENSG00000036473	0	0.112	0	2.333	OTC	ornithine transcarbamylase [Source:HGNC Symbol;Acc:HGNC:8512]
ENSG00000036530	0	0	0	0	CYP46A1	cytochrome P450 family 46 subfamily A member 1 [Source:HGNC Symbol;Acc:HGNC:2641]
ENSG00000036549	13.358	13.3	875	922	ZZZ3	zinc finger ZZ-type containing 3 [Source:HGNC Symbol;Acc:HGNC:24523]
ENSG00000036565	0	0	0	0	SLC18A1	solute carrier family 18 member A1 [Source:HGNC Symbol;Acc:HGNC:10934]
ENSG00000036672	4.499	6.054	237.667	287.333	USP2	ubiquitin specific peptidase 2 [Source:HGNC Symbol;Acc:HGNC:12618]
ENSG00000036828	0.55	0.578	90.18	89.457	CASR	calcium sensing receptor [Source:HGNC Symbol;Acc:HGNC:1514]
ENSG00000037042	6.47	5.907	188.24	163.557	TUBG2	tubulin gamma 2 [Source:HGNC Symbol;Acc:HGNC:12419]
ENSG00000037241	28.036	29.867	323	328.333	RPL26L1	ribosomal protein L26 like 1 [Source:HGNC Symbol;Acc:HGNC:17050]
ENSG00000037280	0	0	0	0	FLT4	fms related receptor tyrosine kinase 4 [Source:HGNC Symbol;Acc:HGNC:3767]
ENSG00000037474	34.409	36.858	1712	1726.33	NSUN2	NOP2/Sun RNA methyltransferase 2 [Source:HGNC Symbol;Acc:HGNC:25994]
ENSG00000037637	9.548	8.232	572	476	FBXO42	F-box protein 42 [Source:HGNC Symbol;Acc:HGNC:29249]
ENSG00000037749	11.338	9.458	711.333	662.333	MFAP3	microfibril associated protein 3 [Source:HGNC Symbol;Acc:HGNC:7034]
ENSG00000037757	4.411	5.256	229.667	256.667	MRI1	methylthioribose-1-phosphate isomerase 1 [Source:HGNC Symbol;Acc:HGNC:28469]
ENSG00000037897	7.278	8.103	149.667	153.333	METTL1	methyltransferase 1, tRNA methylguanosine [Source:HGNC Symbol;Acc:HGNC:7030]
ENSG00000037965	0.008	0.026	0.333	1	HOXC8	homeobox C8 [Source:HGNC Symbol;Acc:HGNC:5129]
ENSG00000038002	11.9	13.889	318.333	295	AGA	aspartylglucosaminidase [Source:HGNC Symbol;Acc:HGNC:318]
ENSG00000038210	13.162	14.964	686.333	745	PI4K2B	phosphatidylinositol 4-kinase type 2 beta [Source:HGNC Symbol;Acc:HGNC:18215]
ENSG00000038219	12.286	11.761	1541.67	1465	BOD1L1	biorientation of chromosomes in cell division 1 like 1 [Source:HGNC Symbol;Acc:HGNC:31792]
ENSG00000038274	7.748	9.602	262.667	303	MAT2B	methionine adenosyltransferase 2B [Source:HGNC Symbol;Acc:HGNC:6905]
ENSG00000038295	0.004	0	0.333	0	TLL1	tolloid like 1 [Source:HGNC Symbol;Acc:HGNC:11843]
ENSG00000038358	11.507	11.549	884	779.333	EDC4	enhancer of mRNA decapping 4 [Source:HGNC Symbol;Acc:HGNC:17157]
ENSG00000038382	12.668	12.732	2026.67	1804.33	TRIO	trio Rho guanine nucleotide exchange factor [Source:HGNC Symbol;Acc:HGNC:12303]
ENSG00000038427	101.131	93.473	14798	12991	VCAN	versican [Source:HGNC Symbol;Acc:HGNC:2464]
ENSG00000038532	15.555	14.158	1278	1160.33	CLEC16A	C-type lectin domain containing 16A [Source:HGNC Symbol;Acc:HGNC:29013]
ENSG00000038945	0	0.019	0	0.333	MSR1	macrophage scavenger receptor 1 [Source:HGNC Symbol;Acc:HGNC:7376]
ENSG00000039068	2.132	1.601	151	105.333	CDH1	cadherin 1 [Source:HGNC Symbol;Acc:HGNC:1748]
ENSG00000039123	24.465	25.707	1510.52	1533.54	MTREX	Mtr4 exosome RNA helicase [Source:HGNC Symbol;Acc:HGNC:18734]
ENSG00000039139	0.006	0.001	1.667	0.333	DNAH5	dynein axonemal heavy chain 5 [Source:HGNC Symbol;Acc:HGNC:2950]
ENSG00000039319	11.711	13.235	1318	1374.67	ZFYVE16	zinc finger FYVE-type containing 16 [Source:HGNC Symbol;Acc:HGNC:20756]
ENSG00000039523	22.456	18.586	1309	1038	RIPOR1	RHO family interacting cell polarization regulator 1 [Source:HGNC Symbol;Acc:HGNC:25836]
ENSG00000039537	0.105	0.132	5.667	6.667	C6	complement C6 [Source:HGNC Symbol;Acc:HGNC:1339]
ENSG00000039560	11.646	12.106	815.667	773.333	RAI14	retinoic acid induced 14 [Source:HGNC Symbol;Acc:HGNC:14873]
ENSG00000039600	0	0	0	0	SOX30	SRY-box transcription factor 30 [Source:HGNC Symbol;Acc:HGNC:30635]
ENSG00000039650	6.91	6.564	188.333	166.333	PNKP	polynucleotide kinase 3'-phosphatase [Source:HGNC Symbol;Acc:HGNC:9154]
ENSG00000039987	0	0	0	0	BEST2	bestrophin 2 [Source:HGNC Symbol;Acc:HGNC:17107]
ENSG00000040199	3.88	3.589	482.503	427.347	PHLPP2	PH domain and leucine rich repeat protein phosphatase 2 [Source:HGNC Symbol;Acc:HGNC:29149]
ENSG00000040275	7.228	9.973	251.667	305.667	SPDL1	spindle apparatus coiled-coil protein 1 [Source:HGNC Symbol;Acc:HGNC:26010]
ENSG00000040341	16.878	15.428	537.553	505.777	STAU2	staufen double-stranded RNA binding protein 2 [Source:HGNC Symbol;Acc:HGNC:11371]
ENSG00000040487	42.068	37.312	1232.67	1024.67	SLC66A1	solute carrier family 66 member 1 [Source:HGNC Symbol;Acc:HGNC:26001]
ENSG00000040531	26.368	22.275	792.387	669.347	CTNS	cystinosin, lysosomal cystine transporter [Source:HGNC Symbol;Acc:HGNC:2518]
ENSG00000040608	0.558	0.538	17	15.333	RTN4R	reticulon 4 receptor [Source:HGNC Symbol;Acc:HGNC:18601]
ENSG00000040633	33.721	32.021	851	754.333	PHF23	PHD finger protein 23 [Source:HGNC Symbol;Acc:HGNC:28428]
ENSG00000040731	0.011	0	0.667	0	CDH10	cadherin 10 [Source:HGNC Symbol;Acc:HGNC:1749]
ENSG00000040933	3.904	4.041	436.667	430.667	INPP4A	inositol polyphosphate-4-phosphatase type I A [Source:HGNC Symbol;Acc:HGNC:6074]
ENSG00000041353	0.009	0.023	1	2.333	RAB27B	RAB27B, member RAS oncogene family [Source:HGNC Symbol;Acc:HGNC:9767]
ENSG00000041357	109.593	112.992	1827.33	1794	PSMA4	proteasome 20S subunit alpha 4 [Source:HGNC Symbol;Acc:HGNC:9533]
ENSG00000041515	0.006	0	0.333	0	MYO16	myosin XVI [Source:HGNC Symbol;Acc:HGNC:29822]
ENSG00000041802	14.591	14.408	765.333	719.333	LSG1	large 60S subunit nuclear export GTPase 1 [Source:HGNC Symbol;Acc:HGNC:25652]
ENSG00000041880	9.327	7.578	325	253.667	PARP3	poly(ADP-ribose) polymerase family member 3 [Source:HGNC Symbol;Acc:HGNC:273]
ENSG00000041982	0.008	0.063	0.667	2.333	TNC	tenascin C [Source:HGNC Symbol;Acc:HGNC:5318]
ENSG00000041988	7.274	7.173	155.01	146.493	THAP3	THAP domain containing 3 [Source:HGNC Symbol;Acc:HGNC:20855]
ENSG00000042062	0.014	0.01	1	0.667	RIPOR3	RIPOR family member 3 [Source:HGNC Symbol;Acc:HGNC:16168]
ENSG00000042088	9.837	11.549	243.667	290.333	TDP1	tyrosyl-DNA phosphodiesterase 1 [Source:HGNC Symbol;Acc:HGNC:18884]
ENSG00000042286	51.602	49.559	2621.67	2385.33	AIFM2	apoptosis inducing factor mitochondria associated 2 [Source:HGNC Symbol;Acc:HGNC:21411]
ENSG00000042317	1.655	2.383	47.667	61.333	SPATA7	spermatogenesis associated 7 [Source:HGNC Symbol;Acc:HGNC:20423]
ENSG00000042429	15.492	15.243	588.76	548.53	MED17	mediator complex subunit 17 [Source:HGNC Symbol;Acc:HGNC:2375]
ENSG00000042445	27.826	23.887	1366.33	1101	RETSAT	retinol saturase [Source:HGNC Symbol;Acc:HGNC:25991]
ENSG00000042493	9.011	10.468	167.667	178.667	CAPG	capping actin protein, gelsolin like [Source:HGNC Symbol;Acc:HGNC:1474]
ENSG00000042753	29.811	28.514	382.333	351.333	AP2S1	adaptor related protein complex 2 subunit sigma 1 [Source:HGNC Symbol;Acc:HGNC:565]
ENSG00000042781	0.007	0.016	2	4.667	USH2A	usherin [Source:HGNC Symbol;Acc:HGNC:12601]
ENSG00000042813	0	0	0	0	ZPBP	zona pellucida binding protein [Source:HGNC Symbol;Acc:HGNC:15662]
ENSG00000042832	0	0	0	0	TG	thyroglobulin [Source:HGNC Symbol;Acc:HGNC:11764]
ENSG00000042980	0	0.003	0	0.333	ADAM28	ADAM metallopeptidase domain 28 [Source:HGNC Symbol;Acc:HGNC:206]
ENSG00000043039	0.034	0	1	0	BARX2	BARX homeobox 2 [Source:HGNC Symbol;Acc:HGNC:956]
ENSG00000043093	16.821	20.035	751	827.333	DCUN1D1	defective in cullin neddylation 1 domain containing 1 [Source:HGNC Symbol;Acc:HGNC:18184]
ENSG00000043143	15.051	11.397	984.667	748.333	JADE2	jade family PHD finger 2 [Source:HGNC Symbol;Acc:HGNC:22984]
ENSG00000043355	2.798	3.111	136	142.667	ZIC2	Zic family member 2 [Source:HGNC Symbol;Acc:HGNC:12873]
ENSG00000043462	0	0	0	0	LCP2	lymphocyte cytosolic protein 2 [Source:HGNC Symbol;Acc:HGNC:6529]
ENSG00000043514	10.634	11.372	276.333	275.667	TRIT1	tRNA isopentenyltransferase 1 [Source:HGNC Symbol;Acc:HGNC:20286]
ENSG00000043591	0	0.006	0	0.333	ADRB1	adrenoceptor beta 1 [Source:HGNC Symbol;Acc:HGNC:285]
ENSG00000044012	0	0	0	0	GUCA2B	guanylate cyclase activator 2B [Source:HGNC Symbol;Acc:HGNC:4683]
ENSG00000044090	9.752	7.956	764.763	628.36	CUL7	cullin 7 [Source:HGNC Symbol;Acc:HGNC:21024]
ENSG00000044115	136.707	127.603	8018.67	7089.33	CTNNA1	catenin alpha 1 [Source:HGNC Symbol;Acc:HGNC:2509]
ENSG00000044446	7.128	7.741	591.667	610	PHKA2	phosphorylase kinase regulatory subunit alpha 2 [Source:HGNC Symbol;Acc:HGNC:8926]
ENSG00000044459	0.948	1.076	82.667	89	CNTLN	centlein [Source:HGNC Symbol;Acc:HGNC:23432]
ENSG00000044524	0	0	0	0	EPHA3	EPH receptor A3 [Source:HGNC Symbol;Acc:HGNC:3387]
ENSG00000044574	339.703	354.455	16184.7	16144.3	HSPA5	heat shock protein family A (Hsp70) member 5 [Source:HGNC Symbol;Acc:HGNC:5238]
ENSG00000046604	34.659	33.272	3208.33	2908.67	DSG2	desmoglein 2 [Source:HGNC Symbol;Acc:HGNC:3049]
ENSG00000046647	3.316	2.894	80.333	70.333	GEMIN8	gem nuclear organelle associated protein 8 [Source:HGNC Symbol;Acc:HGNC:26044]
ENSG00000046651	7.391	7.076	453.333	411.667	OFD1	OFD1 centriole and centriolar satellite protein [Source:HGNC Symbol;Acc:HGNC:2567]
ENSG00000046653	0.586	0.532	35	30	GPM6B	glycoprotein M6B [Source:HGNC Symbol;Acc:HGNC:4461]
ENSG00000046774	0.069	0.086	2.333	2.667	MAGEC2	MAGE family member C2 [Source:HGNC Symbol;Acc:HGNC:13574]
ENSG00000046889	0	0.002	0	0.333	PREX2	phosphatidylinositol-3,4,5-trisphosphate dependent Rac exchange factor 2 [Source:HGNC Symbol;Acc:HGNC:22950]
ENSG00000047056	5.188	5.68	343.667	351.333	WDR37	WD repeat domain 37 [Source:HGNC Symbol;Acc:HGNC:31406]
ENSG00000047188	15.576	14.683	1501.33	1368.67	YTHDC2	YTH domain containing 2 [Source:HGNC Symbol;Acc:HGNC:24721]
ENSG00000047230	9.079	10.5	579	627.333	CTPS2	CTP synthase 2 [Source:HGNC Symbol;Acc:HGNC:2520]
ENSG00000047249	25.416	28.506	811.333	845.333	ATP6V1H	ATPase H+ transporting V1 subunit H [Source:HGNC Symbol;Acc:HGNC:18303]
ENSG00000047315	42.515	47.323	2634.57	2754.93	POLR2B	RNA polymerase II subunit B [Source:HGNC Symbol;Acc:HGNC:9188]
ENSG00000047346	5.132	5.317	322	321.667	FAM214A	family with sequence similarity 214 member A [Source:HGNC Symbol;Acc:HGNC:25609]
ENSG00000047365	0.634	0.748	62.667	28	ARAP2	ArfGAP with RhoGAP domain, ankyrin repeat and PH domain 2 [Source:HGNC Symbol;Acc:HGNC:16924]
ENSG00000047410	28.742	30.261	4046.33	4154	TPR	translocated promoter region, nuclear basket protein [Source:HGNC Symbol;Acc:HGNC:12017]
ENSG00000047457	10.031	10.988	618.967	667.063	CP	ceruloplasmin [Source:HGNC Symbol;Acc:HGNC:2295]
ENSG00000047578	7.597	8.802	532	522.333	KATNIP	katanin interacting protein [Source:HGNC Symbol;Acc:HGNC:29068]
ENSG00000047579	11.253	11.83	254	254.667	DTNBP1	dystrobrevin binding protein 1 [Source:HGNC Symbol;Acc:HGNC:17328]
ENSG00000047597	0	0	0	0	XK	X-linked Kx blood group [Source:HGNC Symbol;Acc:HGNC:12811]
ENSG00000047617	0	0	0	0	ANO2	anoctamin 2 [Source:HGNC Symbol;Acc:HGNC:1183]
ENSG00000047621	5.31	5.576	242	237.333	C12orf4	chromosome 12 open reading frame 4 [Source:HGNC Symbol;Acc:HGNC:1184]
ENSG00000047634	17.912	18.043	783.667	753.667	SCML1	Scm polycomb group protein like 1 [Source:HGNC Symbol;Acc:HGNC:10580]
ENSG00000047644	1.822	1.431	208	154	WWC3	WWC family member 3 [Source:HGNC Symbol;Acc:HGNC:29237]
ENSG00000047648	0.02	0.038	1	2	ARHGAP6	Rho GTPase activating protein 6 [Source:HGNC Symbol;Acc:HGNC:676]
ENSG00000047662	0.004	0.007	0.433	0.813	FAM184B	family with sequence similarity 184 member B [Source:HGNC Symbol;Acc:HGNC:29235]
ENSG00000047849	59.911	52.937	5092.67	4280.33	MAP4	microtubule associated protein 4 [Source:HGNC Symbol;Acc:HGNC:6862]
ENSG00000047932	21.847	22.978	1641	1623.51	GOPC	golgi associated PDZ and coiled-coil motif containing [Source:HGNC Symbol;Acc:HGNC:17643]
ENSG00000047936	0.019	0.023	2.333	3	ROS1	ROS proto-oncogene 1, receptor tyrosine kinase [Source:HGNC Symbol;Acc:HGNC:10261]
ENSG00000048028	8.248	8.416	412.667	401.667	USP28	ubiquitin specific peptidase 28 [Source:HGNC Symbol;Acc:HGNC:12625]
ENSG00000048052	0.029	0.114	1.333	5.333	HDAC9	histone deacetylase 9 [Source:HGNC Symbol;Acc:HGNC:14065]
ENSG00000048140	11.314	9.93	401	338.333	TSPAN17	tetraspanin 17 [Source:HGNC Symbol;Acc:HGNC:13594]
ENSG00000048162	44.32	47.394	651.1	660.34	NOP16	NOP16 nucleolar protein [Source:HGNC Symbol;Acc:HGNC:26934]
ENSG00000048342	1.413	2.031	82.333	114.333	CC2D2A	coiled-coil and C2 domain containing 2A [Source:HGNC Symbol;Acc:HGNC:29253]
ENSG00000048392	17.371	18.289	1086.67	1126.67	RRM2B	ribonucleotide reductase regulatory TP53 inducible subunit M2B [Source:HGNC Symbol;Acc:HGNC:17296]
ENSG00000048405	7.589	8.369	432.667	415.333	ZNF800	zinc finger protein 800 [Source:HGNC Symbol;Acc:HGNC:27267]
ENSG00000048462	0	0	0	0	TNFRSF17	TNF receptor superfamily member 17 [Source:HGNC Symbol;Acc:HGNC:11913]
ENSG00000048471	2.537	2.799	328	351.333	SNX29	sorting nexin 29 [Source:HGNC Symbol;Acc:HGNC:30542]
ENSG00000048540	0.06	0.092	1.333	1.667	LMO3	LIM domain only 3 [Source:HGNC Symbol;Acc:HGNC:6643]
ENSG00000048544	20.186	20.911	694	679.667	MRPS10	mitochondrial ribosomal protein S10 [Source:HGNC Symbol;Acc:HGNC:14502]
ENSG00000048545	0	0	0	0	GUCA1A	guanylate cyclase activator 1A [Source:HGNC Symbol;Acc:HGNC:4678]
ENSG00000048649	15.185	13.089	931.333	883	RSF1	remodeling and spacing factor 1 [Source:HGNC Symbol;Acc:HGNC:18118]
ENSG00000048707	5.995	6.021	1085.67	1046.67	VPS13D	vacuolar protein sorting 13 homolog D [Source:HGNC Symbol;Acc:HGNC:23595]
ENSG00000048740	0.013	0.02	0.333	1.333	CELF2	CUGBP Elav-like family member 2 [Source:HGNC Symbol;Acc:HGNC:2550]
ENSG00000048828	54.986	48.378	3256.42	2879.8	FAM120A	family with sequence similarity 120A [Source:HGNC Symbol;Acc:HGNC:13247]
ENSG00000048991	25.132	23.756	1337.67	1218.67	R3HDM1	R3H domain containing 1 [Source:HGNC Symbol;Acc:HGNC:9757]
ENSG00000049089	10.116	11.771	471	511.333	COL9A2	collagen type IX alpha 2 chain [Source:HGNC Symbol;Acc:HGNC:2218]
ENSG00000049130	8.834	11.322	733.333	911	KITLG	KIT ligand [Source:HGNC Symbol;Acc:HGNC:6343]
ENSG00000049167	8.128	8.979	282	273.667	ERCC8	ERCC excision repair 8, CSA ubiquitin ligase complex subunit [Source:HGNC Symbol;Acc:HGNC:3439]
ENSG00000049192	0.621	0.925	73.667	103	ADAMTS6	ADAM metallopeptidase with thrombospondin type 1 motif 6 [Source:HGNC Symbol;Acc:HGNC:222]
ENSG00000049239	9.689	9.696	1352.33	1264.33	H6PD	hexose-6-phosphate dehydrogenase/glucose 1-dehydrogenase [Source:HGNC Symbol;Acc:HGNC:4795]
ENSG00000049245	81.664	76.488	2786.33	2489	VAMP3	vesicle associated membrane protein 3 [Source:HGNC Symbol;Acc:HGNC:12644]
ENSG00000049246	2.811	2.731	287	268.667	PER3	period circadian regulator 3 [Source:HGNC Symbol;Acc:HGNC:8847]
ENSG00000049247	0	0	0	0	UTS2	urotensin 2 [Source:HGNC Symbol;Acc:HGNC:12636]
ENSG00000049249	0.052	0.015	1.667	1.333	TNFRSF9	TNF receptor superfamily member 9 [Source:HGNC Symbol;Acc:HGNC:11924]
ENSG00000049283	0.396	0.66	19	21.87	EPN3	epsin 3 [Source:HGNC Symbol;Acc:HGNC:18235]
ENSG00000049323	0.102	0.032	7.333	2.333	LTBP1	latent transforming growth factor beta binding protein 1 [Source:HGNC Symbol;Acc:HGNC:6714]
ENSG00000049449	84.546	78.247	3272.94	2846.19	RCN1	reticulocalbin 1 [Source:HGNC Symbol;Acc:HGNC:9934]
ENSG00000049540	0.184	0.097	8.333	4	ELN	elastin [Source:HGNC Symbol;Acc:HGNC:3327]
ENSG00000049541	10.368	12.279	266.667	301.667	RFC2	replication factor C subunit 2 [Source:HGNC Symbol;Acc:HGNC:9970]
ENSG00000049618	13.723	12.286	1401	1195.33	ARID1B	AT-rich interaction domain 1B [Source:HGNC Symbol;Acc:HGNC:18040]
ENSG00000049656	31.696	32.475	1287.33	1243.67	CLPTM1L	CLPTM1 like [Source:HGNC Symbol;Acc:HGNC:24308]
ENSG00000049759	62.994	60.598	2511	2349.33	NEDD4L	NEDD4 like E3 ubiquitin protein ligase [Source:HGNC Symbol;Acc:HGNC:7728]
ENSG00000049768	0	0.02	0	0.667	FOXP3	forkhead box P3 [Source:HGNC Symbol;Acc:HGNC:6106]
ENSG00000049769	0.251	0.218	11.667	4.667	PPP1R3F	protein phosphatase 1 regulatory subunit 3F [Source:HGNC Symbol;Acc:HGNC:14944]
ENSG00000049860	106.433	109.499	3108.4	3031.23	HEXB	hexosaminidase subunit beta [Source:HGNC Symbol;Acc:HGNC:4879]
ENSG00000049883	2.207	3.355	162	187.667	PTCD2	pentatricopeptide repeat domain 2 [Source:HGNC Symbol;Acc:HGNC:25734]
ENSG00000050030	0	0.002	0	0.333	NEXMIF	neurite extension and migration factor [Source:HGNC Symbol;Acc:HGNC:29433]
ENSG00000050130	31.051	28.975	727.667	640	JKAMP	JNK1/MAPK8 associated membrane protein [Source:HGNC Symbol;Acc:HGNC:20184]
ENSG00000050165	0.033	0.022	1	0.333	DKK3	dickkopf WNT signaling pathway inhibitor 3 [Source:HGNC Symbol;Acc:HGNC:2893]
ENSG00000050327	2.412	1.89	161.447	104.94	ARHGEF5	Rho guanine nucleotide exchange factor 5 [Source:HGNC Symbol;Acc:HGNC:13209]
ENSG00000050344	3.955	3.755	210.667	216.497	NFE2L3	nuclear factor, erythroid 2 like 3 [Source:HGNC Symbol;Acc:HGNC:7783]
ENSG00000050393	14.911	14.146	794.667	723.333	MCUR1	mitochondrial calcium uniporter regulator 1 [Source:HGNC Symbol;Acc:HGNC:21097]
ENSG00000050405	19.338	21.163	1046	1026.33	LIMA1	LIM domain and actin binding 1 [Source:HGNC Symbol;Acc:HGNC:24636]
ENSG00000050426	17.63	19.653	432	451.333	LETMD1	LETM1 domain containing 1 [Source:HGNC Symbol;Acc:HGNC:24241]
ENSG00000050438	0.005	0.01	1	0.333	SLC4A8	solute carrier family 4 member 8 [Source:HGNC Symbol;Acc:HGNC:11034]
ENSG00000050555	0.931	0.999	114	113.667	LAMC3	laminin subunit gamma 3 [Source:HGNC Symbol;Acc:HGNC:6494]
ENSG00000050628	0.019	0.017	2.333	0.667	PTGER3	prostaglandin E receptor 3 [Source:HGNC Symbol;Acc:HGNC:9595]
ENSG00000050730	0	0.022	0	0.667	TNIP3	TNFAIP3 interacting protein 3 [Source:HGNC Symbol;Acc:HGNC:19315]
ENSG00000050748	21.348	23.684	808.333	841.333	MAPK9	mitogen-activated protein kinase 9 [Source:HGNC Symbol;Acc:HGNC:6886]
ENSG00000050767	0	0	0	0	COL23A1	collagen type XXIII alpha 1 chain [Source:HGNC Symbol;Acc:HGNC:22990]
ENSG00000050820	62.057	48.931	2615.67	1978.33	BCAR1	BCAR1 scaffold protein, Cas family member [Source:HGNC Symbol;Acc:HGNC:971]
ENSG00000051009	4.001	4.623	223.667	242	FHIP1B	FHF complex subunit HOOK interacting protein 1B [Source:HGNC Symbol;Acc:HGNC:25378]
ENSG00000051108	105.865	88.529	3187.67	2557.67	HERPUD1	homocysteine inducible ER protein with ubiquitin like domain 1 [Source:HGNC Symbol;Acc:HGNC:13744]
ENSG00000051128	12.77	12.133	276	253.617	HOMER3	homer scaffold protein 3 [Source:HGNC Symbol;Acc:HGNC:17514]
ENSG00000051180	6.131	9.696	153.333	205.667	RAD51	RAD51 recombinase [Source:HGNC Symbol;Acc:HGNC:9817]
ENSG00000051341	1.999	2.66	285	358.667	POLQ	DNA polymerase theta [Source:HGNC Symbol;Acc:HGNC:9186]
ENSG00000051382	17.917	17.292	1308.67	1172.33	PIK3CB	phosphatidylinositol-4,5-bisphosphate 3-kinase catalytic subunit beta [Source:HGNC Symbol;Acc:HGNC:8976]
ENSG00000051523	59.949	60.651	650.333	636	CYBA	cytochrome b-245 alpha chain [Source:HGNC Symbol;Acc:HGNC:2577]
ENSG00000051596	28.199	29.556	648.667	651.333	THOC3	THO complex 3 [Source:HGNC Symbol;Acc:HGNC:19072]
ENSG00000051620	33.903	33.116	898.667	866.667	HEBP2	heme binding protein 2 [Source:HGNC Symbol;Acc:HGNC:15716]
ENSG00000051825	9.213	12.143	461	480.667	MPHOSPH9	M-phase phosphoprotein 9 [Source:HGNC Symbol;Acc:HGNC:7215]
ENSG00000052126	7.502	7.799	490.333	478.333	PLEKHA5	pleckstrin homology domain containing A5 [Source:HGNC Symbol;Acc:HGNC:30036]
ENSG00000052344	12.124	7.884	356	224.667	PRSS8	serine protease 8 [Source:HGNC Symbol;Acc:HGNC:9491]
ENSG00000052723	9.272	9.008	831.333	763.333	SIKE1	suppressor of IKBKE 1 [Source:HGNC Symbol;Acc:HGNC:26119]
ENSG00000052749	24.347	25.014	1719.67	1648	RRP12	ribosomal RNA processing 12 homolog [Source:HGNC Symbol;Acc:HGNC:29100]
ENSG00000052795	10.12	10.105	1018.33	946	FNIP2	folliculin interacting protein 2 [Source:HGNC Symbol;Acc:HGNC:29280]
ENSG00000052802	128.299	140.302	4434.67	4480	MSMO1	methylsterol monooxygenase 1 [Source:HGNC Symbol;Acc:HGNC:10545]
ENSG00000052841	22.075	21.862	1350.33	1237	TTC17	tetratricopeptide repeat domain 17 [Source:HGNC Symbol;Acc:HGNC:25596]
ENSG00000052850	0.004	0	0.333	0	ALX4	ALX homeobox 4 [Source:HGNC Symbol;Acc:HGNC:450]
ENSG00000053108	0.095	0.256	2	2.907	FSTL4	follistatin like 4 [Source:HGNC Symbol;Acc:HGNC:21389]
ENSG00000053254	25.324	24.779	2760	2468	FOXN3	forkhead box N3 [Source:HGNC Symbol;Acc:HGNC:1928]
ENSG00000053328	0	0.007	0	0.333	METTL24	methyltransferase like 24 [Source:HGNC Symbol;Acc:HGNC:21566]
ENSG00000053371	30.176	30.39	660	636.333	AKR7A2	aldo-keto reductase family 7 member A2 [Source:HGNC Symbol;Acc:HGNC:389]
ENSG00000053372	25.199	27.598	844	874	MRTO4	MRT4 homolog, ribosome maturation factor [Source:HGNC Symbol;Acc:HGNC:18477]
ENSG00000053438	0.407	0.388	7.333	5.333	NNAT	neuronatin [Source:HGNC Symbol;Acc:HGNC:7860]
ENSG00000053501	8.711	8.705	104.667	100.333	USE1	unconventional SNARE in the ER 1 [Source:HGNC Symbol;Acc:HGNC:30882]
ENSG00000053524	0.006	0	0.333	0	MCF2L2	MCF.2 cell line derived transforming sequence-like 2 [Source:HGNC Symbol;Acc:HGNC:30319]
ENSG00000053702	0.051	0.071	2.333	3	NRIP2	nuclear receptor interacting protein 2 [Source:HGNC Symbol;Acc:HGNC:23078]
ENSG00000053747	2.007	2.116	176	182	LAMA3	laminin subunit alpha 3 [Source:HGNC Symbol;Acc:HGNC:6483]
ENSG00000053770	15.066	13.248	777.667	728	AP5M1	adaptor related protein complex 5 subunit mu 1 [Source:HGNC Symbol;Acc:HGNC:20192]
ENSG00000053900	7.551	8.254	317.333	323	ANAPC4	anaphase promoting complex subunit 4 [Source:HGNC Symbol;Acc:HGNC:19990]
ENSG00000053918	0.102	0.055	3.333	1.667	KCNQ1	potassium voltage-gated channel subfamily Q member 1 [Source:HGNC Symbol;Acc:HGNC:6294]
ENSG00000054116	44.227	44.313	887	846.667	TRAPPC3	trafficking protein particle complex subunit 3 [Source:HGNC Symbol;Acc:HGNC:19942]
ENSG00000054118	73.492	74.018	4682.67	4489	THRAP3	thyroid hormone receptor associated protein 3 [Source:HGNC Symbol;Acc:HGNC:22964]
ENSG00000054148	46.52	53.006	452.333	494.667	PHPT1	phosphohistidine phosphatase 1 [Source:HGNC Symbol;Acc:HGNC:30033]
ENSG00000054179	1.966	1.637	61	45.333	ENTPD2	ectonucleoside triphosphate diphosphohydrolase 2 [Source:HGNC Symbol;Acc:HGNC:3364]
ENSG00000054219	0	0	0	0	LY75	lymphocyte antigen 75 [Source:HGNC Symbol;Acc:HGNC:6729]
ENSG00000054267	13.326	12.302	1037.27	934.607	ARID4B	AT-rich interaction domain 4B [Source:HGNC Symbol;Acc:HGNC:15550]
ENSG00000054277	5.299	4.823	175.047	151.637	OPN3	opsin 3 [Source:HGNC Symbol;Acc:HGNC:14007]
ENSG00000054282	2.609	3.152	107.667	122.667	SDCCAG8	SHH signaling and ciliogenesis regulator SDCCAG8 [Source:HGNC Symbol;Acc:HGNC:10671]
ENSG00000054356	0	0	0	0	PTPRN	protein tyrosine phosphatase receptor type N [Source:HGNC Symbol;Acc:HGNC:9676]
ENSG00000054392	1.557	1.575	89.333	82	HHAT	hedgehog acyltransferase [Source:HGNC Symbol;Acc:HGNC:18270]
ENSG00000054523	35.625	36.061	5138	4835.33	KIF1B	kinesin family member 1B [Source:HGNC Symbol;Acc:HGNC:16636]
ENSG00000054598	0.49	0.529	31.333	32.333	FOXC1	forkhead box C1 [Source:HGNC Symbol;Acc:HGNC:3800]
ENSG00000054611	13.171	12.312	564.333	490.667	TBC1D22A	TBC1 domain family member 22A [Source:HGNC Symbol;Acc:HGNC:1309]
ENSG00000054654	1.722	1.815	213.667	246.333	SYNE2	spectrin repeat containing nuclear envelope protein 2 [Source:HGNC Symbol;Acc:HGNC:17084]
ENSG00000054690	3.268	2.903	265.623	296.473	PLEKHH1	pleckstrin homology, MyTH4 and FERM domain containing H1 [Source:HGNC Symbol;Acc:HGNC:17733]
ENSG00000054793	4.598	4.785	590.333	581	ATP9A	ATPase phospholipid transporting 9A (putative) [Source:HGNC Symbol;Acc:HGNC:13540]
ENSG00000054796	0	0	0	0	SPO11	SPO11 initiator of meiotic double stranded breaks [Source:HGNC Symbol;Acc:HGNC:11250]
ENSG00000054803	0	0	0	0	CBLN4	cerebellin 4 precursor [Source:HGNC Symbol;Acc:HGNC:16231]
ENSG00000054938	0.189	0.119	1.333	2.667	CHRDL2	chordin like 2 [Source:HGNC Symbol;Acc:HGNC:24168]
ENSG00000054965	7.045	7.199	829.333	787.333	FAM168A	family with sequence similarity 168 member A [Source:HGNC Symbol;Acc:HGNC:28999]
ENSG00000054967	2.714	2.743	130.333	124	RELT	RELT TNF receptor [Source:HGNC Symbol;Acc:HGNC:13764]
ENSG00000054983	0	0	0	0	GALC	galactosylceramidase [Source:HGNC Symbol;Acc:HGNC:4115]
ENSG00000055044	67.286	78.859	2093	2255	NOP58	NOP58 ribonucleoprotein [Source:HGNC Symbol;Acc:HGNC:29926]
ENSG00000055070	56.923	54.659	2687.33	2408.33	SZRD1	SUZ RNA binding domain containing 1 [Source:HGNC Symbol;Acc:HGNC:30232]
ENSG00000055118	0.004	0.021	0.333	1	KCNH2	potassium voltage-gated channel subfamily H member 2 [Source:HGNC Symbol;Acc:HGNC:6251]
ENSG00000055130	27.967	28.501	1397.33	1334.67	CUL1	cullin 1 [Source:HGNC Symbol;Acc:HGNC:2551]
ENSG00000055147	5.758	5.921	205.333	204	FAM114A2	family with sequence similarity 114 member A2 [Source:HGNC Symbol;Acc:HGNC:1333]
ENSG00000055163	13.521	14.94	850.667	968.667	CYFIP2	cytoplasmic FMR1 interacting protein 2 [Source:HGNC Symbol;Acc:HGNC:13760]
ENSG00000055208	24.24	23.91	1676	1554	TAB2	TGF-beta activated kinase 1 (MAP3K7) binding protein 2 [Source:HGNC Symbol;Acc:HGNC:17075]
ENSG00000055211	20.598	20.661	648.667	620.333	GINM1	glycoprotein integral membrane 1 [Source:HGNC Symbol;Acc:HGNC:21074]
ENSG00000055332	22.737	21.964	1360.67	1339.67	EIF2AK2	eukaryotic translation initiation factor 2 alpha kinase 2 [Source:HGNC Symbol;Acc:HGNC:9437]
ENSG00000055483	19.996	19.417	1398.67	1356	USP36	ubiquitin specific peptidase 36 [Source:HGNC Symbol;Acc:HGNC:20062]
ENSG00000055609	11.31	10.349	1501.33	1468	KMT2C	lysine methyltransferase 2C [Source:HGNC Symbol;Acc:HGNC:13726]
ENSG00000055732	0.03	0.008	1.333	0.333	MCOLN3	mucolipin TRP cation channel 3 [Source:HGNC Symbol;Acc:HGNC:13358]
ENSG00000055813	0	0	0	0	CCDC85A	coiled-coil domain containing 85A [Source:HGNC Symbol;Acc:HGNC:29400]
ENSG00000055917	37.077	36.229	2715.67	2566.33	PUM2	pumilio RNA binding family member 2 [Source:HGNC Symbol;Acc:HGNC:14958]
ENSG00000055950	31.98	30.174	514.1	464.6	MRPL43	mitochondrial ribosomal protein L43 [Source:HGNC Symbol;Acc:HGNC:14517]
ENSG00000055955	0.284	0.191	13.943	8.367	ITIH4	inter-alpha-trypsin inhibitor heavy chain 4 [Source:HGNC Symbol;Acc:HGNC:6169]
ENSG00000055957	1.025	0.948	35.333	31	ITIH1	inter-alpha-trypsin inhibitor heavy chain 1 [Source:HGNC Symbol;Acc:HGNC:6166]
ENSG00000056050	4.346	5.583	86.667	105	HPF1	histone PARylation factor 1 [Source:HGNC Symbol;Acc:HGNC:26051]
ENSG00000056097	47.587	46.223	3490.33	3260	ZFR	zinc finger RNA binding protein [Source:HGNC Symbol;Acc:HGNC:17277]
ENSG00000056277	1.029	1.444	72.667	91.333	ZNF280C	zinc finger protein 280C [Source:HGNC Symbol;Acc:HGNC:25955]
ENSG00000056291	0.027	0.013	0.667	0.333	NPFFR2	neuropeptide FF receptor 2 [Source:HGNC Symbol;Acc:HGNC:4525]
ENSG00000056487	0	0.011	0	0.667	PHF21B	PHD finger protein 21B [Source:HGNC Symbol;Acc:HGNC:25161]
ENSG00000056558	0.175	0.141	12.333	9.333	TRAF1	TNF receptor associated factor 1 [Source:HGNC Symbol;Acc:HGNC:12031]
ENSG00000056586	14.366	14.052	1523	1282	RC3H2	ring finger and CCCH-type domains 2 [Source:HGNC Symbol;Acc:HGNC:21461]
ENSG00000056736	39.79	37.407	1238.67	1114.67	IL17RB	interleukin 17 receptor B [Source:HGNC Symbol;Acc:HGNC:18015]
ENSG00000056972	5.341	4.567	189.667	157.667	TRAF3IP2	TRAF3 interacting protein 2 [Source:HGNC Symbol;Acc:HGNC:1343]
ENSG00000056998	3.427	3.657	178.333	180	GYG2	glycogenin 2 [Source:HGNC Symbol;Acc:HGNC:4700]
ENSG00000057019	35.1	31.701	3400.67	2849.33	DCBLD2	discoidin, CUB and LCCL domain containing 2 [Source:HGNC Symbol;Acc:HGNC:24627]
ENSG00000057149	0	0.064	0	1.667	SERPINB3	serpin family B member 3 [Source:HGNC Symbol;Acc:HGNC:10569]
ENSG00000057252	26.192	28.665	1219	1312.33	SOAT1	sterol O-acyltransferase 1 [Source:HGNC Symbol;Acc:HGNC:11177]
ENSG00000057294	9.498	9.848	622.667	606	PKP2	plakophilin 2 [Source:HGNC Symbol;Acc:HGNC:9024]
ENSG00000057468	0	0.014	0	0.667	MSH4	mutS homolog 4 [Source:HGNC Symbol;Acc:HGNC:7327]
ENSG00000057593	3.363	2.885	166.667	132.333	F7	coagulation factor VII [Source:HGNC Symbol;Acc:HGNC:3544]
ENSG00000057608	262.218	272.665	9320.67	9222.33	GDI2	GDP dissociation inhibitor 2 [Source:HGNC Symbol;Acc:HGNC:4227]
ENSG00000057657	0.019	0	1	0	PRDM1	PR/SET domain 1 [Source:HGNC Symbol;Acc:HGNC:9346]
ENSG00000057663	14.324	12.641	535	427	ATG5	autophagy related 5 [Source:HGNC Symbol;Acc:HGNC:589]
ENSG00000057704	0	0.005	0	0.333	TMCC3	transmembrane and coiled-coil domain family 3 [Source:HGNC Symbol;Acc:HGNC:29199]
ENSG00000057757	37.41	33.379	965.667	813	PITHD1	PITH domain containing 1 [Source:HGNC Symbol;Acc:HGNC:25022]
ENSG00000057935	15.056	17.086	527	556.667	MTA3	metastasis associated 1 family member 3 [Source:HGNC Symbol;Acc:HGNC:23784]
ENSG00000058056	16.506	18.377	1023.33	1032	USP13	ubiquitin specific peptidase 13 [Source:HGNC Symbol;Acc:HGNC:12611]
ENSG00000058063	12.865	13.093	761.667	747.333	ATP11B	ATPase phospholipid transporting 11B (putative) [Source:HGNC Symbol;Acc:HGNC:13553]
ENSG00000058085	0.021	0.038	1.667	3	LAMC2	laminin subunit gamma 2 [Source:HGNC Symbol;Acc:HGNC:6493]
ENSG00000058091	0.095	0.04	2	3	CDK14	cyclin dependent kinase 14 [Source:HGNC Symbol;Acc:HGNC:8883]
ENSG00000058262	131.518	121.516	7590.3	6690.29	SEC61A1	SEC61 translocon subunit alpha 1 [Source:HGNC Symbol;Acc:HGNC:18276]
ENSG00000058272	20.757	19.136	1304.33	1197	PPP1R12A	protein phosphatase 1 regulatory subunit 12A [Source:HGNC Symbol;Acc:HGNC:7618]
ENSG00000058335	0.287	0.334	20.333	20.333	RASGRF1	Ras protein specific guanine nucleotide releasing factor 1 [Source:HGNC Symbol;Acc:HGNC:9875]
ENSG00000058404	0.037	0.038	1.333	2.667	CAMK2B	calcium/calmodulin dependent protein kinase II beta [Source:HGNC Symbol;Acc:HGNC:1461]
ENSG00000058453	0.884	1.091	81	101.667	CROCC	ciliary rootlet coiled-coil, rootletin [Source:HGNC Symbol;Acc:HGNC:21299]
ENSG00000058600	55.325	51.459	2169.67	1959.67	POLR3E	RNA polymerase III subunit E [Source:HGNC Symbol;Acc:HGNC:30347]
ENSG00000058668	0.104	0.138	10	12	ATP2B4	ATPase plasma membrane Ca2+ transporting 4 [Source:HGNC Symbol;Acc:HGNC:817]
ENSG00000058673	24.204	24.199	2092.8	2099.59	ZC3H11A	zinc finger CCCH-type containing 11A [Source:HGNC Symbol;Acc:HGNC:29093]
ENSG00000058729	11.64	13.516	496.667	531	RIOK2	RIO kinase 2 [Source:HGNC Symbol;Acc:HGNC:18999]
ENSG00000058799	12.41	11.836	356	322.333	YIPF1	Yip1 domain family member 1 [Source:HGNC Symbol;Acc:HGNC:25231]
ENSG00000058804	12.401	15.519	922	1091.67	NDC1	NDC1 transmembrane nucleoporin [Source:HGNC Symbol;Acc:HGNC:25525]
ENSG00000058866	2.704	2.576	256.667	232	DGKG	diacylglycerol kinase gamma [Source:HGNC Symbol;Acc:HGNC:2853]
ENSG00000059122	13.491	11.488	619	491.333	FLYWCH1	FLYWCH-type zinc finger 1 [Source:HGNC Symbol;Acc:HGNC:25404]
ENSG00000059145	3.474	4.74	179.477	214.317	UNKL	unk like zinc finger [Source:HGNC Symbol;Acc:HGNC:14184]
ENSG00000059377	0.496	0.321	13	6.667	TBXAS1	thromboxane A synthase 1 [Source:HGNC Symbol;Acc:HGNC:11609]
ENSG00000059378	13.742	12.87	653.667	573.667	PARP12	poly(ADP-ribose) polymerase family member 12 [Source:HGNC Symbol;Acc:HGNC:21919]
ENSG00000059573	82.008	82.77	4484.33	4295.67	ALDH18A1	aldehyde dehydrogenase 18 family member A1 [Source:HGNC Symbol;Acc:HGNC:9722]
ENSG00000059588	5.421	5.829	462	468.333	TARBP1	TAR (HIV-1) RNA binding protein 1 [Source:HGNC Symbol;Acc:HGNC:11568]
ENSG00000059691	14.922	15.753	547.667	540.333	GATB	glutamyl-tRNA amidotransferase subunit B [Source:HGNC Symbol;Acc:HGNC:8849]
ENSG00000059728	18.472	12.982	1642.67	1093	MXD1	MAX dimerization protein 1 [Source:HGNC Symbol;Acc:HGNC:6761]
ENSG00000059758	11.178	9.477	584	525.333	CDK17	cyclin dependent kinase 17 [Source:HGNC Symbol;Acc:HGNC:8750]
ENSG00000059769	5.469	5.999	214.013	218.763	DNAJC25	DnaJ heat shock protein family (Hsp40) member C25 [Source:HGNC Symbol;Acc:HGNC:34187]
ENSG00000059804	21.723	18.005	1358.38	1070.33	SLC2A3	solute carrier family 2 member 3 [Source:HGNC Symbol;Acc:HGNC:11007]
ENSG00000059915	0.046	0.059	2.667	3.333	PSD	pleckstrin and Sec7 domain containing [Source:HGNC Symbol;Acc:HGNC:9507]
ENSG00000060069	3.845	3.67	226	207.667	CTDP1	CTD phosphatase subunit 1 [Source:HGNC Symbol;Acc:HGNC:2498]
ENSG00000060138	61.131	60.847	1741.67	1640	YBX3	Y-box binding protein 3 [Source:HGNC Symbol;Acc:HGNC:2428]
ENSG00000060140	0.007	0	0.333	0	STYK1	serine/threonine/tyrosine kinase 1 [Source:HGNC Symbol;Acc:HGNC:18889]
ENSG00000060237	49.474	45.398	5906.67	5128.33	WNK1	WNK lysine deficient protein kinase 1 [Source:HGNC Symbol;Acc:HGNC:14540]
ENSG00000060339	48.698	49.899	2748	2789.33	CCAR1	cell division cycle and apoptosis regulator 1 [Source:HGNC Symbol;Acc:HGNC:24236]
ENSG00000060491	26.937	26.453	1079	1000	OGFR	opioid growth factor receptor [Source:HGNC Symbol;Acc:HGNC:15768]
ENSG00000060558	0.01	0.044	0.333	1	GNA15	G protein subunit alpha 15 [Source:HGNC Symbol;Acc:HGNC:4383]
ENSG00000060566	16.512	15.548	653.667	573.667	CREB3L3	cAMP responsive element binding protein 3 like 3 [Source:HGNC Symbol;Acc:HGNC:18855]
ENSG00000060642	9.108	7.753	298.333	257.667	PIGV	phosphatidylinositol glycan anchor biosynthesis class V [Source:HGNC Symbol;Acc:HGNC:26031]
ENSG00000060656	19.224	19.393	1735.67	1669.33	PTPRU	protein tyrosine phosphatase receptor type U [Source:HGNC Symbol;Acc:HGNC:9683]
ENSG00000060688	29.248	33.021	769.667	825.333	SNRNP40	small nuclear ribonucleoprotein U5 subunit 40 [Source:HGNC Symbol;Acc:HGNC:30857]
ENSG00000060709	0	0	0	0	RIMBP2	RIMS binding protein 2 [Source:HGNC Symbol;Acc:HGNC:30339]
ENSG00000060718	0	0.009	0	0.667	COL11A1	collagen type XI alpha 1 chain [Source:HGNC Symbol;Acc:HGNC:2186]
ENSG00000060749	13.089	12.649	1497.67	1466.67	QSER1	glutamine and serine rich 1 [Source:HGNC Symbol;Acc:HGNC:26154]
ENSG00000060762	50.569	57.34	748.667	804	MPC1	mitochondrial pyruvate carrier 1 [Source:HGNC Symbol;Acc:HGNC:21606]
ENSG00000060971	67.616	68.432	1796.96	1731.26	ACAA1	acetyl-CoA acyltransferase 1 [Source:HGNC Symbol;Acc:HGNC:82]
ENSG00000060982	0.942	1.006	70.667	60.667	BCAT1	branched chain amino acid transaminase 1 [Source:HGNC Symbol;Acc:HGNC:976]
ENSG00000061273	8.124	8.258	474	457	HDAC7	histone deacetylase 7 [Source:HGNC Symbol;Acc:HGNC:14067]
ENSG00000061337	0	0.004	0	0.333	LZTS1	leucine zipper tumor suppressor 1 [Source:HGNC Symbol;Acc:HGNC:13861]
ENSG00000061455	0.009	0.041	1.333	0.667	PRDM6	PR/SET domain 6 [Source:HGNC Symbol;Acc:HGNC:9350]
ENSG00000061492	0	0	0	0	WNT8A	Wnt family member 8A [Source:HGNC Symbol;Acc:HGNC:12788]
ENSG00000061656	1.073	0.559	21.667	10.667	SPAG4	sperm associated antigen 4 [Source:HGNC Symbol;Acc:HGNC:11214]
ENSG00000061676	80.874	76.222	6888	6127	NCKAP1	NCK associated protein 1 [Source:HGNC Symbol;Acc:HGNC:7666]
ENSG00000061794	53.452	60.957	1581.33	1714.33	MRPS35	mitochondrial ribosomal protein S35 [Source:HGNC Symbol;Acc:HGNC:16635]
ENSG00000061918	0	0	0	0	GUCY1B1	guanylate cyclase 1 soluble subunit beta 1 [Source:HGNC Symbol;Acc:HGNC:4687]
ENSG00000061936	14.036	14.261	716	684.333	SFSWAP	splicing factor SWAP [Source:HGNC Symbol;Acc:HGNC:10790]
ENSG00000061938	2.226	1.751	125	113.333	TNK2	tyrosine kinase non receptor 2 [Source:HGNC Symbol;Acc:HGNC:19297]
ENSG00000061987	11.169	11.19	1136.33	1102	MON2	MON2 homolog, regulator of endosome-to-Golgi trafficking [Source:HGNC Symbol;Acc:HGNC:29177]
ENSG00000062038	0.017	0.006	1	0.333	CDH3	cadherin 3 [Source:HGNC Symbol;Acc:HGNC:1762]
ENSG00000062096	0	0	0	0	ARSF	arylsulfatase F [Source:HGNC Symbol;Acc:HGNC:721]
ENSG00000062194	25.935	25.267	1163.67	1071.33	GPBP1	GC-rich promoter binding protein 1 [Source:HGNC Symbol;Acc:HGNC:29520]
ENSG00000062282	19.409	20.6	716.333	687.667	DGAT2	diacylglycerol O-acyltransferase 2 [Source:HGNC Symbol;Acc:HGNC:16940]
ENSG00000062370	0.955	1.285	55.333	55.94	ZNF112	zinc finger protein 112 [Source:HGNC Symbol;Acc:HGNC:12892]
ENSG00000062485	105.272	109.784	4487.69	4401.71	CS	citrate synthase [Source:HGNC Symbol;Acc:HGNC:2422]
ENSG00000062524	0.007	0	0.333	0	LTK	leukocyte receptor tyrosine kinase [Source:HGNC Symbol;Acc:HGNC:6721]
ENSG00000062582	33.476	33.239	367.193	350.683	MRPS24	mitochondrial ribosomal protein S24 [Source:HGNC Symbol;Acc:HGNC:14510]
ENSG00000062598	19.399	18.329	1059.33	947.333	ELMO2	engulfment and cell motility 2 [Source:HGNC Symbol;Acc:HGNC:17233]
ENSG00000062650	24.273	25.817	2491	2482	WAPL	WAPL cohesin release factor [Source:HGNC Symbol;Acc:HGNC:23293]
ENSG00000062716	61.404	58.944	2891.67	2694	VMP1	vacuole membrane protein 1 [Source:HGNC Symbol;Acc:HGNC:29559]
ENSG00000062725	22.37	20.209	1351.33	1134.67	APPBP2	amyloid beta precursor protein binding protein 2 [Source:HGNC Symbol;Acc:HGNC:622]
ENSG00000062822	5.614	5.025	316.667	267	POLD1	DNA polymerase delta 1, catalytic subunit [Source:HGNC Symbol;Acc:HGNC:9175]
ENSG00000063015	0.013	0.037	0.667	2.333	SEZ6	seizure related 6 homolog [Source:HGNC Symbol;Acc:HGNC:15955]
ENSG00000063046	314.042	320.645	13208	12765	EIF4B	eukaryotic translation initiation factor 4B [Source:HGNC Symbol;Acc:HGNC:3285]
ENSG00000063127	0.015	0.016	0.667	0.667	SLC6A16	solute carrier family 6 member 16 [Source:HGNC Symbol;Acc:HGNC:13622]
ENSG00000063169	1.203	1.239	112	109.333	BICRA	BRD4 interacting chromatin remodeling complex associated protein [Source:HGNC Symbol;Acc:HGNC:4332]
ENSG00000063176	3.929	3.392	131.633	123.84	SPHK2	sphingosine kinase 2 [Source:HGNC Symbol;Acc:HGNC:18859]
ENSG00000063177	314.343	314.088	3301.67	3144.67	RPL18	ribosomal protein L18 [Source:HGNC Symbol;Acc:HGNC:10310]
ENSG00000063180	0.012	0.036	0.333	1	CA11	carbonic anhydrase 11 [Source:HGNC Symbol;Acc:HGNC:1370]
ENSG00000063241	21.279	19.074	420	367.333	ISOC2	isochorismatase domain containing 2 [Source:HGNC Symbol;Acc:HGNC:26278]
ENSG00000063244	62.473	64.415	2415.67	2328.33	U2AF2	U2 small nuclear RNA auxiliary factor 2 [Source:HGNC Symbol;Acc:HGNC:23156]
ENSG00000063245	39.354	33.146	1949	1582.67	EPN1	epsin 1 [Source:HGNC Symbol;Acc:HGNC:21604]
ENSG00000063322	10.922	10.669	632	586.667	MED29	mediator complex subunit 29 [Source:HGNC Symbol;Acc:HGNC:23074]
ENSG00000063438	0.203	0.285	14.333	11.527	AHRR	aryl-hydrocarbon receptor repressor [Source:HGNC Symbol;Acc:HGNC:346]
ENSG00000063515	0.015	0	0.667	0	GSC2	goosecoid homeobox 2 [Source:HGNC Symbol;Acc:HGNC:4613]
ENSG00000063587	2.823	2.916	295	288.667	ZNF275	zinc finger protein 275 [Source:HGNC Symbol;Acc:HGNC:13069]
ENSG00000063601	5.613	5.274	282.667	257.333	MTMR1	myotubularin related protein 1 [Source:HGNC Symbol;Acc:HGNC:7449]
ENSG00000063660	7.096	6.183	416.667	356.667	GPC1	glypican 1 [Source:HGNC Symbol;Acc:HGNC:4449]
ENSG00000063761	3.902	3.114	97.333	79.667	ADCK1	aarF domain containing kinase 1 [Source:HGNC Symbol;Acc:HGNC:19038]
ENSG00000063854	47.41	43.39	927.003	781.683	HAGH	hydroxyacylglutathione hydrolase [Source:HGNC Symbol;Acc:HGNC:4805]
ENSG00000063978	22.184	21.677	989	882.333	RNF4	ring finger protein 4 [Source:HGNC Symbol;Acc:HGNC:10067]
ENSG00000064012	19.67	20.846	709.333	703	CASP8	caspase 8 [Source:HGNC Symbol;Acc:HGNC:1509]
ENSG00000064042	0.007	0	0.333	0	LIMCH1	LIM and calponin homology domains 1 [Source:HGNC Symbol;Acc:HGNC:29191]
ENSG00000064102	21.415	22.47	809.333	851.333	INTS13	integrator complex subunit 13 [Source:HGNC Symbol;Acc:HGNC:20174]
ENSG00000064115	135.334	130.271	3015.67	3145.33	TM7SF3	transmembrane 7 superfamily member 3 [Source:HGNC Symbol;Acc:HGNC:23049]
ENSG00000064195	0	0.071	0	1	DLX3	distal-less homeobox 3 [Source:HGNC Symbol;Acc:HGNC:2916]
ENSG00000064199	0.631	0.757	37.333	42.333	SPA17	sperm autoantigenic protein 17 [Source:HGNC Symbol;Acc:HGNC:11210]
ENSG00000064201	0	0.018	0	0.333	TSPAN32	tetraspanin 32 [Source:HGNC Symbol;Acc:HGNC:13410]
ENSG00000064205	0	0	0	0	CCN5	cellular communication network factor 5 [Source:HGNC Symbol;Acc:HGNC:12770]
ENSG00000064218	0	0	0	0	DMRT3	doublesex and mab-3 related transcription factor 3 [Source:HGNC Symbol;Acc:HGNC:13909]
ENSG00000064225	7.412	6.441	261.667	238	ST3GAL6	ST3 beta-galactoside alpha-2,3-sialyltransferase 6 [Source:HGNC Symbol;Acc:HGNC:18080]
ENSG00000064270	0	0	0	0	ATP2C2	ATPase secretory pathway Ca2+ transporting 2 [Source:HGNC Symbol;Acc:HGNC:29103]
ENSG00000064300	0.118	0.137	6.667	6.667	NGFR	nerve growth factor receptor [Source:HGNC Symbol;Acc:HGNC:7809]
ENSG00000064309	1.49	1.366	162.333	124	CDON	cell adhesion associated, oncogene regulated [Source:HGNC Symbol;Acc:HGNC:17104]
ENSG00000064313	11.594	11.78	954.333	896.667	TAF2	TATA-box binding protein associated factor 2 [Source:HGNC Symbol;Acc:HGNC:11536]
[truncated: 19,446 more rows]
