# Supplementary material for: Comprehensive analysis of bioinformatics and system biology reveals the association between Girdin and hepatocellular carcinoma
Source: PLoS One. 2024 Dec 13;19(12):e0315534. doi: 10.1371/journal.pone.0315534 (PMC11642971; doi:10.1371/journal.pone.0315534)
Supplement: S3 Table — (XLSX) [file pone.0315534.s003.xlsx]

## Sheet: si-NC-vs-si-Girdin
Table S3. List of DEGs from RNA-seq_si-NC-vs-si-Girdin
id	si-NC1_count	si-NC2_count	si-NC3_count	si-Girdin1_count	si-Girdin2_count	si-Girdin3_count	si-NC1_fpkm	si-NC2_fpkm	si-NC3_fpkm	si-Girdin1_fpkm	si-Girdin2_fpkm	si-Girdin3_fpkm	si-NC_mean	si-Girdin_mean	log2(fc)	PValue	FDR	Symbol	Description
ENSG00000146678	22578	24046	25285	12903	14396	11992	989.534	959.477	961.338	579.792	559.57	538.377	970.116	559.246	-0.794674	2.45511e-165	3.90951e-161	IGFBP1	insulin like growth factor binding protein 1 [Source:HGNC Symbol;Acc:HGNC:5469]
ENSG00000115355	2242	2690	2627	939	994	1017	27.91	34.002	28.092	12.045	11.131	14.695	30.0013	12.6237	-1.2489	1.51724e-85	1.20803e-81	CCDC88A	coiled-coil domain containing 88A [Source:HGNC Symbol;Acc:HGNC:25523]
ENSG00000144895	2360	2456	2691	1249	1374	1150	102.52	94.931	104.524	59.656	55.362	52.875	100.658	55.9643	-0.846887	3.26163e-63	1.73127e-59	EIF2A	eukaryotic translation initiation factor 2A [Source:HGNC Symbol;Acc:HGNC:3254]
ENSG00000139793	2516	2676	3007	1622	1753	1641	49.694	46.318	47.022	28.335	27.538	31.036	47.678	28.9697	-0.718781	3.40516e-33	6.02485e-30	MBNL2	muscleblind like splicing regulator 2 [Source:HGNC Symbol;Acc:HGNC:16746]
ENSG00000088899	991	1000	995	604	658	533	15.616	14.267	13.483	9.635	9.123	8.501	14.4553	9.08633	-0.669832	2.33635e-15	8.26755e-13	LZTS3	leucine zipper tumor suppressor family member 3 [Source:HGNC Symbol;Acc:HGNC:30139]
ENSG00000120738	481	572	597	288	323	317	10.174	11.015	10.953	6.246	6.059	6.868	10.714	6.391	-0.745384	1.54781e-12	3.73443e-10	EGR1	early growth response 1 [Source:HGNC Symbol;Acc:HGNC:3238]
ENSG00000142910	739	866	883	502	599	448	22.218	23.703	23.028	15.474	15.971	13.797	22.983	15.0807	-0.607867	2.18755e-12	5.04849e-10	TINAGL1	tubulointerstitial nephritis antigen like 1 [Source:HGNC Symbol;Acc:HGNC:19168]
ENSG00000116584	1216	1305	1447	863	1038	779	27.413	27.772	27.817	17.73	20.234	16.481	27.6673	18.1483	-0.608347	2.4709e-12	5.62096e-10	ARHGEF2	Rho/Rac guanine nucleotide exchange factor 2 [Source:HGNC Symbol;Acc:HGNC:682]
ENSG00000165272	399	427	456	222	252	261	14.507	14.526	14.381	8.275	8.125	9.72	14.4713	8.70667	-0.733005	1.59432e-09	2.08098e-07	AQP3	aquaporin 3 (Gill blood group) [Source:HGNC Symbol;Acc:HGNC:636]
ENSG00000166145	234	230	248	119	131	101	7.037	7.226	6.247	4.051	4.319	4.918	6.83667	4.42933	-0.626204	5.12017e-09	6.03953e-07	SPINT1	serine peptidase inhibitor, Kunitz type 1 [Source:HGNC Symbol;Acc:HGNC:11246]
ENSG00000137825	535	558	596	322	430	283	20.647	18.47	18.796	12.003	14.149	10.54	19.3043	12.2307	-0.658422	7.16856e-09	8.15373e-07	ITPKA	inositol-trisphosphate 3-kinase A [Source:HGNC Symbol;Acc:HGNC:6178]
ENSG00000166986	4358	4744	5384	3711	4357	3695	221.035	269.225	234.968	142.581	168.308	150.38	241.743	153.756	-0.652826	2.95954e-08	2.82202e-06	MARS1	methionyl-tRNA synthetase 1 [Source:HGNC Symbol;Acc:HGNC:6898]
ENSG00000167895	395	408	437	242	276	243	5.948	5.719	5.75	3.848	3.918	3.732	5.80567	3.83267	-0.599113	4.96152e-08	4.3893e-06	TMC8	transmembrane channel like 8 [Source:HGNC Symbol;Acc:HGNC:20474]
ENSG00000166886	565	665	804	424	510	349	15.49	16.574	19.382	11.821	12.447	9.9	17.1487	11.3893	-0.590413	7.21331e-08	6.17553e-06	NAB2	NGFI-A binding protein 2 [Source:HGNC Symbol;Acc:HGNC:7627]
ENSG00000078401	385	396	433	242	280	226	12.553	11.755	12.247	8.09	8.096	7.548	12.185	7.91133	-0.623113	9.86264e-08	8.0955e-06	EDN1	endothelin 1 [Source:HGNC Symbol;Acc:HGNC:3176]
ENSG00000167861	471	513	533	248	392	300	16.654	14.386	14.269	6.343	10.076	7.681	15.103	8.03333	-0.910765	1.22307e-07	9.68963e-06	HID1	HID1 domain containing [Source:HGNC Symbol;Acc:HGNC:15736]
ENSG00000134278	325	310	341	159	214	195	4.948	4.995	4.946	2.363	2.764	3.164	4.963	2.76367	-0.844629	2.89182e-07	2.11236e-05	SPIRE1	spire type actin nucleation factor 1 [Source:HGNC Symbol;Acc:HGNC:30622]
ENSG00000052344	354	363	351	208	260	206	12.905	12.138	11.33	7.703	8.328	7.622	12.1243	7.88433	-0.620845	3.0019e-06	0.000158286	PRSS8	serine protease 8 [Source:HGNC Symbol;Acc:HGNC:9491]
ENSG00000111181	155	146	181	78	78	92	4.608	3.159	3.42	1.653	1.747	3.012	3.729	2.13733	-0.802977	1.27608e-05	0.00055218	SLC6A12	solute carrier family 6 member 12 [Source:HGNC Symbol;Acc:HGNC:11045]
ENSG00000101003	361	429	517	550	581	551	8.345	8.985	9.51	13.524	12.838	14.161	8.94667	13.5077	0.594356	1.48778e-05	0.000626757	GINS1	GINS complex subunit 1 [Source:HGNC Symbol;Acc:HGNC:28980]
ENSG00000167165	234	285	231	343	360	346	10.44	11.464	8.555	15.66	14.799	15.825	10.153	15.428	0.603645	1.61692e-05	0.000670516	UGT1A6	UDP glucuronosyltransferase family 1 member A6 [Source:HGNC Symbol;Acc:HGNC:12538]
ENSG00000266074	209	303	276	158	178	128	1.321	1.713	1.509	1.014	1.013	0.834	1.51433	0.953667	-0.667126	1.79478e-05	0.00072385	BAHCC1	BAH domain and coiled-coil containing 1 [Source:HGNC Symbol;Acc:HGNC:29279]
ENSG00000173041	117	137	160	177	218	241	2.621	2.798	3.171	4.06	4.365	5.539	2.86333	4.65467	0.700982	4.21473e-05	0.00144645	ZNF680	zinc finger protein 680 [Source:HGNC Symbol;Acc:HGNC:26897]
ENSG00000113721	90	96	113	43	60	37	2.619	2.306	4.086	2.37	1.29	1.783	3.00367	1.81433	-0.727285	5.45943e-05	0.00175984	PDGFRB	platelet derived growth factor receptor beta [Source:HGNC Symbol;Acc:HGNC:8804]
ENSG00000099617	238	275	252	144	189	147	6.515	6.853	5.984	4.041	4.588	4.122	6.45067	4.25033	-0.601872	5.4725e-05	0.00176049	EFNA2	ephrin A2 [Source:HGNC Symbol;Acc:HGNC:3222]
ENSG00000107738	53	72	95	26	39	24	0.746	0.923	1.16	0.375	0.487	0.346	0.943	0.402667	-1.22767	0.00010844	0.0031226	VSIR	V-set immunoregulatory receptor [Source:HGNC Symbol;Acc:HGNC:30085]
ENSG00000112337	121	105	102	148	223	154	3.469	2.555	2.474	4.08	5.35	4.328	2.83267	4.586	0.695076	0.000112319	0.00321686	SLC17A2	solute carrier family 17 member 2 [Source:HGNC Symbol;Acc:HGNC:10930]
ENSG00000142235	143	156	173	89	94	90	2.421	2.323	2.9	1.449	1.455	1.923	2.548	1.609	-0.663201	0.000164438	0.00440828	LMTK3	lemur tyrosine kinase 3 [Source:HGNC Symbol;Acc:HGNC:19295]
ENSG00000064961	240	251	233	103	187	155	10.726	10.702	9.766	4.982	7.733	7.422	10.398	6.71233	-0.63142	0.000265567	0.00655642	HMG20B	high mobility group 20B [Source:HGNC Symbol;Acc:HGNC:5002]
ENSG00000166401	180	215	188	123	122	115	8.308	6.375	7.206	3.978	4.882	4.409	7.29633	4.423	-0.722146	0.000334617	0.00801269	SERPINB8	serpin family B member 8 [Source:HGNC Symbol;Acc:HGNC:8952]
ENSG00000198286	139	136	142	71	97	72	2.764	1.916	2.089	1.127	1.331	1.142	2.25633	1.2	-0.910946	0.000337553	0.00807086	CARD11	caspase recruitment domain family member 11 [Source:HGNC Symbol;Acc:HGNC:16393]
ENSG00000139133	51	53	65	89	102	97	1.539	1.846	1.529	2.513	2.467	2.844	1.638	2.608	0.671009	0.000370224	0.00876649	ALG10	ALG10 alpha-1,2-glucosyltransferase [Source:HGNC Symbol;Acc:HGNC:23162]
ENSG00000260537	8	20	12	24	72	31	0.625	1.438	0.816	1.932	4.992	2.639	0.959667	3.18767	1.7319	0.0003705	0.00876649	DDX19B	novel protein, DDX19B and DDX19A readthrough
ENSG00000286237	9	21	17	0	0	3	0.11	0.232	0.175	0	0	0.039	0.172333	0.013	-3.72862	0.000386355	0.009021	ARMCX5-GPRASP2	ARMCX5-GPRASP2 readthrough [Source:NCBI gene (formerly Entrezgene);Acc:100528062]
ENSG00000144354	47	76	84	112	124	106	1.031	2.056	1.893	3.119	2.868	3.15	1.66	3.04567	0.875575	0.000408581	0.0094157	CDCA7	cell division cycle associated 7 [Source:HGNC Symbol;Acc:HGNC:14628]
ENSG00000128294	177	166	208	263	299	200	5.173	4.149	4.735	7.866	7.714	5.575	4.68567	7.05167	0.58971	0.000474922	0.0106068	TPST2	tyrosylprotein sulfotransferase 2 [Source:HGNC Symbol;Acc:HGNC:12021]
ENSG00000109576	68	94	87	133	128	124	2.005	2.549	2.226	4.161	3.434	3.81	2.26	3.80167	0.750309	0.000570368	0.0123523	AADAT	aminoadipate aminotransferase [Source:HGNC Symbol;Acc:HGNC:17929]
ENSG00000166866	144	141	132	61	86	91	3.468	2.344	2.637	1.142	1.393	1.702	2.81633	1.41233	-0.995737	0.000611544	0.0129944	MYO1A	myosin IA [Source:HGNC Symbol;Acc:HGNC:7595]
ENSG00000167601	135	166	199	107	92	98	2.074	2.763	2.868	1.921	1.361	1.512	2.56833	1.598	-0.684565	0.000692929	0.014201	AXL	AXL receptor tyrosine kinase [Source:HGNC Symbol;Acc:HGNC:905]
ENSG00000164362	36	33	48	70	88	60	0.597	0.452	0.639	1.156	1.206	0.978	0.562667	1.11333	0.984533	0.000701841	0.0143652	TERT	telomerase reverse transcriptase [Source:HGNC Symbol;Acc:HGNC:11730]
ENSG00000212123	26	34	30	59	72	48	1.052	1.435	1.196	2.591	2.756	2.143	1.22767	2.49667	1.02408	0.000786914	0.0157028	PRR22	proline rich 22 [Source:HGNC Symbol;Acc:HGNC:28354]
ENSG00000151876	36	40	50	67	82	76	1.696	1.773	1.906	3.001	3.327	3.355	1.79167	3.22767	0.849189	0.000797814	0.0158607	FBXO4	F-box protein 4 [Source:HGNC Symbol;Acc:HGNC:13583]
ENSG00000102384	130	136	162	201	202	181	2.221	1.9	1.961	3.238	3.834	2.632	2.02733	3.23467	0.674034	0.00108371	0.0200664	CENPI	centromere protein I [Source:HGNC Symbol;Acc:HGNC:3968]
ENSG00000111196	86	103	111	157	158	123	5.918	6.144	7.728	11.108	10.648	8.494	6.59667	10.0833	0.612164	0.00111967	0.0205174	MAGOHB	mago homolog B, exon junction complex subunit [Source:HGNC Symbol;Acc:HGNC:25504]
ENSG00000079393	112	112	132	58	75	73	6.499	5.542	6.397	3.501	3.607	4.81	6.146	3.97267	-0.62954	0.00118559	0.0211415	DUSP13	dual specificity phosphatase 13 [Source:HGNC Symbol;Acc:HGNC:19681]
ENSG00000068971	166	140	167	94	115	83	4.288	3.099	3.522	2.443	2.48	2.067	3.63633	2.33	-0.642154	0.0011937	0.0212148	PPP2R5B	protein phosphatase 2 regulatory subunit B'beta [Source:HGNC Symbol;Acc:HGNC:9310]
ENSG00000142694	101	126	128	59	77	70	6.836	7.737	7.459	4.067	4.65	4.84	7.344	4.519	-0.700563	0.00122953	0.0217062	EVA1B	eva-1 homolog B [Source:HGNC Symbol;Acc:HGNC:25558]
ENSG00000196670	127	138	132	164	223	164	2.626	2.477	2.414	3.368	4.192	3.778	2.50567	3.77933	0.592937	0.00130441	0.022701	ZFP62	ZFP62 zinc finger protein [Source:HGNC Symbol;Acc:HGNC:23241]
ENSG00000273398	29	28	34	92	42	54	0.834	0.721	0.846	2.711	1.075	1.588	0.800333	1.79133	1.16236	0.00139791	0.0239359	PPP3R1	novel protein
ENSG00000101188	101	88	101	46	69	46	1.621	1.286	1.407	0.757	0.982	0.756	1.438	0.831667	-0.789986	0.00170918	0.0278863	NTSR1	neurotensin receptor 1 [Source:HGNC Symbol;Acc:HGNC:8039]
ENSG00000197753	48	78	85	100	106	127	0.849	1.229	1.27	1.741	1.579	2.247	1.116	1.85567	0.733601	0.00171528	0.0279419	LHFPL5	LHFPL tetraspan subfamily member 5 [Source:HGNC Symbol;Acc:HGNC:21253]
ENSG00000204536	191	162	211	240	291	213	6.748	4.361	7.549	11.366	8.663	8.757	6.21933	9.59533	0.625573	0.00182125	0.0291171	CCHCR1	coiled-coil alpha-helical rod protein 1 [Source:HGNC Symbol;Acc:HGNC:13930]
ENSG00000051180	141	149	170	170	234	213	6.81	5.706	5.877	7.225	10.409	11.453	6.131	9.69567	0.661218	0.00183133	0.0292205	RAD51	RAD51 recombinase [Source:HGNC Symbol;Acc:HGNC:9817]
ENSG00000025039	64	69	72	26	28	44	0.863	0.847	0.842	0.359	0.335	0.607	0.850667	0.433667	-0.972007	0.00193543	0.0305449	RRAGD	Ras related GTP binding D [Source:HGNC Symbol;Acc:HGNC:19903]
ENSG00000170909	41	47	50	16	23	20	1.376	1.5	1.749	0.565	0.659	0.705	1.54167	0.643	-1.2616	0.00196582	0.030902	OSCAR	osteoclast associated Ig-like receptor [Source:HGNC Symbol;Acc:HGNC:29960]
ENSG00000288841	0	0	0	13	3	2	0	0	0	2.109	0.407	0.364	0.001	0.96	9.90689	0.00209283	0.0323657	--	novel protein
ENSG00000130487	37	73	76	27	25	31	0.614	1.08	1.034	0.377	0.383	0.411	0.909333	0.390333	-1.2201	0.00214174	0.0327934	KLHDC7B	kelch domain containing 7B [Source:HGNC Symbol;Acc:HGNC:25145]
ENSG00000249967	38	11	34	61	42	81	1.379	0.351	1.07	2.263	1.328	2.974	0.933333	2.18833	1.22937	0.0023885	0.0358359	PI4K2A	novel protein
ENSG00000171320	125	114	107	158	169	156	2.838	1.973	2.367	4.847	4.965	5.726	2.39267	5.17933	1.11415	0.00246088	0.0365551	ESCO2	establishment of sister chromatid cohesion N-acetyltransferase 2 [Source:HGNC Symbol;Acc:HGNC:27230]
ENSG00000205572	75	77	65	135	118	85	3.74	3.868	2.726	8.157	5.483	3.477	3.44467	5.70567	0.728031	0.0027589	0.0400116	SERF1B	small EDRK-rich factor 1B [Source:HGNC Symbol;Acc:HGNC:10756]
ENSG00000286231	6	23	5	0	2	0	0.253	0.898	0.208	0	0.075	0	0.453	0.025	-4.17951	0.00286865	0.0410718	MTARC1	novel protein
ENSG00000166171	42	70	70	91	105	88	4.442	6.059	6.234	8.082	9.758	8.475	5.57833	8.77167	0.653017	0.00303712	0.0428372	DPCD	deleted in primary ciliary dyskinesia homolog (mouse) [Source:HGNC Symbol;Acc:HGNC:24542]
ENSG00000185567	117	125	131	73	70	84	0.555	0.764	0.553	0.338	0.312	0.448	0.624	0.366	-0.769702	0.00327192	0.0453851	AHNAK2	AHNAK nucleoprotein 2 [Source:HGNC Symbol;Acc:HGNC:20125]
ENSG00000255104	1	0	6	8	8	28	0.024	0	0.086	0.261	0.238	0.933	0.0366667	0.477333	3.70246	0.0032785	0.0454367	ZNF286A-TBC1D26	ZNF286A-TBC1D26 readthrough (NMD candidate) [Source:HGNC Symbol;Acc:HGNC:55384]
ENSG00000186198	141	119	129	94	86	52	10.125	7.78	8.035	6.921	5.477	3.825	8.64667	5.40767	-0.677138	0.00395876	0.0527525	SLC51B	solute carrier family 51 subunit beta [Source:HGNC Symbol;Acc:HGNC:29956]
ENSG00000137819	86	93	102	52	62	51	1.284	1.342	1.649	0.89	0.679	0.645	1.425	0.738	-0.949269	0.00410913	0.0543471	PAQR5	progestin and adipoQ receptor family member 5 [Source:HGNC Symbol;Acc:HGNC:29645]
ENSG00000204852	29	36	45	62	61	64	1.066	1.125	1.53	2.518	1.913	2.73	1.24033	2.387	0.944471	0.00435436	0.0568555	TCTN1	tectonic family member 1 [Source:HGNC Symbol;Acc:HGNC:26113]
ENSG00000087299	87	136	147	146	183	177	1.053	1.66	1.828	2.377	2.682	2.457	1.51367	2.50533	0.726955	0.00435949	0.0568555	L2HGDH	L-2-hydroxyglutarate dehydrogenase [Source:HGNC Symbol;Acc:HGNC:20499]
ENSG00000180596	80	122	121	56	72	64	8.749	12.268	11.389	6.433	6.997	7.303	10.802	6.911	-0.644332	0.00463476	0.0595424	H2BC4	H2B clustered histone 4 [Source:HGNC Symbol;Acc:HGNC:4757]
ENSG00000170264	67	72	86	104	103	119	1.196	1.174	1.325	2.202	1.682	2.169	1.23167	2.01767	0.712076	0.00522461	0.0649975	FAM161A	FAM161 centrosomal protein A [Source:HGNC Symbol;Acc:HGNC:25808]
ENSG00000278299	2	7	8	16	24	16	0.069	0.204	0.22	0.511	0.665	0.514	0.164333	0.563333	1.77736	0.00530165	0.0656739	TBC1D3C	TBC1 domain family member 3C [Source:HGNC Symbol;Acc:HGNC:24889]
ENSG00000213999	71	145	81	66	59	27	3.239	6.102	3.245	3.198	2.407	1.3	4.19533	2.30167	-0.866107	0.00570686	0.0690023	MEF2B	myocyte enhancer factor 2B [Source:HGNC Symbol;Acc:HGNC:6995]
ENSG00000105011	61	41	57	87	99	66	2.396	1.466	2.081	4.065	3.552	2.735	1.981	3.45067	0.800646	0.00650459	0.0758554	ASF1B	anti-silencing function 1B histone chaperone [Source:HGNC Symbol;Acc:HGNC:20996]
ENSG00000183305	30	47	72	34	16	8	2.177	2.494	3.685	1.704	1.192	0.711	2.78533	1.20233	-1.21201	0.00652513	0.0758943	MAGEA2B	MAGE family member A2B [Source:HGNC Symbol;Acc:HGNC:19340]
ENSG00000074356	637	761	785	748	830	830	6.75	6.276	15.451	16.539	8.18	21.026	9.49233	15.2483	0.683817	0.00689786	0.0792712	NCBP3	nuclear cap binding subunit 3 [Source:HGNC Symbol;Acc:HGNC:24612]
ENSG00000196236	227	144	166	221	268	231	2.395	1.514	1.662	2.598	2.895	3.078	1.857	2.857	0.621527	0.00705384	0.0805778	XPNPEP3	X-prolyl aminopeptidase 3 [Source:HGNC Symbol;Acc:HGNC:28052]
ENSG00000125731	51	48	59	20	34	26	1.785	1.271	1.933	0.774	0.999	0.775	1.663	0.849333	-0.969385	0.00724435	0.0820477	SH2D3A	SH2 domain containing 3A [Source:HGNC Symbol;Acc:HGNC:16885]
ENSG00000100092	140	217	163	122	138	68	3.469	4.92	4.109	3.116	3.042	1.741	4.166	2.633	-0.661955	0.00749893	0.0839753	SH3BP1	SH3 domain binding protein 1 [Source:HGNC Symbol;Acc:HGNC:10824]
ENSG00000102854	27	77	36	9	24	24	1.334	2.404	0.943	0.415	0.659	0.786	1.56033	0.62	-1.33151	0.00783008	0.086876	MSLN	mesothelin [Source:HGNC Symbol;Acc:HGNC:7371]
ENSG00000241489	41	35	74	24	28	18	0.835	0.574	0.603	0.508	0.539	0.211	0.670667	0.419333	-0.677498	0.00787498	0.0872053	IDS	novel protein
ENSG00000167552	53	89	56	31	38	36	2.178	3.217	2.024	1.271	1.347	1.572	2.473	1.39667	-0.824274	0.00811125	0.0893865	TUBA1A	tubulin alpha 1a [Source:HGNC Symbol;Acc:HGNC:20766]
ENSG00000149292	64	79	66	87	116	98	3.476	2.893	3.382	4.787	5.55	5.207	3.25033	5.18133	0.672736	0.00855114	0.09333	TTC12	tetratricopeptide repeat domain 12 [Source:HGNC Symbol;Acc:HGNC:23700]
ENSG00000125775	34	36	60	14	25	21	1.531	1.44	2.353	0.639	1.029	0.997	1.77467	0.888333	-0.998375	0.00929531	0.0997422	SDCBP2	syndecan binding protein 2 [Source:HGNC Symbol;Acc:HGNC:15756]
ENSG00000131037	101	103	110	51	77	69	3.238	2.817	3.043	1.621	2.043	2.189	3.03267	1.951	-0.636373	0.00944119	0.100563	EPS8L1	EPS8 like 1 [Source:HGNC Symbol;Acc:HGNC:21295]
ENSG00000176834	229	242	247	153	169	192	3.744	3.138	3.726	2.078	1.985	2.922	3.536	2.32833	-0.602821	0.00947089	0.100677	VSIG10	V-set and immunoglobulin domain containing 10 [Source:HGNC Symbol;Acc:HGNC:26078]
ENSG00000186577	67	128	112	68	58	54	4.445	8.407	6.924	4.947	3.433	3.921	6.592	4.10033	-0.684975	0.0097548	0.103076	SMIM29	small integral membrane protein 29 [Source:HGNC Symbol;Acc:HGNC:1340]
ENSG00000100028	841	899	1032	996	980	1053	21.506	15.665	17.14	29.525	16.63	42.784	18.1037	29.6463	0.711572	0.0100332	0.105044	SNRPD3	small nuclear ribonucleoprotein D3 polypeptide [Source:HGNC Symbol;Acc:HGNC:11160]
ENSG00000181625	13	13	11	22	31	29	1.132	1.01	0.836	2.003	2.839	2.037	0.992667	2.293	1.20786	0.0102153	0.106533	SLX1B	SLX1 homolog B, structure-specific endonuclease subunit [Source:HGNC Symbol;Acc:HGNC:28748]
ENSG00000197405	54	62	45	13	37	30	1.542	1.612	1.114	0.381	0.937	0.877	1.42267	0.731667	-0.959339	0.0104048	0.107868	C5AR1	complement C5a receptor 1 [Source:HGNC Symbol;Acc:HGNC:1338]
ENSG00000151575	23	33	39	42	70	50	0.657	0.784	0.918	1.296	2.152	1.908	0.786333	1.78533	1.18298	0.010582	0.109387	TEX9	testis expressed 9 [Source:HGNC Symbol;Acc:HGNC:29585]
ENSG00000129173	70	76	93	107	116	106	1.312	1.307	1.529	2.519	2.054	2.083	1.38267	2.21867	0.68224	0.0107751	0.11057	E2F8	E2F transcription factor 8 [Source:HGNC Symbol;Acc:HGNC:24727]
ENSG00000119636	32	26	59	69	74	52	1.277	0.767	1.82	1.955	2.091	2.929	1.288	2.325	0.852098	0.01079	0.11057	BBOF1	basal body orientation factor 1 [Source:HGNC Symbol;Acc:HGNC:19855]
ENSG00000255508	71	110	90	57	59	47	0.933	1.313	1.027	0.769	0.68	0.633	1.091	0.694	-0.652644	0.0109917	0.112118	TUT1	novel protein
ENSG00000167723	92	135	113	68	79	70	1.09	1.419	1.122	0.781	0.792	0.807	1.21033	0.793333	-0.609405	0.0111117	0.112774	TRPV3	transient receptor potential cation channel subfamily V member 3 [Source:HGNC Symbol;Acc:HGNC:18084]
ENSG00000197903	88	107	118	61	88	46	11.796	13.058	13.72	8.384	10.461	6.316	12.858	8.387	-0.616439	0.011761	0.117492	H2BC12	H2B clustered histone 12 [Source:HGNC Symbol;Acc:HGNC:13954]
ENSG00000256514	82	85	86	47	53	54	7.681	7.193	6.924	4.491	4.358	5.136	7.266	4.66167	-0.640316	0.0118447	0.11818	POLD4	novel protein
ENSG00000179085	36	42	39	69	63	53	5.951	6.337	5.519	11.777	9.258	9.025	5.93567	10.02	0.755401	0.0121333	0.120231	DPM3	dolichyl-phosphate mannosyltransferase subunit 3, regulatory [Source:HGNC Symbol;Acc:HGNC:3007]
ENSG00000187583	37	64	55	22	41	14	0.862	1.461	1.479	0.516	0.905	0.344	1.26733	0.588333	-1.10709	0.0123136	0.121644	PLEKHN1	pleckstrin homology domain containing N1 [Source:HGNC Symbol;Acc:HGNC:25284]
ENSG00000138587	0	2	1	3	8	13	0	0.069	0.03	0.117	0.24	0.435	0.033	0.264	3	0.0125949	0.123422	MNS1	meiosis specific nuclear structural 1 [Source:HGNC Symbol;Acc:HGNC:29636]
ENSG00000141497	51	59	43	25	39	12	1.302	1.371	0.994	0.655	0.883	0.314	1.22233	0.617333	-0.985516	0.0126452	0.123549	ZMYND15	zinc finger MYND-type containing 15 [Source:HGNC Symbol;Acc:HGNC:20997]
ENSG00000161888	43	38	41	64	74	53	2.389	1.869	2.008	5.73	3.447	3.568	2.08867	4.24833	1.02431	0.0134727	0.12816	SPC24	SPC24 component of NDC80 kinetochore complex [Source:HGNC Symbol;Acc:HGNC:26913]
ENSG00000262209	1	0	0	7	6	3	0.027	0	0	0.098	0.08	0.083	0.009	0.087	3.27302	0.0139044	0.130704	PCDHGB3	protocadherin gamma subfamily B, 3 [Source:HGNC Symbol;Acc:HGNC:8710]
ENSG00000141854	55	70	81	38	55	21	2.497	2.856	3.061	1.697	2.125	1.133	2.80467	1.65167	-0.763907	0.0140506	0.131458	MISP3	MISP family member 3 [Source:HGNC Symbol;Acc:HGNC:26963]
ENSG00000188199	20	14	30	9	7	6	0.382	0.247	0.524	0.169	0.124	0.121	0.384333	0.138	-1.47769	0.0142124	0.132428	NUTM2B	NUT family member 2B [Source:HGNC Symbol;Acc:HGNC:23445]
ENSG00000027869	8	13	8	1	2	2	0.332	0.491	0.28	0.043	0.074	0.085	0.367667	0.0673333	-2.44901	0.0144219	0.134143	SH2D2A	SH2 domain containing 2A [Source:HGNC Symbol;Acc:HGNC:10821]
ENSG00000257950	50	46	41	14	17	34	0.564	0.471	0.399	0.165	0.172	0.387	0.478	0.241333	-0.985983	0.0144644	0.134304	P2RX5-TAX1BP3	P2RX5-TAX1BP3 readthrough (NMD candidate) [Source:HGNC Symbol;Acc:HGNC:49191]
ENSG00000197457	34	30	35	54	55	51	1.004	1.027	0.896	1.733	1.44	1.542	0.975667	1.57167	0.687835	0.0145311	0.13464	STMN3	stathmin 3 [Source:HGNC Symbol;Acc:HGNC:15926]
ENSG00000007384	148	166	128	90	138	59	3.568	3.351	3.24	2.046	3.037	1.581	3.38633	2.22133	-0.608298	0.0152033	0.139314	RHBDF1	rhomboid 5 homolog 1 [Source:HGNC Symbol;Acc:HGNC:20561]
ENSG00000285509	6	2	4	0	0	0	0.294	0.08	0.175	0	0	0	0.183	0.001	-7.5157	0.0156469	0.141973	TBCEL-TECTA	TBCEL-TECTA readthrough [Source:HGNC Symbol;Acc:HGNC:54857]
ENSG00000187800	37	51	33	17	23	20	0.504	0.62	0.39	0.237	0.272	0.279	0.504667	0.262667	-0.942098	0.0169971	0.150437	PEAR1	platelet endothelial aggregation receptor 1 [Source:HGNC Symbol;Acc:HGNC:33631]
ENSG00000188868	50	56	65	88	74	83	2.319	2.649	2.374	5.126	2.731	4.4	2.44733	4.08567	0.739361	0.0171783	0.151298	ZNF563	zinc finger protein 563 [Source:HGNC Symbol;Acc:HGNC:30498]
ENSG00000115844	64	78	86	44	63	27	1.73	1.934	2.122	1.22	1.546	0.789	1.92867	1.185	-0.702717	0.0173601	0.152142	DLX2	distal-less homeobox 2 [Source:HGNC Symbol;Acc:HGNC:2915]
ENSG00000118507	126	181	155	167	213	196	3.482	4.571	3.649	5.225	6.307	6.356	3.90067	5.96267	0.612237	0.0174116	0.152425	AKAP7	A-kinase anchoring protein 7 [Source:HGNC Symbol;Acc:HGNC:377]
ENSG00000100024	12	3	6	1	1	0	0.252	0.057	0.109	0.022	0.019	0	0.139333	0.0136667	-3.34981	0.0181931	0.157023	UPB1	beta-ureidopropionase 1 [Source:HGNC Symbol;Acc:HGNC:16297]
ENSG00000160932	24	41	45	58	79	41	1.852	2.487	2.29	3.521	4.686	2.616	2.20967	3.60767	0.707237	0.0184533	0.158061	LY6E	lymphocyte antigen 6 family member E [Source:HGNC Symbol;Acc:HGNC:6727]
ENSG00000243696	5	2	4	25	15	2	0.061	0.021	0.041	0.302	0.16	0.018	0.041	0.16	1.96438	0.0208331	0.170351	MUSTN1	novel MUSTN1-ITIH4 readthrough
ENSG00000262526	35	51	176	32	16	24	3.003	3.979	13.047	2.843	1.197	2.065	6.67633	2.035	-1.71403	0.0208499	0.170351	CTDNEP1	novel protein
ENSG00000103852	117	131	152	146	164	194	3.466	3.519	4.739	5.845	4.723	7.571	3.908	6.04633	0.62963	0.0210604	0.171455	TTC23	tetratricopeptide repeat domain 23 [Source:HGNC Symbol;Acc:HGNC:25730]
ENSG00000196747	18	28	34	11	14	9	2.398	3.417	3.953	1.498	1.664	1.236	3.256	1.466	-1.15122	0.0211702	0.172261	H2AC13	H2A clustered histone 13 [Source:HGNC Symbol;Acc:HGNC:4725]
ENSG00000204228	42	41	40	26	22	15	2.852	2.535	2.356	1.81	1.325	1.044	2.581	1.393	-0.889735	0.0212065	0.17238	HSD17B8	hydroxysteroid 17-beta dehydrogenase 8 [Source:HGNC Symbol;Acc:HGNC:3554]
ENSG00000196378	38	44	45	61	70	58	1.463	1.316	1.307	2.107	2.399	2.199	1.362	2.235	0.714548	0.0212182	0.172387	ZNF34	zinc finger protein 34 [Source:HGNC Symbol;Acc:HGNC:13098]
ENSG00000244067	15	35	22	38	46	41	0.815	1.732	1.037	2.117	2.193	2.255	1.19467	2.18833	0.873224	0.0219755	0.175815	GSTA2	glutathione S-transferase alpha 2 [Source:HGNC Symbol;Acc:HGNC:4627]
ENSG00000182866	31	47	47	20	33	5	1.07	1.353	1.287	0.648	1.083	0.252	1.23667	0.661	-0.903735	0.023067	0.181931	LCK	LCK proto-oncogene, Src family tyrosine kinase [Source:HGNC Symbol;Acc:HGNC:6524]
ENSG00000259075	58	47	97	12	36	53	0.712	0.649	1.286	0.363	0.392	0.804	0.882333	0.519667	-0.763737	0.0233416	0.1831	POC1B-GALNT4	POC1B-GALNT4 readthrough [Source:HGNC Symbol;Acc:HGNC:42957]
ENSG00000178149	85	86	118	59	71	58	3.495	3.039	4.791	2.596	2.412	2.361	3.775	2.45633	-0.61997	0.0235236	0.184346	DALRD3	DALR anticodon binding domain containing 3 [Source:HGNC Symbol;Acc:HGNC:25536]
ENSG00000198610	32	40	41	55	56	59	1.781	2.028	1.943	3.139	2.69	3.365	1.91733	3.06467	0.676629	0.025285	0.19377	AKR1C4	aldo-keto reductase family 1 member C4 [Source:HGNC Symbol;Acc:HGNC:387]
ENSG00000007516	39	46	58	21	40	16	1.094	1.216	1.424	0.32	0.517	0.24	1.24467	0.359	-1.7937	0.026679	0.201344	BAIAP3	BAI1 associated protein 3 [Source:HGNC Symbol;Acc:HGNC:948]
ENSG00000184574	12	25	33	6	4	15	0.297	0.563	0.708	0.151	0.088	0.38	0.522667	0.206333	-1.34091	0.0270671	0.203118	LPAR5	lysophosphatidic acid receptor 5 [Source:HGNC Symbol;Acc:HGNC:13307]
ENSG00000075651	1239	1326	1396	1365	1445	1305	14.265	14.575	13.654	57.992	14.429	15.081	14.1647	29.1673	1.04206	0.0274936	0.2055	PLD1	phospholipase D1 [Source:HGNC Symbol;Acc:HGNC:9067]
ENSG00000257315	488	462	392	242	153	311	2.596	2.234	1.806	1.318	0.721	1.695	2.212	1.24467	-0.829592	0.0283433	0.20973	ZBED6	zinc finger BED-type containing 6 [Source:HGNC Symbol;Acc:HGNC:33273]
ENSG00000175482	131	144	150	106	126	53	10.3	9.764	9.928	6.677	7.177	3.108	9.99733	5.654	-0.822271	0.0286257	0.210761	POLD4	DNA polymerase delta 4, accessory subunit [Source:HGNC Symbol;Acc:HGNC:14106]
ENSG00000183578	27	40	51	73	59	46	0.839	1.104	1.331	2.61	1.705	1.496	1.09133	1.937	0.827732	0.0315754	0.226082	TNFAIP8L3	TNF alpha induced protein 8 like 3 [Source:HGNC Symbol;Acc:HGNC:20620]
ENSG00000138193	23	22	23	46	25	45	0.132	0.117	0.114	0.261	0.136	0.262	0.121	0.219667	0.860309	0.0316617	0.226267	PLCE1	phospholipase C epsilon 1 [Source:HGNC Symbol;Acc:HGNC:17175]
ENSG00000272398	59	56	53	55	117	73	1.735	1.559	1.873	2.625	3.17	2.574	1.72233	2.78967	0.695728	0.0319953	0.228165	CD24	CD24 molecule [Source:HGNC Symbol;Acc:HGNC:1645]
ENSG00000198467	55	51	45	29	25	32	3.132	2.68	2.234	1.809	1.245	1.935	2.682	1.663	-0.689521	0.0324339	0.230673	TPM2	tropomyosin 2 [Source:HGNC Symbol;Acc:HGNC:12011]
ENSG00000118513	0	0	0	3	0	7	0	0	0	0.086	0	0.411	0.001	0.165667	7.37214	0.0325358	0.230985	MYB	MYB proto-oncogene, transcription factor [Source:HGNC Symbol;Acc:HGNC:7545]
ENSG00000175183	1	5	11	15	20	11	0.088	0.342	0.697	1.228	1.296	1.099	0.375667	1.20767	1.6847	0.0333508	0.234487	CSRP2	cysteine and glycine rich protein 2 [Source:HGNC Symbol;Acc:HGNC:2470]
ENSG00000198435	15	27	23	10	8	9	0.377	0.618	0.501	0.258	0.178	0.232	0.498667	0.222667	-1.16319	0.0336445	0.235704	NRARP	NOTCH regulated ankyrin repeat protein [Source:HGNC Symbol;Acc:HGNC:33843]
ENSG00000161031	1	3	0	9	6	6	0.115	0.25	0	0.855	0.209	0.476	0.121667	0.513333	2.07696	0.0341607	0.238272	PGLYRP2	peptidoglycan recognition protein 2 [Source:HGNC Symbol;Acc:HGNC:30013]
ENSG00000122432	2	3	6	7	15	12	0.036	0.068	0.116	0.159	0.306	0.276	0.0733333	0.247	1.75197	0.03524	0.243348	SPATA1	spermatogenesis associated 1 [Source:HGNC Symbol;Acc:HGNC:14682]
ENSG00000205220	65	62	40	24	46	27	4.414	3.826	2.356	1.671	2.765	1.873	3.532	2.103	-0.748036	0.035473	0.244397	PSMB10	proteasome 20S subunit beta 10 [Source:HGNC Symbol;Acc:HGNC:9538]
ENSG00000163126	5	10	0	17	12	15	0.128	0.251	0	0.438	0.329	0.391	0.126333	0.386	1.61137	0.0359707	0.246258	ANKRD23	ankyrin repeat domain 23 [Source:HGNC Symbol;Acc:HGNC:24470]
ENSG00000138161	4	0	7	0	0	0	0.136	0	0.226	0	0	0	0.120667	0.001	-6.91488	0.036234	0.247635	CUZD1	CUB and zona pellucida like domains 1 [Source:HGNC Symbol;Acc:HGNC:17937]
ENSG00000106077	14	24	27	29	48	33	0.714	1.058	1.243	1.43	2.302	1.582	1.005	1.77133	0.81764	0.0363761	0.24818	ABHD11	abhydrolase domain containing 11 [Source:HGNC Symbol;Acc:HGNC:16407]
ENSG00000188092	107	181	125	58	96	117	4.228	5.668	4.533	1.93	3.015	4.212	4.80967	3.05233	-0.656024	0.0365236	0.248867	GPR89B	G protein-coupled receptor 89B [Source:HGNC Symbol;Acc:HGNC:13840]
ENSG00000189334	27	28	48	16	17	19	1.652	1.563	2.621	1.062	0.949	1.225	1.94533	1.07867	-0.850768	0.0372745	0.252965	S100A14	S100 calcium binding protein A14 [Source:HGNC Symbol;Acc:HGNC:18901]
ENSG00000103742	13	13	23	28	35	25	0.136	0.123	0.208	0.299	0.324	0.267	0.155667	0.296667	0.930383	0.0374042	0.253529	IGDCC4	immunoglobulin superfamily DCC subclass member 4 [Source:HGNC Symbol;Acc:HGNC:13770]
ENSG00000119699	9	17	11	28	29	16	0.202	0.3	0.185	0.912	0.768	0.32	0.229	0.666667	1.54162	0.0376817	0.25512	TGFB3	transforming growth factor beta 3 [Source:HGNC Symbol;Acc:HGNC:11769]
ENSG00000175048	97	88	86	54	63	64	1.847	1.614	1.454	0.965	1.067	1.122	1.63833	1.05133	-0.640009	0.0381261	0.257254	ZDHHC14	zinc finger DHHC-type palmitoyltransferase 14 [Source:HGNC Symbol;Acc:HGNC:20341]
ENSG00000188687	4	9	7	2	1	0	0.046	0.359	0.061	0.132	0.082	0	0.155333	0.0713333	-1.12272	0.0381819	0.257361	SLC4A5	solute carrier family 4 member 5 [Source:HGNC Symbol;Acc:HGNC:18168]
ENSG00000103740	5	11	2	0	2	0	0.05	0.106	0.052	0	0.015	0	0.0693333	0.005	-3.79355	0.0383376	0.257807	ACSBG1	acyl-CoA synthetase bubblegum family member 1 [Source:HGNC Symbol;Acc:HGNC:29567]
ENSG00000176020	20	28	19	0	8	0	0.455	0.591	0.378	0	0.159	0	0.474667	0.053	-3.16285	0.0386238	0.259294	AMIGO3	adhesion molecule with Ig like domain 3 [Source:HGNC Symbol;Acc:HGNC:24075]
ENSG00000196993	5	18	18	27	31	21	0.178	0.532	0.522	0.901	0.885	0.711	0.410667	0.832333	1.01919	0.03918	0.261594	NPIPB9	nuclear pore complex interacting protein family member B9 [Source:HGNC Symbol;Acc:HGNC:41987]
ENSG00000170921	8	10	3	21	15	14	0.053	0.129	0.022	0.182	0.091	0.096	0.068	0.123	0.855052	0.0395432	0.263027	TANC2	tetratricopeptide repeat, ankyrin repeat and coiled-coil containing 2 [Source:HGNC Symbol;Acc:HGNC:30212]
ENSG00000100036	35	42	33	27	15	15	0.956	1.084	0.735	0.711	0.341	0.403	0.925	0.485	-0.931469	0.0405366	0.268178	SLC35E4	solute carrier family 35 member E4 [Source:HGNC Symbol;Acc:HGNC:17058]
ENSG00000196776	4	7	18	17	29	17	0.051	0.12	0.516	0.849	1.101	0.364	0.229	0.771333	1.75201	0.0408159	0.269332	CD47	CD47 molecule [Source:HGNC Symbol;Acc:HGNC:1682]
ENSG00000169239	9	25	18	44	31	20	0.238	0.658	0.152	1.189	0.656	0.442	0.349333	0.762333	1.12582	0.0409171	0.269332	CA5B	carbonic anhydrase 5B [Source:HGNC Symbol;Acc:HGNC:1378]
ENSG00000177374	84	66	55	43	36	47	1.955	1.839	1.152	0.765	0.666	1.588	1.64867	1.00633	-0.712191	0.0420292	0.273619	HIC1	HIC ZBTB transcriptional repressor 1 [Source:HGNC Symbol;Acc:HGNC:4909]
ENSG00000133124	6	4	0	0	0	0	0.041	0.028	0	0	0	0	0.023	0.001	-4.52356	0.0424011	0.274916	IRS4	insulin receptor substrate 4 [Source:HGNC Symbol;Acc:HGNC:6128]
ENSG00000223572	1	0	0	2	0	11	0.072	0	0	0.111	0	0.55	0.024	0.220333	3.19858	0.0427412	0.276334	CKMT1A	creatine kinase, mitochondrial 1A [Source:HGNC Symbol;Acc:HGNC:31736]
ENSG00000188050	3	1	1	13	8	2	0.144	0.044	0.042	0.639	0.34	0.098	0.0766667	0.359	2.22731	0.0428823	0.277134	RNF133	ring finger protein 133 [Source:HGNC Symbol;Acc:HGNC:21154]
ENSG00000166446	9	19	22	9	4	5	0.071	0.136	0.24	0.173	0.028	0.04	0.149	0.0803333	-0.891242	0.043253	0.278625	CDYL2	chromodomain Y like 2 [Source:HGNC Symbol;Acc:HGNC:23030]
ENSG00000005189	47	71	64	96	77	73	1.19	1.808	1.41	3.152	1.702	2.231	1.46933	2.36167	0.684644	0.0433628	0.279156	REXO5	RNA exonuclease 5 [Source:HGNC Symbol;Acc:HGNC:24661]
ENSG00000175305	64	58	47	86	58	95	1.566	1.77	1.718	3.159	1.763	2.879	1.68467	2.60033	0.626233	0.0434486	0.279546	CCNE2	cyclin E2 [Source:HGNC Symbol;Acc:HGNC:1590]
ENSG00000183615	24	21	17	12	5	9	1.682	1.34	1.033	0.862	0.311	0.646	1.35167	0.606333	-1.15656	0.0436026	0.280084	FAM167B	family with sequence similarity 167 member B [Source:HGNC Symbol;Acc:HGNC:28133]
ENSG00000166086	29	36	40	58	56	41	0.511	0.582	0.618	1.048	0.872	0.765	0.570333	0.895	0.650082	0.0440487	0.281926	JAM3	junctional adhesion molecule 3 [Source:HGNC Symbol;Acc:HGNC:15532]
ENSG00000111490	17	17	15	35	26	25	0.137	0.124	0.104	0.286	0.184	0.204	0.121667	0.224667	0.884852	0.0445814	0.283865	TBC1D30	TBC1 domain family member 30 [Source:HGNC Symbol;Acc:HGNC:29164]
ENSG00000167286	16	18	44	13	9	12	1.514	1.624	3.823	1.532	0.755	1.173	2.32033	1.15333	-1.00852	0.0450224	0.285746	CD3D	CD3d molecule [Source:HGNC Symbol;Acc:HGNC:1673]
ENSG00000272896	9	17	6	0	2	6	0.821	1.411	0.442	0	0.16	0.555	0.891333	0.238333	-1.90298	0.0463305	0.290471	--	novel protein
ENSG00000251692	0	0	0	7	0	2	0	0	0	0.335	0	0.089	0.001	0.141333	7.14296	0.0467912	0.292082	PTX4	pentraxin 4 [Source:HGNC Symbol;Acc:HGNC:14171]
ENSG00000161328	37	49	39	29	17	23	0.888	1.071	0.812	0.714	0.362	0.565	0.923667	0.547	-0.755831	0.0476314	0.295474	LRRC56	leucine rich repeat containing 56 [Source:HGNC Symbol;Acc:HGNC:25430]
ENSG00000273259	60	43	64	21	40	39	1.303	0.849	1.197	0.457	0.758	0.866	1.11633	0.693667	-0.686453	0.0481519	0.297891	SERPINA5	novel protein
ENSG00000130287	7	1	1	0	0	0	0.073	0.009	0.009	0	0	0	0.0303333	0.001	-4.92283	0.0483413	0.29844	NCAN	neurocan [Source:HGNC Symbol;Acc:HGNC:2465]
ENSG00000130052	13	7	9	4	2	2	0.179	0.088	0.107	0.056	0.024	0.028	0.124667	0.036	-1.79201	0.0483478	0.29844	STARD8	StAR related lipid transfer domain containing 8 [Source:HGNC Symbol;Acc:HGNC:19161]
ENSG00000169418	1	4	8	0	0	1	0.016	0.058	0.11	0	0	0.016	0.0613333	0.00533333	-3.52356	0.0484153	0.29867	NPR1	natriuretic peptide receptor 1 [Source:HGNC Symbol;Acc:HGNC:7943]
ENSG00000263874	0	0	0	4	2	2	0	0	0	0.074	0.032	0.037	0.001	0.0476667	5.57491	0.0493439	0.302452	LINC00672	long intergenic non-protein coding RNA 672 [Source:HGNC Symbol;Acc:HGNC:44353]
